# Supplementary material for: Genetic structure analysis and identifying key founder inbred lines in diverse elite sub-tropical maize inbred lines
Source: Sci Rep. 2023 Jul 20;13:11695. doi: 10.1038/s41598-023-38980-3 (PMC10359401; doi:10.1038/s41598-023-38980-3)
Supplement: Supplementary file 2 — Supplementary Table S1. [file 41598_2023_38980_MOESM2_ESM.xlsx]

## Sheet: Sheet1
Supplementary Table S1. Sub-troical maize inbred lines
PEDNO	Entry	Heterotic Group	Name	Pedigree	REMARKS	ORIGIN
PE492	1	Unknown	TZMi2020	DTPL-W-C7-S2-7-1-1-1-1-B-3-B*8	DT	CIMMYT DTPL-W C7 population
PE491	2	A	TZMi2023	1368xMi82-23-2-1-3-B*9	DT	IITA x Temperate
PE490	3	A	TZMi2027	1368xICAL224-1x1368-2-2-B*12	DT	IITA x Temperate
PE493	4	Unknown	TZMi2029	DTPL-W-C7-S2-7-1-1-1-1-B-4-B*8	DT	CIMMYT DTPL-W C7 population
PE475	1	B	TZMi1263	TZMi407-SxMO17LPA-1-1-B*6/LaPostaSeqC7-F102-1-3-1-1-B*5-8-BBB	DT	Contain temperate germplasm
PE473	2	B	TZMi1264	TZMi407-SxMO17LPA-1-1-B*6/LaPostaSeqC7-F102-1-3-1-1-B*5-13-BBB	DT	Contain temperate germplasm
PE474	3	B	TZMi1265	TZMi407-SxMO17LPA-1-1-B*6/LaPostaSeqC7-F102-1-3-1-1-B*5-15-BBB	DT	Contain temperate germplasm
PE469	4	B	TZMi1266	TZMi407-SxMO17LPA-11-2-B*6/LaPostaSeqC7-F103-2-2-2-1-B*5-12-BBB	DT	Contain temperate germplasm
PE470	5	B	TZMi1267	TZMi407-SxMO17LPA-11-2-B*6/LaPostaSeqC7-F103-2-2-2-1-B*5-18-BBB	DT	Contain temperate germplasm
PE471	6	B	TZMi1268	TZMi407-SxMO17LPA-11-2-B*6/LaPostaSeqC7-F103-2-2-2-1-B*5-22-BBB	DT	Contain temperate germplasm
PE472	7	B	TZMi1269	TZMi407-SxMO17LPA-11-2-B*6/LaPostaSeqC7-F103-2-2-2-1-B*5-23-BBB	DT	Contain temperate germplasm
PE479	8	B	TZMi1270	TZMi407-SxMO17LPA-31-1-B*6/LaPostaSeqC7-F10-3-3-1-1-B*5-4-BBB	DT	Contain temperate germplasm
PE480	9	B	TZMi1271	TZMi407-SxMO17LPA-31-1-B*6/LaPostaSeqC7-F10-3-3-1-1-B*5-6-BBB	DT	Contain temperate germplasm
PE481	10	B	TZMi1272	TZMi407-SxMO17LPA-31-1-B*6/LaPostaSeqC7-F10-3-3-1-1-B*5-7-BBB	DT	Contain temperate germplasm
PE482	11	B	TZMi1273	TZMi407-SxMO17LPA-31-1-B*6/LaPostaSeqC7-F10-3-3-1-1-B*5-8-BBB	DT	Contain temperate germplasm
PE476	12	B	TZMi1274	TZMi407-SxMO17LPA-31-1-B*6/LaPostaSeqC7-F10-3-3-1-1-B*5-10-BBB	DT	Contain temperate germplasm
PE477	13	B	TZMi1275	TZMi407-SxMO17LPA-31-1-B*6/LaPostaSeqC7-F10-3-3-1-1-B*5-12-BBB	DT	Contain temperate germplasm
PE478	14	B	TZMi1276	TZMi407-SxMO17LPA-31-1-B*6/LaPostaSeqC7-F10-3-3-1-1-B*5-14-BBB	DT	Contain temperate germplasm
PE486	15	B	TZMi1277	TZMi407-SxMO17LPA-31-2-B*6/LaPostaSeqC7-F12-2-3-1-1-B*5-2-BBB	DT	Contain temperate germplasm
PE487	16	B	TZMi1278	TZMi407-SxMO17LPA-31-2-B*6/LaPostaSeqC7-F12-2-3-1-1-B*5-5-BBB	DT	Contain temperate germplasm
PE488	17	B	TZMi1279	TZMi407-SxMO17LPA-31-2-B*6/LaPostaSeqC7-F12-2-3-1-1-B*5-6-BBB	DT	Contain temperate germplasm
PE489	18	B	TZMi1280	TZMi407-SxMO17LPA-31-2-B*6/LaPostaSeqC7-F12-2-3-1-1-B*5-8-BBB	DT	Contain temperate germplasm
PE483	19	B	TZMi1281	TZMi407-SxMO17LPA-31-2-B*6/LaPostaSeqC7-F12-2-3-1-1-B*5-10-BBB	DT	Contain temperate germplasm
PE484	20	B	TZMi1283	TZMi407-SxMO17LPA-31-2-B*6/LaPostaSeqC7-F12-2-3-1-1-B*5-19-BBB	DT	Contain temperate germplasm
PE485	1	B	TZMi1284	TZMi407-SxMO17LPA-31-2-B*6/LaPostaSeqC7-F12-2-3-1-1-B*5-20-BBB	DT	Contain temperate germplasm
PE433	2	A	TZMi1285	(TZMi101xTZMi501)-122-2-1-2-1-1-B*4/LaPostaSeqC7-F152-1-1-2-1-B*4-18-BBB	DT	IITA x IITA
PE434	3	A	TZMi1286	(TZMi101xTZMi501)-122-2-1-2-1-1-B*4/LaPostaSeqC7-F152-1-1-2-1-B*4-23-BBB	DT	IITA x IITA
PE435	4	A	TZMi1287	(TZMi101xTZMi501)-28-1-1-2-1-1-B*5/LaPostaSeqC7-F153-1-1-1-1-B*5-1-BBB	DT	IITA x IITA
PE436	5	A	TZMi1288	(TZMi101xTZMi501)-28-1-1-2-1-1-B*5/LaPostaSeqC7-F153-1-1-1-1-B*5-6-BBB	DT	IITA x IITA
PE437	6	A	TZMi1289	(TZMi101xTZMi501)-28-1-1-2-1-1-B*5/LaPostaSeqC7-F153-1-1-1-1-B*5-7-BBB	DT	IITA x IITA
PE438	7	A	TZMi1290	(TZMi101xTZMi501)-28-1-1-2-1-1-B*5/LaPostaSeqC7-F153-1-1-1-1-B*5-9-BBB	DT	IITA x IITA
PE439	8	A	TZMi1291	(TZMi101xTZMi501)-28-1-1-2-1-1-B*5/LaPostaSeqC7-F153-1-1-1-1-B*5-10-BBB	DT	IITA x IITA
PE440	9	A	TZMi1292	(TZMi101xTZMi501)-28-1-1-2-1-1-B*5/LaPostaSeqC7-F153-1-1-1-1-B*5-11-BBB	DT	IITA x IITA
PE441	10	A	TZMi1293	(TZMi101xTZMi501)-28-1-1-2-1-1-B*5/LaPostaSeqC7-F153-1-1-1-1-B*5-13-BBB	DT	IITA x IITA
PE442	11	A	TZMi1294	(TZMi101xTZMi501)-28-1-1-2-1-1-B*5/LaPostaSeqC7-F153-1-1-1-1-B*5-14-BBB	DT	IITA x IITA
PE443	12	A	TZMi1295	(TZMi101xTZMi501)-28-1-1-2-1-1-B*5/LaPostaSeqC7-F153-1-1-1-1-B*5-16-BBB	DT	IITA x IITA
PE444	13	A	TZMi1296	(TZMi101xTZMi501)-28-1-1-2-1-1-B*5/LaPostaSeqC7-F153-1-1-1-1-B*5-17-BBB	DT	IITA x IITA
PE445	14	A	TZMi1297	(TZMi101xTZMi501)-28-1-1-2-1-1-B*5/LaPostaSeqC7-F153-1-1-1-1-B*5-18-BBB	DT	IITA x IITA
PE446	15	A	TZMi1298	(TZMi101xTZMi501)-28-1-1-2-1-1-B*5/LaPostaSeqC7-F153-1-1-1-1-B*5-22-BBB	DT	IITA x IITA
PE447	16	A	TZMi1299	(TZMi101xTZMi501)-28-1-1-2-1-1-B*5/LaPostaSeqC7-F153-1-1-1-1-B*5-24-BBB	DT	IITA x IITA
PE448	17	A	TZMi1300	(TZMi101xTZMi501)-28-1-1-2-1-1-B*5/LaPostaSeqC7-F153-1-1-1-1-B*5-27-BBB	DT	IITA x IITA
PE449	18	A	TZMi1301	(TZMi101xTZMi501)-28-1-1-2-1-1-B*5/LaPostaSeqC7-F153-1-1-1-1-B*5-31-BBB	DT	IITA x IITA
PE450	19	A	TZMi1302	(TZMi101xTZMi501)-28-1-1-2-1-1-B*5/LaPostaSeqC7-F153-1-1-1-1-B*5-36-BBB	DT	IITA x IITA
PE451	20	A	TZMi1303	(TZMi101xTZMi501)-28-1-1-2-1-1-B*5/LaPostaSeqC7-F153-1-1-1-1-B*5-40-BBB	DT	IITA x IITA
PE452	21	A	TZMi1304	(TZMi101xTZMi501)-28-1-1-2-1-1-B*5/LaPostaSeqC7-F153-1-1-1-1-B*5-43-BBB	DT	IITA x IITA
PE453	22	A	TZMi1305	(TZMi101xTZMi501)-28-1-1-2-1-1-B*5/LaPostaSeqC7-F153-1-1-1-1-B*5-44-BBB	DT	IITA x IITA
PE454	23	A	TZMi1318	(TZMi101xTZMi501)-17-1-2-2-1-1-BBB/LaPostaSeqC7-F180-3-1-1-1-B*5-1-BBB	DT	IITA x IITA
PE455	24	A	TZMi1320	(TZMi101xTZMi501)-17-1-2-2-1-1-BBB/LaPostaSeqC7-F180-3-1-1-1-B*5-4-BBB	DT	IITA x IITA
PE456	25	A	TZMi1321	(TZMi101xTZMi501)-17-1-2-2-1-1-BBB/LaPostaSeqC7-F180-3-1-1-1-B*5-10-BBB	DT	IITA x IITA
PE457	26	A	TZMi1323	(TZMi101xTZMi501)-17-1-2-2-1-1-BBB/LaPostaSeqC7-F180-3-1-1-1-B*5-25-BBB	DT	IITA x IITA
PE458	27	A	TZMi1324	(TZMi101xTZMi501)-17-1-2-2-1-1-BBB/LaPostaSeqC7-F180-3-1-1-1-B*5-29-BBB	DT	IITA x IITA
PE459	28	A	TZMi1325	(TZMi101xTZMi501)-17-1-2-2-1-1-BBB/LaPostaSeqC7-F180-3-1-1-1-B*5-30-BBB	DT	IITA x IITA
PE460	29	A	TZMi1326	(TZMi101xTZMi501)-17-1-2-2-1-1-BBB/LaPostaSeqC7-F180-3-1-1-1-B*5-36-BBB	DT	IITA x IITA
PE461	30	A	TZMi1327	(TZMi101xTZMi501)-17-1-2-2-1-1-BBB/LaPostaSeqC7-F180-3-1-1-1-B*5-48-BBB	DT	IITA x IITA
PE462	31	A	TZMi1328	(TZMi101xTZMi501)-17-1-2-2-1-1-BBB/LaPostaSeqC7-F180-3-1-1-1-B*5-51-BBB	DT	IITA x IITA
PE463	32	A	TZMi1329	(TZMi101xTZMi501)-17-1-2-2-1-1-BBB/LaPostaSeqC7-F180-3-1-1-1-B*5-54-BBB	DT	IITA x IITA
PE464	33	A	TZMi1330	(TZMi101xTZMi501)-17-1-2-2-1-1-BBB/LaPostaSeqC7-F180-3-1-1-1-B*5-62-BBB	DT	IITA x IITA
PE465	34	A	TZMi1331	(TZMi101xTZMi501)-17-1-2-2-1-1-BBB/LaPostaSeqC7-F180-3-1-1-1-B*5-66-BBB	DT	IITA x IITA
PE466	35	A	TZMi1332	(TZMi101xTZMi501)-17-1-2-2-1-1-BBB/LaPostaSeqC7-F180-3-1-1-1-B*5-68-BBB	DT	IITA x IITA
PE405	36	B	TZMi1336	POP43-SR-S5-3-1-1-1-1-1-B*7/LaPostaSeqC7-F31-2-3-1-1-B*5-1-BBB	DT	IITAxCAM
PE406	37	B	TZMi1337	POP43-SR-S5-3-1-1-1-1-1-B*7/LaPostaSeqC7-F31-2-3-1-1-B*5-4-BBB	DT	IITAxCAM
PE407	38	B	TZMi1338	POP43-SR-S5-3-1-1-1-1-1-B*7/LaPostaSeqC7-F31-2-3-1-1-B*5-5-BBB	DT	IITAxCAM
PE408	39	B	TZMi1339	POP43-SR-S5-3-1-1-1-1-1-B*7/LaPostaSeqC7-F31-2-3-1-1-B*5-8-BBB	DT	IITAxCAM
PE409	40	B	TZMi1340	POP43-SR-S5-3-1-1-1-1-1-B*7/LaPostaSeqC7-F31-2-3-1-1-B*5-18-BBB	DT	IITAxCAM
PE410	41	B	TZMi1341	POP43-SR-S5-3-1-1-1-1-1-B*7/LaPostaSeqC7-F31-2-3-1-1-B*5-21-BBB	DT	IITAxCAM
PE411	42	B	TZMi1342	POP43-SR-S5-3-1-1-1-1-1-B*7/LaPostaSeqC7-F31-2-3-1-1-B*5-25-BBB	DT	IITAxCAM
PE412	43	B	TZMi1344	POP43-SR-S5-3-1-1-1-1-1-B*7/LaPostaSeqC7-F31-2-3-1-1-B*5-26-BBB	DT	IITAxCAM
PE413	44	B	TZMi1345	POP43-SR-S5-3-1-1-1-1-1-B*7/LaPostaSeqC7-F31-2-3-1-1-B*5-33-BBB	DT	IITAxCAM
PE414	45	B	TZMi1346	POP43-SR-S5-3-1-1-1-1-1-B*7/LaPostaSeqC7-F31-2-3-1-1-B*5-34-BBB	DT	IITAxCAM
PE415	46	B	TZMi1347	POP43-SR-S5-3-1-1-1-1-1-B*7/LaPostaSeqC7-F31-2-3-1-1-B*5-43-BBB	DT	IITAxCAM
PE416	47	B	TZMi1348	POP43-SR-S5-3-1-1-1-1-1-B*7/LaPostaSeqC7-F31-2-3-1-1-B*5-56-BBB	DT	IITAxCAM
PE417	48	B	TZMi1349	POP43-SR-S5-57-1-1-2-1-1-B*8/LaPostaSeqC7-F32-2-1-1-1-B*4-6-BBB	DT	IITAxCAM
PE418	49	B	TZMi1353	POP43-SR-S5-57-1-1-2-1-1-B*8/LaPostaSeqC7-F32-2-1-1-1-B*4-7-BBB	DT	IITAxCAM
PE419	50	B	TZMi1354	POP43-SR-S5-57-1-1-2-1-1-B*8/LaPostaSeqC7-F32-2-1-1-1-B*4-8-BBB	DT	IITAxCAM
PE420	51	B	TZMi1355	POP43-SR-S5-57-1-1-2-1-1-B*8/LaPostaSeqC7-F32-2-1-1-1-B*4-10-BBB	DT	IITAxCAM
PE421	52	B	TZMi1356	POP43-SR-S5-57-1-1-2-1-1-B*8/LaPostaSeqC7-F32-2-1-1-1-B*4-12-BBB	DT	IITAxCAM
PE422	53	B	TZMi1358	POP43-SR-S5-57-1-1-2-1-1-B*8/LaPostaSeqC7-F32-2-1-1-1-B*4-15-BBB	DT	IITAxCAM
PE423	54	B	TZMi1359	POP43-SR-S5-57-1-1-2-1-1-B*8/LaPostaSeqC7-F32-2-1-1-1-B*4-16-BBB	DT	IITAxCAM
PE424	55	B	TZMi1360	POP43-SR-S5-57-1-1-2-1-1-B*8/LaPostaSeqC7-F32-2-1-1-1-B*4-17-BBB	DT	IITAxCAM
PE425	56	B	TZMi1361	POP43-SR-S5-57-1-1-2-1-1-B*8/LaPostaSeqC7-F32-2-1-1-1-B*4-18-BBB	DT	IITAxCAM
PE426	57	B	TZMi1362	POP43-SR-S5-57-1-1-2-1-1-B*8/LaPostaSeqC7-F32-2-1-1-1-B*4-21-BBB	DT	IITAxCAM
PE427	58	B	TZMi1363	POP43-SR-S5-57-1-1-2-1-1-B*8/LaPostaSeqC7-F32-2-1-1-1-B*4-22-BBB	DT	IITAxCAM
PE428	59	B	TZMi1364	POP43-SR-S5-57-1-1-2-1-1-B*8/LaPostaSeqC7-F32-2-1-1-1-B*4-25-BBB	DT	IITAxCAM
PE429	60	B	TZMi1365	POP43-SR-S5-57-1-1-2-1-1-B*8/LaPostaSeqC7-F32-2-1-1-1-B*4-31-BBB	DT	IITAxCAM
PE430	61	B	TZMi1368	POP43-SR-S5-57-1-1-2-1-1-B*8/LaPostaSeqC7-F32-2-1-1-1-B*4-33-BBB	DT	IITAxCAM
PE431	62	B	TZMi1370	POP43-SR-S5-57-1-1-2-1-1-B*8/LaPostaSeqC7-F32-2-1-1-1-B*4-35-BBB	DT	IITAxCAM
PE432	63	B	TZMi1371	POP43-SR-S5-57-1-1-2-1-1-B*8/LaPostaSeqC7-F32-2-1-1-1-B*4-37-BBB	DT	IITAxCAM
PE467	64	B	TZMi1372	(TZMi101xTZMi501)-123-1-2-1-1-1-B*4/LaPostaSeqC7-F64-2-6-2-2-B7-BBB	DT	IITA x IITA
PE468	65	B	TZMi1374	(TZMi101xTZMi501)-123-1-2-1-1-1-B*4/LaPostaSeqC7-F64-2-6-2-2-B7-BBB	DT	IITA x IITA
PE494	1	B	TZMi727	Early-W-SR S3-157-1-1-1-B-B	EARLY	IITA x IITA
PE495	2	B	TZMi837	HP97TZECOMP3x4-14-1-2-B*5	EARLY	IITA x IITA
PE496	3	B	TZMi838	HP97TZECOMP3x4-21-1-1-B*5	EARLY	IITA x IITA
PE497	4	B	TZMi840	HP97TZECOMP3x4-29-1-2-B*5	EARLY	IITA x IITA
PE498	5	B	TZMi841	HP97TZECOMP3x4-32-1-5-B*5	EARLY	IITA x IITA
PE499	6	B	TZMi845	HP97TZECOMP3x4-32-1-6-B*5	EARLY	IITA x IITA
PE500	7	B	TZMi846	HP97TZECOMP3x4-32-1-8-B*5	EARLY	IITA x IITA
PE501	8	B	TZMi848	HP97TZECOMP3x4-40-1-1-B*5	EARLY	IITA x IITA
PE502	9	B	TZMi849	HP97TZECOMP3x4-49-1-1-B*5	EARLY	IITA x IITA
PE503	10	B	TZMi850	HP97TZECOMP3x4-78-1-1-B*5	EARLY	IITA x IITA
PE504	11	B	TZMi851	HP97TZECOMP3x4-78-1-1-B*5	EARLY	IITA x IITA
PE619	1	B	TZMi407-S	(Nat'l var.xTZSR)	Founders	IITA-Nigeria
PE618	2	B	TZMi407	Nat'l var.xTZSR	Founders	IITA-Nigeria
PE601	3	A	TZMi102	TZMSR-W	Founders	IITA-Nigeria
PE598	4	B	TZMi711	(Nat'l var.xTZSR)-5-1-1-1-B	Founders	IITA-Nigeria
PE599	5	B	TZMi302	UCA SR S4 7-9-1-2-1	Founders	IITA-Nigeria
PE600	6	A	TZMi102	TZMSR-W	Founders	IITA-Nigeria
PE602	7	A	TZMi103	TZMSR-W	Founders	IITA-Nigeria
PE603	8	A	TZMi104	TZMSR-W (flint)	Founders	IITA-Nigeria
PE604	9	A	TZMi107	TZMSR IPTT S3 184	Founders	IITA-Nigeria
PE605	10	A	TZMi201	Zambia x TZSR	Founders	IITA-Nigeria
PE606	11	B	TZMi203	Nat'l var x TZSR	Founders	IITA-Nigeria
PE607	12	B	TZMi204	Nat'l var x TZSR	Founders	IITA-Nigeria
PE608	13	A	TZMi205	Cam. S3/S4-37	Founders	IITA-Nigeria
PE609	14	A	TZMi206	Cam. Advanced 79	Founders	IITA-Nigeria
PE610	15	A	TZMi208	Cam. S3-86-8-3-2-3-4	Founders	IITA-Nigeria
PE611	16	A	TZMi209	Cam. S3 174	Founders	IITA-Nigeria
PE612	17	A	TZMi210	Cam. line 1423-26	Founders	IITA-Nigeria
PE613	18	A	TZMi211	Cam. Hybrid self. S4-9	Founders	IITA-Nigeria
PE614	19	A	TZMi212	F88B 54-1-1	Founders	IITA-Nigeria
PE615	20	B	TZMi214	F88B 114-68-1-1-1	Founders	IITA-Nigeria
PE616	21	B	TZMi303	UCA SR S4 7-9-1-2-1	Founders	IITA-Nigeria
PE617	22	B	TZMi407	Nat'l var x TZSR	Founders	IITA-Nigeria
PE620	23	A	TZMi501	Com.hyb x TZSR	Founders	IITA-Nigeria
PE621	24	A	TZMi502	Com.hyb x TZSR	Founders	IITA-Nigeria
PE622	25	B	TZMi603	La Posta S7-62	Founders	IITA-Nigeria
PE623	26	A	TZMi604	Pop. 32 x Syn. 146	Founders	IITA-Nigeria
PE546	1	Unknown	TZMi747	CAMINBTCSEL1-34-1-1-1-B*9	Founders	Cameroon
PE548	2	Unknown	TZMi748	NEW-S4/S3-71-2-1-1-B*9	Founders	Cameroon
PE551	3	B	TZMi753	POP43-SR-S5-57-1-1-2-1-1-B*10	Founders	Cameroon
PE540	4	A	TZMi771	89258xZ28-4-7-1-1-1-1-B*13	Founders	Cameroon
PE542	5	A	TZMi772	89302xZ28-7-17-1-2-1-1-B*12	Founders	Cameroon
PE544	6	B	TZMi773	90313-B*6	Founders	Cameroon
PE545	7	A	TZMi774	9315-10-8-1-2-1-2-1-1-3-1-1-B*11	Founders	Cameroon
PE536	8	A	TZMi714	87014xZ28-11-2-1-4-2-B	Founders	Cameroon
PE537	9	A	TZMi715	87014xZ28-11-3-1-1-1-1-B-B-B	Founders	Cameroon
PE539	10	A	TZMi716	88069x87366-9-12-1-1-2-5-B-B	Founders	Cameroon
PE541	11	A	TZMi717	89258xZ28-4-7-1-1-1-1-B-B	Founders	Cameroon
PE543	12	A	TZMi718	89302xZ28-7-6-1-1-4-6-B-B	Founders	Cameroon
PE538	13	B	TZMi725	87036x87923-4-5-10-2-1-2-B-B	Founders	Cameroon
PE547	14	Unknown	TZMi726	Coca SR S3-17-2-1-1-B-B	Founders	Cameroon
PE550	15	B	TZMi728	POP43 SR S5-57-1-1-2-1-1-B-B	Founders	Cameroon
PE549	16	B	TZMi729	POP43-SR S4-72-1-2-1-B-B	Founders	Cameroon
PE552	17	B	TZMi2026	POP43-SR-S5-57-1-1-2-1-1-B*10	Founders	Cameroon
PE554	40	A	87014	TZMSR	Founders	Cameroon
PE555	41	B	87036	TZMSR	Founders	Cameroon
PE556	59	A	88069	ZS206 x TZMSR	Founders	Cameroon
PE557	27	A	88091	TZMSR x East Africa Mix	Founders	Cameroon
PE558	28	B	88098	MSRxEast Africa Hyb.	Founders	Cameroon
PE559	38	A	88099	(H625xZ10(H625	Founders	Cameroon
PE560	20	A	89182	MSR	Founders	Cameroon
PE561	62	A	89182	MSR	Founders	Cameroon
PE562	21	A	89183	MSR	Founders	Cameroon
PE563	29	A	89199	TZMSR	Founders	Cameroon
PE564	30	A	89207	TZMSR	Founders	Cameroon
PE565	25	B	89223	TZMSR	Founders	Cameroon
PE566	22	A	89243	MSR	Founders	Cameroon
PE567	23	B	89246	TZMSR	Founders	Cameroon
PE568	31	B	89246	TZMSR	Founders	Cameroon
PE569	32	A	89248	TZMSR	Founders	Cameroon
PE570	33	A	89258	H625xZ10	Founders	Cameroon
PE571	34	A	89260	H625xZ10	Founders	Cameroon
PE572	26	B	89274	(Kit2xMSR)Kit2	Founders	Cameroon
PE573	19	B	89277	(Kit2xMSR)Kit2	Founders	Cameroon
PE574	35	B	89291	(ZS206 x TZMSR) x ZS206	Founders	Cameroon
PE575	36	A	89293	(ZS206 x TZMSR) x ZS206	Founders	Cameroon
PE576	37	A	89302	(H625xZ10(H625	Founders	Cameroon
PE577	39	A	89311	M122 x N103	Founders	Cameroon
PE578	52	A	89320	M131 x S62	Founders	Cameroon
PE579	57	A	89343	S85 x C70	Founders	Cameroon
PE580	58	A	89365	S85 x C70	Founders	Cameroon
PE581	43	A	90143	SynA1 x 87004	Founders	Cameroon
PE582	60	A	90156	SynA1 x 87004	Founders	Cameroon
PE583	44	A	90176	SynA1 x 87004	Founders	Cameroon
PE584	45	A	90183	SynA1 x 87014	Founders	Cameroon
PE585	46	A	90188	SynA1 x 87014	Founders	Cameroon
PE586	47	B	90204	SynA1 x 87014	Founders	Cameroon
PE587	48	A	90219	SynA1 x 87014	Founders	Cameroon
PE588	49	A	90220	SynA1 x 87014	Founders	Cameroon
PE589	24	A	90251	SynA1 x 87014	Founders	Cameroon
PE590	50	A	90263	SynA1 x 87036	Founders	Cameroon
PE591	51	A	90267	SynA1 x 87036	Founders	Cameroon
PE592	18	B	90301-1	SynB1 x 87036	Founders	Cameroon
PE593	53	B	90301-2	SynB1 x 87036	Founders	Cameroon
PE594	54	A	90313	SynB1 x 87036	Founders	Cameroon
PE595	55	A	90323	SynB1 x 87036	Founders	Cameroon
PE596	56	A	90332	SynB1 x 87036	Founders	Cameroon
PE597	42	A	M131	TZMSR	Founders	Cameroon
PE553	61	A	Z28	TZSRW x Zambia Mat.	Founders	Cameroon
PE051	1	B	TZMi1063	(KU1409/DE3/KU1409)S2-18-2-BB/TZMI214xA619LPAxTZMI214-26-2-B*5-24-1-B*4	PVA	Contain temperate germplasm
PE057	2	B	TZMi1065	(KU1409/DE3/KU1409)S2-18-2-BB/TZMI214xA619LPAxTZMI214-26-2-B*5-34-2-B*4	PVA	Contain temperate germplasm
PE061	3	B	TZMi1066	(KU1409/DE3/KU1409)S2-18-2-BB/TZMI214xA619LPAxTZMI214-26-2-B*5-38-1-B*4	PVA	Contain temperate germplasm
PE042	4	B	TZMi1071	((KU1409/DE3/KU1409)S2-7-BBB/TZMI214xA619LPAxTZMI214-9-3-B*5)-52-1-B*4	PVA	Contain temperate germplasm
PE026	5	B	TZMi1078	((KU1409/DE3/KU1409)S2-2-BBB/TZMI214xA619LPAxTZMI214-10-3-B*5)-28-2-B*4	PVA	Contain temperate germplasm
PE032	6	B	TZMi1089	((KU1409/DE3/KU1409)S2-6-BBB/TZMI214xA619LPAxTZMI214-26-2-B*5)-39-1-B*4	PVA	Contain temperate germplasm
PE044	7	B	TZMi1095	((KU1409/DE3/KU1409)S2-7-BBB/TZMI214xA619LPAxTZMI214-9-3-B*5)-52-2-B*4	PVA	Contain temperate germplasm
PE065	8	B	TZMi2004	(KU1409/DE3/KU1409)S2-2-B*4/TZMI204xA619LPAxTZMI204-3-6-3-1-B*5-10-B-B-1	PVA	Contain temperate germplasm
PE064	9	B	TZMi2005	(KU1409/DE3/KU1409)S2-18-2-BBB/TZMI214xA619LPAxTZMI214-9-3-B*5-5-B-B-1	PVA	Contain temperate germplasm
PE081	10	B	TZMi2006	KU1409/SC55/KU1409-4-BBB/TZMI214xA619LPAxTZMI214-9-3-B*5-17-B-B-1	PVA	Contain temperate germplasm
PE049	11	A	TZMi2007	(88069/(9450xCM116x9450)-3-3-1-B*4)-2-B-1	PVA	Contain temperate germplasm
PE018	12	B	TZMi1006	((9071x4058)-8-2-1-1-B*5/TZMI214xA619LPAxTZMI214-9-3-B*5)-40-1-BBB	PVA	Contain temperate germplasm
PE020	13	B	TZMi980	((9071x4058)-8-2-1-1-B*5/TZMI214xA619LPAxTZMI214-9-3-B*5)-4-1-BBB	PVA	Contain temperate germplasm
PE003	14	B	TZMi986	((9071x4058)-8-2-1-1-B*5/TZMI214xA619LPAxTZMI214-9-3-B*5)-13-1-BBB	PVA	Contain temperate germplasm
PE004	15	B	TZMi988	((9071x4058)-8-2-1-1-B*5/TZMI214xA619LPAxTZMI214-9-3-B*5)-15-1-BBB	PVA	Contain temperate germplasm
PE005	16	B	TZMi989	((9071x4058)-8-2-1-1-B*5/TZMI214xA619LPAxTZMI214-9-3-B*5)-16-1-BBB	PVA	Contain temperate germplasm
PE015	17	B	TZMi1002	((9071x4058)-8-2-1-1-B*5/TZMI214xA619LPAxTZMI214-9-3-B*5)-36-2-BBB	PVA	Contain temperate germplasm
PE016	18	B	TZMi1003	((9071x4058)-8-2-1-1-B*5/TZMI214xA619LPAxTZMI214-9-3-B*5)-38-1-BBB	PVA	Contain temperate germplasm
PE019	19	B	TZMi1008	((9071x4058)-8-2-1-1-B*5/TZMI214xA619LPAxTZMI214-9-3-B*5)-41-1-BBB	PVA	Contain temperate germplasm
PE059	20	B	TZMi1017	(KU1409/DE3/KU1409)S2-18-2-BB/TZMI214xA619LPAxTZMI214-26-2-B*5-36-1-BBB	PVA	Contain temperate germplasm
PE060	21	B	TZMi1018	(KU1409/DE3/KU1409)S2-18-2-BB/TZMI214xA619LPAxTZMI214-26-2-B*5-36-2-BBB	PVA	Contain temperate germplasm
PE035	22	B	TZMi1021	((KU1409/DE3/KU1409)S2-7-BBB/TZMI214xA619LPAxTZMI214-9-3-B*5)-1-1-BBB	PVA	Contain temperate germplasm
PE034	23	B	TZMi1025	((KU1409/DE3/KU1409)S2-7-BBB/TZMI214xA619LPAxTZMI214-9-3-B*5)-10-2-BBB	PVA	Contain temperate germplasm
PE038	24	B	TZMi1029	((KU1409/DE3/KU1409)S2-7-BBB/TZMI214xA619LPAxTZMI214-9-3-B*5)-27-1-BBB	PVA	Contain temperate germplasm
PE046	25	B	TZMi1032	((KU1409/DE3/KU1409)S2-7-BBB/TZMI214xA619LPAxTZMI214-9-3-B*5)-66-1-BBB	PVA	Contain temperate germplasm
PE053	26	B	TZMi1046	(KU1409/DE3/KU1409)S2-18-2-BB/TZMI214xA619LPAxTZMI214-26-2-B*5-24-3-BBB	PVA	Contain temperate germplasm
PE054	27	B	TZMi1047	(KU1409/DE3/KU1409)S2-18-2-BB/TZMI214xA619LPAxTZMI214-26-2-B*5-26-1-BBB	PVA	Contain temperate germplasm
PE055	28	B	TZMi1049	(KU1409/DE3/KU1409)S2-18-2-BB/TZMI214xA619LPAxTZMI214-26-2-B*5-30-1-BBB	PVA	Contain temperate germplasm
PE056	29	B	TZMi1050	(KU1409/DE3/KU1409)S2-18-2-BB/TZMI214xA619LPAxTZMI214-26-2-B*5-30-2-BBB	PVA	Contain temperate germplasm
PE039	30	B	TZMi1055	((KU1409/DE3/KU1409)S2-7-BBB/TZMI214xA619LPAxTZMI214-9-3-B*5)-38-1-BBB	PVA	Contain temperate germplasm
PE052	31	B	TZMi1063	(KU1409/DE3/KU1409)S2-18-2-BB/TZMI214xA619LPAxTZMI214-26-2-B*5-24-1-B*4	PVA	Contain temperate germplasm
PE058	32	B	TZMi1065	(KU1409/DE3/KU1409)S2-18-2-BB/TZMI214xA619LPAxTZMI214-26-2-B*5-34-2-B*4	PVA	Contain temperate germplasm
PE062	33	B	TZMi1066	(KU1409/DE3/KU1409)S2-18-2-BB/TZMI214xA619LPAxTZMI214-26-2-B*5-38-1-B*4	PVA	Contain temperate germplasm
PE043	34	B	TZMi1071	((KU1409/DE3/KU1409)S2-7-BBB/TZMI214xA619LPAxTZMI214-9-3-B*5)-52-1-B*4	PVA	Contain temperate germplasm
PE028	35	B	TZMi1079	((KU1409/DE3/KU1409)S2-6-BBB/TZMI214xA619LPAxTZMI214-26-2-B*5)-2-2-B*4	PVA	Contain temperate germplasm
PE031	36	B	TZMi1088	((KU1409/DE3/KU1409)S2-6-BBB/TZMI214xA619LPAxTZMI214-26-2-B*5)-36-1-B*4	PVA	Contain temperate germplasm
PE045	37	B	TZMi1095	((KU1409/DE3/KU1409)S2-7-BBB/TZMI214xA619LPAxTZMI214-9-3-B*5)-52-2-B*4	PVA	Contain temperate germplasm
PE025	38	B	TZMi1100	((KU1409/DE3/KU1409)S2-2-BBB/TZMI214xA619LPAxTZMI214-10-3-B*5)-11-1-B*4	PVA	Contain temperate germplasm
PE066	39	B	TZMi2001	(KU1409/DE3/KU1409)S2-2-B*4/TZMI204xA619LPAxTZMI204-3-6-3-1-B*5-10-B-B-2	PVA	Contain temperate germplasm
PE067	40	B	TZMi2002	(KU1409/DE3/KU1409)S2-2-B*4/TZMI204xA619LPAxTZMI204-3-6-3-1-B*5-11-B-B-1	PVA	Contain temperate germplasm
PE086	41	B	TZMi2003	KU1409/SC55/KU1409-4-BBB/TZMI214xA619LPAxTZMI214-9-3-B*5-9-B-B-1	PVA	Contain temperate germplasm
PE002	42	B	TZMi1057	((9071x4058)-8-2-1-1-B*5/TZMI214xA619LPAxTZMI214-9-3-B*5)-1-1-B*4	PVA	Contain temperate germplasm
PE041	43	B	TZMi1068	((KU1409/DE3/KU1409)S2-7-BBB/TZMI214xA619LPAxTZMI214-9-3-B*5)-4-2-B*4	PVA	Contain temperate germplasm
PE006	44	B	TZMi1091	((9071x4058)-8-2-1-1-B*5/TZMI214xA619LPAxTZMI214-9-3-B*5)-22-1-B*4	PVA	Contain temperate germplasm
PE001	45	B	TZMi985	((9071x4058)-8-2-1-1-B*5/TZMI214xA619LPAxTZMI214-9-3-B*5)-11-1-BBB	PVA	Contain temperate germplasm
PE007	46	B	TZMi990	((9071x4058)-8-2-1-1-B*5/TZMI214xA619LPAxTZMI214-9-3-B*5)-26-1-BBB	PVA	Contain temperate germplasm
PE009	47	B	TZMi992	((9071x4058)-8-2-1-1-B*5/TZMI214xA619LPAxTZMI214-9-3-B*5)-28-2-BBB	PVA	Contain temperate germplasm
PE011	48	B	TZMi997	((9071x4058)-8-2-1-1-B*5/TZMI214xA619LPAxTZMI214-9-3-B*5)-31-1-BBB	PVA	Contain temperate germplasm
PE013	49	B	TZMi1000	((9071x4058)-8-2-1-1-B*5/TZMI214xA619LPAxTZMI214-9-3-B*5)-35-1-BBB	PVA	Contain temperate germplasm
PE014	50	B	TZMi1001	((9071x4058)-8-2-1-1-B*5/TZMI214xA619LPAxTZMI214-9-3-B*5)-36-1-BBB	PVA	Contain temperate germplasm
PE017	51	B	TZMi1005	((9071x4058)-8-2-1-1-B*5/TZMI214xA619LPAxTZMI214-9-3-B*5)-39-1-BBB	PVA	Contain temperate germplasm
PE021	52	B	TZMi1009	((9071x4058)-8-2-1-1-B*5/TZMI214xA619LPAxTZMI214-9-3-B*5)-42-1-BBB	PVA	Contain temperate germplasm
PE022	53	B	TZMi1012	((9071x4058)-8-2-1-1-B*5/TZMI214xA619LPAxTZMI214-9-3-B*5)-43-2-BBB	PVA	Contain temperate germplasm
PE023	54	B	TZMi1014	((9071x4058)-8-2-1-1-B*5/TZMI214xA619LPAxTZMI214-9-3-B*5)-45-2-BBB	PVA	Contain temperate germplasm
PE036	55	B	TZMi1026	((KU1409/DE3/KU1409)S2-7-BBB/TZMI214xA619LPAxTZMI214-9-3-B*5)-20-1-BBB	PVA	Contain temperate germplasm
PE037	56	B	TZMi1028	((KU1409/DE3/KU1409)S2-7-BBB/TZMI214xA619LPAxTZMI214-9-3-B*5)-24-1-BBB	PVA	Contain temperate germplasm
PE008	57	B	TZMi1040	((9071x4058)-8-2-1-1-B*5/TZMI214xA619LPAxTZMI214-9-3-B*5)-26-2-BBB	PVA	Contain temperate germplasm
PE010	58	B	TZMi1044	((9071x4058)-8-2-1-1-B*5/TZMI214xA619LPAxTZMI214-9-3-B*5)-28-2-BBB	PVA	Contain temperate germplasm
PE012	59	B	TZMi1045	((9071x4058)-8-2-1-1-B*5/TZMI214xA619LPAxTZMI214-9-3-B*5)-34-2-BBB	PVA	Contain temperate germplasm
PE024	60	B	TZMi1058	((9071x4058)-8-2-1-1-B*5/TZMI214xA619LPAxTZMI214-9-3-B*5)-6-1-B*4	PVA	Contain temperate germplasm
PE063	61	B	TZMi1067	(KU1409/DE3/KU1409)S2-18-2-BB/TZMI214xA619LPAxTZMI214-26-2-B*5-38-2-B*4	PVA	Contain temperate germplasm
PE040	62	B	TZMi1069	((KU1409/DE3/KU1409)S2-7-BBB/TZMI214xA619LPAxTZMI214-9-3-B*5)-40-1-B*4	PVA	Contain temperate germplasm
PE033	63	B	TZMi1082	((KU1409/DE3/KU1409)S2-6-BBB/TZMI214xA619LPAxTZMI214-26-2-B*5)-4-1-B*4	PVA	Contain temperate germplasm
PE027	64	B	TZMi1084	((KU1409/DE3/KU1409)S2-6-BBB/TZMI214xA619LPAxTZMI214-26-2-B*5)-10-1-B*4	PVA	Contain temperate germplasm
PE029	65	B	TZMi1085	((KU1409/DE3/KU1409)S2-6-BBB/TZMI214xA619LPAxTZMI214-26-2-B*5)-23-1-B*4	PVA	Contain temperate germplasm
PE030	66	B	TZMi1087	((KU1409/DE3/KU1409)S2-6-BBB/TZMI214xA619LPAxTZMI214-26-2-B*5)-30-1-B*4	PVA	Contain temperate germplasm
PE050	67	B	TZMi1092	(KU1409/DE3/KU1409)S2-18-2-BB/TZMI214xA619LPAxTZMI214-26-2-B*5-12-2-B*4	PVA	Contain temperate germplasm
PE047	68	B	TZMi1098	((KU1409/DE3/KU1409)S2-7-BBB/TZMI214xA619LPAxTZMI214-9-3-B*5)-70-1-B*4	PVA	Contain temperate germplasm
PE048	69	B	TZMi1099	((KU1409/DE3/KU1409)S2-7-BBB/TZMI214xA619LPAxTZMI214-9-3-B*5)-73-1-B*4	PVA	Contain temperate germplasm
PE068	70	B	TZMi2033	(KU1409/DE3/KU1409)S2-4-B*4/TZMI204xA619LPAxTZMI204-3-6-3-1-B*5-19-B-B-1	PVA	Contain temperate germplasm
PE069	71	B	TZMi2034	(KU1409/DE3/KU1409)S2-4-B*4/TZMI204xA619LPAxTZMI204-3-6-3-1-B*5-20-B-B-2	PVA	Contain temperate germplasm
PE070	72	B	TZMi2035	(KU1409/DE3/KU1409)S2-4-B*4/TZMI204xA619LPAxTZMI204-3-6-3-1-B*5-20-B-B-4	PVA	Contain temperate germplasm
PE071	73	B	TZMi2036	(KU1409/DE3/KU1409)S2-6-B*4/TZMI204xA619LPAxTZMI204-3-6-3-1-B*5-10-B-B-2	PVA	Contain temperate germplasm
PE072	74	B	TZMi2037	(KU1409/DE3/KU1409)S2-6-B*4/TZMI204xA619LPAxTZMI204-3-6-3-1-B*5-13-B-B-1	PVA	Contain temperate germplasm
PE073	75	B	TZMi2038	(KU1409/DE3/KU1409)S2-6-B*4/TZMI204xA619LPAxTZMI204-3-6-3-1-B*5-13-B-B-3	PVA	Contain temperate germplasm
PE074	76	B	TZMi2039	(KU1409/DE3/KU1409)S2-6-B*4/TZMI204xA619LPAxTZMI204-3-6-3-1-B*5-13-B-B-4	PVA	Contain temperate germplasm
PE075	77	B	TZMi2040	(KU1409/DE3/KU1409)S2-6-B*4/TZMI204xA619LPAxTZMI204-3-6-3-1-B*5-13-B-B-5	PVA	Contain temperate germplasm
PE077	78	B	TZMi2041	(KU1409/DE3/KU1409)S2-7-B*4/TZMI204xA619LPAxTZMI204-3-6-3-1-B*5-9-B-B-1	PVA	Contain temperate germplasm
PE078	79	B	TZMi2042	(KU1409/DE3/KU1409)S2-7-B*4/TZMI204xA619LPAxTZMI204-3-6-3-1-B*5-9-B-B-2	PVA	Contain temperate germplasm
PE079	80	B	TZMi2043	(KU1409/DE3/KU1409)S2-7-B*4/TZMI204xA619LPAxTZMI204-3-6-3-1-B*5-9-B-B-3	PVA	Contain temperate germplasm
PE076	81	B	TZMi2044	(KU1409/DE3/KU1409)S2-7-B*4/TZMI204xA619LPAxTZMI204-3-6-3-1-B*5-15-B-B-4	PVA	Contain temperate germplasm
PE082	82	B	TZMi2045	KU1409/SC55/KU1409-4-BBB/TZMI214xA619LPAxTZMI214-9-3-B*5-1-B-B-1	PVA	Contain temperate germplasm
PE085	83	B	TZMi2046	KU1409/SC55/KU1409-4-BBB/TZMI214xA619LPAxTZMI214-9-3-B*5-5-B-B-1	PVA	Contain temperate germplasm
PE080	84	B	TZMi2047	KU1409/SC55/KU1409-4-BBB/TZMI214xA619LPAxTZMI214-9-3-B*5-10-B-B-5	PVA	Contain temperate germplasm
PE083	85	B	TZMi2048	KU1409/SC55/KU1409-4-BBB/TZMI214xA619LPAxTZMI214-9-3-B*5-23-B-B-1	PVA	Contain temperate germplasm
PE084	86	B	TZMi2049	KU1409/SC55/KU1409-4-BBB/TZMI214xA619LPAxTZMI214-9-3-B*5-23-B-B-2	PVA	Contain temperate germplasm
PE386	1	B	TZMi757	TZMI407-SxMO17LPA-1-1-B*7	Productivity	Contain temperate germplasm
PE395	2	B	TZMi763	TZMI407-SxMO17LPA-31-2-B*7	Productivity	Contain temperate germplasm
PE399	3	B	TZMi764	TZMI407-SxMO17LPA-32-1-B*7	Productivity	Contain temperate germplasm
PE400	4	B	TZMi765	TZMI407-SxMO17LPA-32-1-B*7	Productivity	Contain temperate germplasm
PE351	5	A	TZMi754	(TZMI101xTZMI501)-123-1-1-1-1-1-B*6	Productivity	IITAxIITA
PE355	6	A	TZMi755	(TZMI101xTZMI501)-123-1-2-1-1-1-B*6	Productivity	IITAxIITA
PE363	7	B	TZMi978	TZMI407x(8232/TZMSRW]sr-124-1-X/ZM607#bF37sr-2)-1-2-B	Productivity	IITAxIITA
PE387	8	B	TZMi741	TZMI407-SxMO17LPA-1-1-B*8	Productivity	Contain temperate germplasm
PE384	9	B	TZMi742	TZMI407-SxMO17LPA-11-2-B*8	Productivity	Contain temperate germplasm
PE393	10	B	TZMi743	TZMI407-SxMO17LPA-31-1-B*8	Productivity	Contain temperate germplasm
PE397	11	B	TZMi744	TZMI407-SxMO17LPA-31-2-B*8	Productivity	Contain temperate germplasm
PE382	12	B	TZMi758	TZMI407-SxMO17LPA-11-2-B*7	Productivity	Contain temperate germplasm
PE388	13	B	TZMi759	TZMI407-SxMO17LPA-14-1-B*7	Productivity	Contain temperate germplasm
PE390	14	B	TZMi761	TZMI407-SxMO17LPA-16-3-B*7	Productivity	Contain temperate germplasm
PE392	15	B	TZMi762	TZMI407-SxMO17LPA-31-1-B*7	Productivity	Contain temperate germplasm
PE340	16	B	TZMi766	(TZMI407x89183)-11-2-1-1-B*11	Productivity	IITAxCAM
PE349	17	A	TZMi745	(TZMI101xTZMI501)-122-2-1-2-1-1-B*6	Productivity	IITAxIITA
PE346	18	Unknown	TZMi798	[CML202/CML144]F2-35-1-2-1-B*10	Productivity	IITAxCIMMYT
PE299	19	A	TZMi712	(TZMI501xZSR 923 S4BULK-2-2-X-X-X-X-1-B)-1-1-1-B	Productivity	IITAxCAM
PE300	20	A	TZMi713	(TZMI501xZSR 923 S4BULK-2-2-X-X-X-X-1-B)-1-1-2-B	Productivity	IITAxCAM
PE347	21	A	TZMi719	(TZMI101xTZMI501)-106-2-1-1-1-1-2-B-B	Productivity	IITAxIITA
PE350	22	A	TZMi720	(TZMI101xTZMI501)-122-2-1-2-1-1-B-B	Productivity	IITAxIITA
PE352	23	A	TZMi721	(TZMI101xTZMI501)-123-1-1-1-1-1-B-B	Productivity	IITAxIITA
PE353	24	A	TZMi722	(TZMI101xTZMI501)-123-1-1-1-2-1-B-B	Productivity	IITAxIITA
PE358	25	A	TZMi723	(TZMI101xTZMI501)-42-1-1-2-1-1-B-B	Productivity	IITAxIITA
PE359	26	A	TZMi724	(TZMI101xTZMI501)-92-3-1-3-1-1-B-B	Productivity	IITAxIITA
PE365	27	B	TZMi730	TZMI407x(8232/TZMSRW]sr-124-1-X/ZM607#bF37sr-2)-3-B	Productivity	IITAxIITA
PE337	28	B	TZSTRI122	(90301/ 87036)-8-1-2-1-1-B-B-B	Productivity	IITAxCAM
PE332	29	B	TZSTRI123	(87036/89274)-48-1-3-3-1-B-B-B	Productivity	IITAxCAM
PE331	30	B	TZSTRI124	(87036/89274)-48-1-3-1-3-B-B-B	Productivity	IITAxCAM
PE338	31	B	TZSTRI125	(SynB1/87036)-50-1-3-1-1-B-B-B	Productivity	IITAxCAM
PE336	32	A	TZSTRI126	(8809/ 90156)-16-2-4-3-2-B-B-B	Productivity	IITAxCAM
PE318	33	A	TZMi2008	TZMI102 x 90113-5-3-3-1-B-B-B-B-B-B	Productivity	IITAxCAM
PE383	34	B	TZMi2009	TZMI407-SxMO17LPA-11-2-B*7	Productivity	Contain temperate germplasm
PE319	35	A	TZMi2010	TZMI102 x 90113-5-3-3-1-B-B-B-B-B-B	Productivity	IITAxCAM
PE385	36	B	TZMi2011	TZMI407-SxMO17LPA-11-2-B*8	Productivity	Contain temperate germplasm
PE391	37	B	TZMi2012	TZMI407-SxMO17LPA-16-3-B*7	Productivity	Contain temperate germplasm
PE321	38	A	TZMi2013	TZMI102 x 90113-5-3-3-2-B-B-B-B-B-B	Productivity	IITAxCAM
PE396	39	B	TZMi2014	TZMI407-SxMO17LPA-31-2-B*7	Productivity	Contain temperate germplasm
PE361	40	A	TZMi2015	(TZMI102 x TZMI204)-9-1-1-1-B	Productivity	IITAxIITA
PE401	41	B	TZMi2016	TZMI407-SxMO17LPA-32-1-B*7	Productivity	Contain temperate germplasm
PE320	42	A	TZMi2017	TZMI102 x 90113-5-3-3-1-B-B-B-B-B-B	Productivity	IITAxCAM
PE402	43	B	TZMi2018	TZMI407-SxMO17LPA-32-1-B*7	Productivity	Contain temperate germplasm
PE322	44	A	TZMi2019	TZMI102 x 90113-5-3-3-2-B-B-B-B-B-B	Productivity	IITAxCAM
PE403	45	B	TZMi2021	TZMI407-SxMO17LPA-4-2-B*8	Productivity	Contain temperate germplasm
PE398	46	B	TZMi2022	TZMI407-SxMO17LPA-31-2-B*8	Productivity	Contain temperate germplasm
PE356	47	A	TZMi2024	(TZMI101xTZMI501)-17-1-2-2-1-1-B*9	Productivity	IITAxIITA
PE313	48	B	TZMi2025	P43SRC9FS100-1-1-8-#1-B1-2-B1-BBB	Productivity	IITAxCAM
PE348	49	A	TZMi2028	(TZMI101xTZMI501)-122-2-1-2-1-1-B*6	Productivity	IITAxIITA
PE404	50	B	TZMi2030	TZMI407-SxMO17LPA-4-2-B*8	Productivity	Contain temperate germplasm
PE323	51	A	TZMi2031	TZMI102 x 90113-5-3-3-2-B-B-B-B-B-B	Productivity	IITAxCAM
PE379	52	A	TZMi2032	TZMI214xA619LPAxTZMI214-26-2-B*7	Productivity	Contain temperate germplasm
PE335	53	A	TZMi2050	(88069/(9450xCM116x9450)-3-3-1-B*4)-2-B-2	Productivity	IITAxCAM
PE333	54	A	TZMi2051	(88069/(9450xCM116x9450)-3-3-1-B*4)-23-B-1	Productivity	IITAxCAM
PE334	55	A	TZMi2052	(88069/(9450xCM116x9450)-3-3-1-B*4)-28-B-2	Productivity	IITAxCAM
PE354	56	A	TZMi767	(TZMI101xTZMI501)-123-1-1-2-1-1-B*11	Productivity	IITAxIITA
PE357	57	A	TZMi769	(TZMI101xTZMI501)-31-1-3-1-1-1-B*8	Productivity	IITAxIITA
PE362	58	A	TZMi770	(TZMI102xTZMI501)-2-3-B*7	Productivity	IITAxIITA
PE378	59	A	TZMi775	TZMI214xA619LPAxTZMI214-2-2-B*8	Productivity	Contain temperate germplasm
PE380	60	A	TZMi776	TZMI214xA619LPAxTZMI214-26-2-B*7	Productivity	Contain temperate germplasm
PE394	61	B	TZMi780	TZMI407-SxMO17LPA-31-1-B*9	Productivity	Contain temperate germplasm
PE341	62	B	TZMi781	TZMI407x87014-5-1-1-1-B*7	Productivity	IITAxCAM
PE342	63	B	TZMi783	TZMI407x90156-3-1-3-1-B*7	Productivity	IITAxCAM
PE370	64	B	TZMi785	TZMI407xTZMI214-12-1-1-1-B*7	Productivity	IITAxIITA
PE371	65	B	TZMi786	TZMI407xTZMI602-1-2-2-1-B*7	Productivity	IITAxIITA
PE372	66	B	TZMi787	TZMI407xTZMI602-2-1-1-1-B*7	Productivity	IITAxIITA
PE373	67	B	TZMi789	TZMI407xTZMI602-2-1-2-1-B*7	Productivity	IITAxIITA
PE374	68	B	TZMi790	TZMI407xTZMI602-4-1-2-2-B*7	Productivity	IITAxIITA
PE285	69	A	TZMi1105	(TZMI101xTZMI501)-31-1-3-1-1-1-BBB/89302xZ28-7-17-1-2-1-1-B*6-2-1-B*4	Productivity	IITAxCAM
PE288	70	A	TZMi1106	(TZMI101xTZMI501)-31-1-3-1-1-1-BBB/89302xZ28-7-17-1-2-1-1-B*6-5-1-B*4	Productivity	IITAxCAM
PE289	71	A	TZMi1107	(TZMI101xTZMI501)-31-1-3-1-1-1-BBB/89302xZ28-7-17-1-2-1-1-B*6-9-1-B*4	Productivity	IITAxCAM
PE281	72	A	TZMi1108	(TZMI101xTZMI501)-31-1-3-1-1-1-BBB/89302xZ28-7-17-1-2-1-1-B*6-17-1-B*4	Productivity	IITAxCAM
PE282	73	A	TZMi1109	(TZMI101xTZMI501)-31-1-3-1-1-1-BBB/89302xZ28-7-17-1-2-1-1-B*6-18-2-B*4	Productivity	IITAxCAM
PE283	74	A	TZMi1110	(TZMI101xTZMI501)-31-1-3-1-1-1-BBB/89302xZ28-7-17-1-2-1-1-B*6-20-1-B*4	Productivity	IITAxCAM
PE284	75	A	TZMi1111	(TZMI101xTZMI501)-31-1-3-1-1-1-BBB/89302xZ28-7-17-1-2-1-1-B*6-21-2-B*4	Productivity	IITAxCAM
PE286	76	A	TZMi1112	(TZMI101xTZMI501)-31-1-3-1-1-1-BBB/89302xZ28-7-17-1-2-1-1-B*6-23-1-B*4	Productivity	IITAxCAM
PE287	77	A	TZMi1113	(TZMI101xTZMI501)-31-1-3-1-1-1-BBB/89302xZ28-7-17-1-2-1-1-B*6-26-1-B*4	Productivity	IITAxCAM
PE314	78	B	TZMi1114	POP43SRS5-86-2-1-1-1-1-B*6/87014xZ28-11-27-1-1-1-B*4-1-1-B*4	Productivity	IITAxCAM
PE330	79	Unknown	TZMi1115	UCASRBC2S4-22-1-1-1-B*7/89302xZ28-7-17-1-2-1-1-B*6-7-3-B*4	Productivity	IITAxCAM
PE324	80	Unknown	TZMi1116	UCASRBC2S4-22-1-1-1-B*7/89302xZ28-7-17-1-2-1-1-B*6-10-1-B*4	Productivity	IITAxCAM
PE325	81	Unknown	TZMi1117	UCASRBC2S4-22-1-1-1-B*7/89302xZ28-7-17-1-2-1-1-B*6-19-2-B*4	Productivity	IITAxCAM
PE326	82	Unknown	TZMi1118	UCASRBC2S4-22-1-1-1-B*7/89302xZ28-7-17-1-2-1-1-B*6-20-2-B*4	Productivity	IITAxCAM
PE327	83	Unknown	TZMi1120	UCASRBC2S4-22-1-1-1-B*7/89302xZ28-7-17-1-2-1-1-B*6-32-1-B*4	Productivity	IITAxCAM
PE328	84	Unknown	TZMi1121	UCASRBC2S4-22-1-1-1-B*7/89302xZ28-7-17-1-2-1-1-B*6-35-2-B*4	Productivity	IITAxCAM
PE329	85	Unknown	TZMi1122	UCASRBC2S4-22-1-1-1-B*7/89302xZ28-7-17-1-2-1-1-B*6-36-1-B*4	Productivity	IITAxCAM
PE297	86	B	TZMi1123	(TZMI407x89183)-8-2-B/89302xZ28-7-17-1-2-1-1-B*6-3-1-B*4	Productivity	IITAxCAM
PE298	87	B	TZMi1124	(TZMI407x89183)-8-2-B/89302xZ28-7-17-1-2-1-1-B*6-4-1-B*4	Productivity	IITAxCAM
PE290	88	B	TZMi1125	(TZMI407x89183)-8-2-B/89302xZ28-7-17-1-2-1-1-B*6-10-2-B*4	Productivity	IITAxCAM
PE291	89	B	TZMi1126	(TZMI407x89183)-8-2-B/89302xZ28-7-17-1-2-1-1-B*6-11-1-B*4	Productivity	IITAxCAM
PE292	90	B	TZMi1127	(TZMI407x89183)-8-2-B/89302xZ28-7-17-1-2-1-1-B*6-15-1-B*4	Productivity	IITAxCAM
PE293	91	B	TZMi1128	(TZMI407x89183)-8-2-B/89302xZ28-7-17-1-2-1-1-B*6-16-1-B*4	Productivity	IITAxCAM
PE294	92	B	TZMi1129	(TZMI407x89183)-8-2-B/89302xZ28-7-17-1-2-1-1-B*6-18-1-B*4	Productivity	IITAxCAM
PE295	93	B	TZMi1130	(TZMI407x89183)-8-2-B/89302xZ28-7-17-1-2-1-1-B*6-21-2-B*4	Productivity	IITAxCAM
PE296	94	B	TZMi1131	(TZMI407x89183)-8-2-B/89302xZ28-7-17-1-2-1-1-B*6-30-2-B*4	Productivity	IITAxCAM
PE343	95	B	TZMi1132	TZMI721/87014xZ28-11-27-1-1-1-B*4-10-2-B*4	Productivity	IITAxCAM
PE344	96	B	TZMi1133	TZMI721/87014xZ28-11-27-1-1-1-B*4-16-3-B*4	Productivity	IITAxCAM
PE345	97	B	TZMi1135	TZMI721/87014xZ28-11-27-1-1-1-B*4-38-2-B*4	Productivity	IITAxCAM
PE315	98	B	TZMi1136	POP43SRS5-86-2-1-1-1-1-B*6/87014xZ28-11-27-1-1-1-B*4-23-1-B*4	Productivity	IITAxCAM
PE316	99	B	TZMi1137	POP43SRS5-86-2-1-1-1-1-B*6/87014xZ28-11-27-1-1-1-B*4-24-1-B*4	Productivity	IITAxCAM
PE317	100	B	TZMi1138	POP43SRS5-86-2-1-1-1-1-B*6/87014xZ28-11-27-1-1-1-B*4-24-2-B*4	Productivity	IITAxCAM
PE304	101	Unknown	TZMi1307	CAMINBTCSEL1-34-1-1-1-B*7/LaPostaSeqC7-F153-1-1-1-2-B*5-8-BBB	Productivity	IITAxCAM
PE301	102	Unknown	TZMi1308	CAMINBTCSEL1-34-1-1-1-B*7/LaPostaSeqC7-F153-1-1-1-2-B*5-14-BBB	Productivity	IITAxCAM
PE302	103	Unknown	TZMi1309	CAMINBTCSEL1-34-1-1-1-B*7/LaPostaSeqC7-F153-1-1-1-2-B*5-25-BBB	Productivity	IITAxCAM
PE303	104	Unknown	TZMi1310	CAMINBTCSEL1-34-1-1-1-B*7/LaPostaSeqC7-F153-1-1-1-2-B*5-28-BBB	Productivity	IITAxCAM
PE309	105	Unknown	TZMi1311	NEW-S4/S3-71-2-1-1-B*7/LaPostaSeqC7-F180-1-1-2-1-B*4-1-BBB	Productivity	IITAxCAM
PE311	106	Unknown	TZMi1312	NEW-S4/S3-71-2-1-1-B*7/LaPostaSeqC7-F180-1-1-2-1-B*4-2-BBB	Productivity	IITAxCAM
PE312	107	Unknown	TZMi1313	NEW-S4/S3-71-2-1-1-B*7/LaPostaSeqC7-F180-1-1-2-1-B*4-4-BBB	Productivity	IITAxCAM
PE308	108	Unknown	TZMi1315	NEW-S4/S3-71-2-1-1-B*7/LaPostaSeqC7-F180-1-1-2-1-B*4-14-BBB	Productivity	IITAxCAM
PE310	109	Unknown	TZMi1317	NEW-S4/S3-71-2-1-1-B*7/LaPostaSeqC7-F180-1-1-2-1-B*4-23-BBB	Productivity	IITAxCAM
PE305	110	Unknown	TZMi1333	M131x7014-2-3-1-7-1-1-B*8/LaPostaSeqC7-F180-3-1-1-B*5-4-BBB	Productivity	IITAxCAM
PE306	111	Unknown	TZMi1334	M131x7014-2-3-1-7-1-1-B*8/LaPostaSeqC7-F180-3-1-1-B*5-5-BBB	Productivity	IITAxCAM
PE307	112	Unknown	TZMi1335	M131x7014-2-3-1-7-1-1-B*8/LaPostaSeqC7-F180-3-1-1-B*5-7-BBB	Productivity	IITAxCAM
PE364	113	B	TZMi910	TZMI407x(8232/TZMSRW]sr-124-1-X/ZM607#bF37sr-2)-1-2-B	Productivity	IITAxIITA
PE368	114	B	TZMi733	TZMI407 x TZMI214-13-3-1-1-B	Productivity	IITAxIITA
PE366	115	B	TZMi736	TZMI407 x TZMI107-13-1-1-1-B	Productivity	IITAxIITA
PE369	116	B	TZMi746	TZMI407 x TZMI214-3-2-1-2-B	Productivity	IITAxIITA
PE360	117	A	TZMi760	(TZMI102 x TZMI204)-8-2-1-1-B	Productivity	IITAxIITA
PE367	118	B	TZMi756	TZMI407 x TZMI214-13-2-1-1-B	Productivity	IITAxIITA
PE339	119	B	TZMi740	(TZMI407 x 89183)-11-2-1-2-B	Productivity	IITAxCAM
PE389	120	B	TZMi791	TZMI407-SxMO17LPA-16-1-B*7	Productivity	Contain temperate germplasm
PE381	121	A	TZMi792	TZMI214xA619LPAxTZMI214-9-3-B*7	Productivity	Contain temperate germplasm
PE375	122	A	TZMi793	TZMI214xA619LPAxTZMI214-10-3-B*7	Productivity	Contain temperate germplasm
PE376	123	A	TZMi794	TZMI214xA619LPAxTZMI214-12-2-B*7	Productivity	Contain temperate germplasm
PE377	124	A	TZMi795	TZMI214xA619LPAxTZMI214-12-2-B*7	Productivity	Contain temperate germplasm
PE526	1	A	TZMi799	[TZMI801/CML144]-3-1-B*8	QPM	IITAxCIMMYT
PE527	2	A	TZMi800	[TZMI803/GQL5]-2-1-B*8	QPM	IITAxCIMMYT
PE528	3	A	TZMi801	[TZMI804/CML159]-1-2-B*8	QPM	IITAxCIMMYT
PE529	4	A	TZMi802	[TZMI804/CML159]-5-2-B*8	QPM	IITAxCIMMYT
PE530	5	A	TZMi803	[TZMI805/CML159]-5-2-B*8	QPM	IITAxCIMMYT
PE535	6	A	TZMi805	[TZMI805/GQL5]-1-1-B*8	QPM	IITAxCIMMYT
PE509	7	A	TZMi806	[CML159/TZMI805]-1-1-B*8	QPM	IITAxCIMMYT
PE510	8	A	TZMi807	[CML159/TZMI805]-1-2-B*8	QPM	IITAxCIMMYT
PE511	9	A	TZMi809	[CML159/TZMI805]-1-4-B*8	QPM	IITAxCIMMYT
PE512	10	A	TZMi810	[CML159/TZMI805]-3-1-B*8	QPM	IITAxCIMMYT
PE506	11	A	TZMi811	[CML159/TZMI804]-8-1-B*8	QPM	IITAxCIMMYT
PE507	12	A	TZMi812	[CML159/TZMI804]-8-3-B*8	QPM	IITAxCIMMYT
PE508	13	A	TZMi813	[CML159/TZMI804]-9-2-B*8	QPM	IITAxCIMMYT
PE505	14	A	TZMi814	[CML159/TZMI804]-10-2-B*8	QPM	IITAxCIMMYT
PE523	15	A	TZMi815	[GQL5/TZMI805]-6-1-B*8	QPM	IITAxCIMMYT
PE532	16	B	TZMi816	[TZMI805/CML176]-1-2-B*8	QPM	IITAxCIMMYT
PE533	17	B	TZMi818	[TZMI805/CML176]-5-3-B*8	QPM	IITAxCIMMYT
PE518	18	B	TZMi819	[CML176/TZMI805]-3-3-B*8	QPM	IITAxCIMMYT
PE514	19	B	TZMi820	[CML176/TZMI702]-8-8-B*8	QPM	IITAxCIMMYT
PE531	20	B	TZMi822	[TZMI805/CML176]-1-1-B*8	QPM	IITAxCIMMYT
PE534	21	B	TZMi823	[TZMI805/CML176]-6-2-B*8	QPM	IITAxCIMMYT
PE524	22	B	TZMi824	[TZMI704/CML176]-8-1-B*8	QPM	IITAxCIMMYT
PE525	23	B	TZMi825	[TZMI704/CML176]-8-2-B*8	QPM	IITAxCIMMYT
PE513	24	B	TZMi826	[CML176/TZMI701]-4-1-B*8	QPM	IITAxCIMMYT
PE515	25	B	TZMi828	[CML176/TZMI704]-10-1-B*8	QPM	IITAxCIMMYT
PE516	26	B	TZMi829	[CML176/TZMI705]-3-1-B*8	QPM	IITAxCIMMYT
PE517	27	B	TZMi830	[CML176/TZMI705]-5-1-B*8	QPM	IITAxCIMMYT
PE519	28	B	TZMi831	[CML182/TZMI701]-5-1-B*8	QPM	IITAxCIMMYT
PE520	29	B	TZMi833	[CML182/TZMI704]-8-1-B*8	QPM	IITAxCIMMYT
PE521	30	B	TZMi834	[CML182/TZMI705]-6-1-B*8	QPM	IITAxCIMMYT
PE522	31	B	TZMi835	[CML182/TZMI705]-6-2-B*8	QPM	IITAxCIMMYT
PE259	1	B	TZMi878	TZMSR-WIPTTS3-205-1-2-1-B*9/(TZMI101/TZMI501)-26-4-1-1-1-1-B*10-13-B*5	STR	IITAxIITA
PE273	2	A	TZMi882	TZMSR-WIPTTS3-205-1-2-1-B*9/90301-11-B*5	STR	Tropical STR x CAM
PE270	3	A	TZMi886	TZMSR-WIPTTS3-205-1-2-1-B*9/(TZMI102/TZMI501)-2-3-B*4-8-B*5	STR	IITAxIITA
PE251	4	A	TZMi889	TZMSR-WIPTTS3-205-1-2-1-B*9/(90301/87036)-8-1-2-1-1-B*4-22-B*5	STR	Tropical STR x CAM
PE239	5	A	TZMi903	TZMSR-WIPTTS3-205-1-2-1-B*9/(87036/89274)-48-1-3-1-3-B*4-3-B*5	STR	Tropical STR x CAM
PE241	6	A	TZMi909	TZMSR-WIPTTS3-205-1-2-1-B*9/(87036/89274)-48-1-3-3-1-B*4-6-B*5	STR	Tropical STR x CAM
PE167	7	B	TZMi1160	(TZMI407-SxMO17LPA-4-2-B*6/TZLCompIC4S1-37-5-B*4)-10-BBB	STR	Temperate x Tropical STR lines
PE168	8	B	TZMi1161	(TZMI407-SxMO17LPA-4-2-B*6/TZLCompIC4S1-37-5-B*4)-11-BBB	STR	Temperate x Tropical STR lines
PE169	9	B	TZMi1162	(TZMI407-SxMO17LPA-4-2-B*6/TZLCompIC4S1-37-5-B*4)-12-BBB	STR	Temperate x Tropical STR lines
PE170	10	B	TZMi1163	(TZMI407-SxMO17LPA-4-2-B*6/TZLCompIC4S1-37-5-B*4)-14-BBB	STR	Temperate x Tropical STR lines
PE171	11	B	TZMi1164	(TZMI407-SxMO17LPA-4-2-B*6/TZLCompIC4S1-37-5-B*4)-20-BBB	STR	Temperate x Tropical STR lines
PE172	12	B	TZMi1165	(TZMI407-SxMO17LPA-4-2-B*6/TZLCompIC4S1-37-5-B*4)-21-BBB	STR	Temperate x Tropical STR lines
PE174	13	B	TZMi1167	(TZMI407-SxMO17LPA-4-2-B*6/TZLCompIC4S1-37-5-B*4)-24-BBB	STR	Temperate x Tropical STR lines
PE176	14	B	TZMi1169	(TZMI407-SxMO17LPA-4-2-B*6/TZLCompIC4S1-37-5-B*4)-28-BBB	STR	Temperate x Tropical STR lines
PE177	15	B	TZMi1171	(TZMI407-SxMO17LPA-4-2-B*6/TZLCompIC4S1-37-5-B*4)-30-BBB	STR	Temperate x Tropical STR lines
PE218	16	B	TZMi1178	TZMI407-SxMO17LPA-31-2-B*6/ZDiploBC4-19-4-1-#-3-1-1-B*5-10-BBB	STR	IITAxTemperate x Zea diplo STR lines
PE220	17	B	TZMi1180	TZMI407-SxMO17LPA-31-2-B*6/ZDiploBC4-19-4-1-#-3-1-1-B*5-14-BBB	STR	IITAxTemperate x Zea diplo STR lines
PE229	18	B	TZMi1189	TZMI407-SxMO17LPA-31-2-B*6/ZDiploBC4-19-4-1-#-3-1-1-B*5-35-BBB	STR	IITAxTemperate x Zea diplo STR lines
PE197	19	B	TZMi1240	POP43-SR-S5-3-1-1-1-1-1-B*7/ZDiploBC4-19-4-1-#-3-1-1-B*5-41-BBB	STR	Zea diplo x Cameroon lines
PE199	20	B	TZMi1241	POP43-SR-S5-3-1-1-1-1-1-B*7/ZDiploBC4-19-4-1-#-3-1-1-B*5-44-BBB	STR	Zea diplo x Cameroon lines
PE209	21	B	TZMi1255	POP43-SR-S5-57-1-1-2-1-1-B*8/TZLCompIC4S1-50-3-3-B*5-26-BBB	STR	Temperate x Tropical STR lines
PE262	22	A	TZMi852	TZMSR-WIPTTS3-205-1-2-1-B*9/(TZMI101/TZMI501)-26-4-1-1-1-1-B*10-22-B*5	STR	IITAxIITA
PE278	23	A	TZMi854	TZMSR-WIPTTS3-205-1-2-1-B*9/90301-6-B*5	STR	Tropical STR x CAM
PE279	24	A	TZMi855	TZMSR-WIPTTS3-205-1-2-1-B*9/90301-9-B*5	STR	Tropical STR x CAM
PE272	25	A	TZMi856	TZMSR-WIPTTS3-205-1-2-1-B*9/90301-10-B*5	STR	Tropical STR x CAM
PE265	26	A	TZMi857	TZMSR-WIPTTS3-205-1-2-1-B*9/(TZMI102/TZMI501)-2-3-B*4-10-B*5	STR	IITAxIITA
PE267	27	A	TZMi858	TZMSR-WIPTTS3-205-1-2-1-B*9/(TZMI102/TZMI501)-2-3-B*4-13-B*5	STR	IITAxIITA
PE243	28	A	TZMi859	TZMSR-WIPTTS3-205-1-2-1-B*9/(87036/89274)-48-1-3-3-1-B*4-8-B*5	STR	Tropical STR x CAM
PE247	29	A	TZMi860	TZMSR-WIPTTS3-205-1-2-1-B*9/(88091/90156)-16-2-3-1-1-B*4-6-B*5	STR	Tropical STR x CAM
PE248	30	A	TZMi861	TZMSR-WIPTTS3-205-1-2-1-B*9/(88091/90156)-16-2-3-1-1-B*4-7-B*5	STR	Tropical STR x CAM
PE249	31	A	TZMi862	TZMSR-WIPTTS3-205-1-2-1-B*9/(88091/90156)-16-2-3-1-1-B*4-8-B*5	STR	Tropical STR x CAM
PE255	32	A	TZMi863	TZMSR-WIPTTS3-205-1-2-1-B*9/(90301/87036)-8-1-2-1-1-B*4-30-B*5	STR	Tropical STR x CAM
PE257	33	A	TZMi864	TZMSR-WIPTTS3-205-1-2-1-B*9/(TZMI101/TZMI501)-1-2-1-1-1-1-B*8-19-B*5	STR	IITAxIITA
PE264	34	A	TZMi865	TZMSR-WIPTTS3-205-1-2-1-B*9/(TZMI101/TZMI501)-26-4-1-1-1-1-B*10-5-B*5	STR	IITAxIITA
PE268	35	A	TZMi868	TZMSR-WIPTTS3-205-1-2-1-B*9/(TZMI102/TZMI501)-2-3-B*4-20-B*5	STR	IITAxIITA
PE238	36	A	TZMi869	TZMSR-WIPTTS3-205-1-2-1-B*9/(87036/89274)-48-1-3-1-3-B*4-2-B*5	STR	Tropical STR x CAM
PE245	37	A	TZMi870	TZMSR-WIPTTS3-205-1-2-1-B*9/(88091/90156)-16-2-3-1-1-B*4-17-B*5	STR	Tropical STR x CAM
PE254	38	A	TZMi871	TZMSR-WIPTTS3-205-1-2-1-B*9/(90301/87036)-8-1-2-1-1-B*4-2-B*5	STR	Tropical STR x CAM
PE280	39	A	TZMi872	TZMSR-WIPTTS3-205-1-2-1-B*9/90313-11-B*5	STR	Tropical STR x CAM
PE089	40	A	TZMi912	((ZDiploBC4-19-4-1-#-3-1-1-BxPioneerIRxZDiploBC4-19-4-1-#-3-1-1-B)-13-2-1-1-BBB/(TZMI101xTZMI501)-26-4-1-1-1-1-B*14)-3-1-1-BBB	STR	Contain Zea diplo lines
PE110	41	A	TZMi916	((ZDiploBC4-19-4-1-#-3-1-1-BxPioneerIRxZDiploBC4-19-4-1-#-3-1-1-B)-4-2-1-4-BBB/TZMSR-WIPTTS3-205-1-2-1-B*13)-5-2-1-BBB	STR	Contain Zea diplo lines
PE113	42	A	TZMi917	((ZDiploBC4-19-4-1-#-3-1-1-BxPioneerIRxZDiploBC4-19-4-1-#-3-1-1-B)-4-2-1-4-BBB/TZMSR-WIPTTS3-205-1-2-1-B*13)-8-1-1-BBB	STR	Contain Zea diplo lines
PE090	43	A	TZMi918	((ZDiploBC4-19-4-1-#-3-1-1-BxPioneerIRxZDiploBC4-19-4-1-#-3-1-1-B)-4-2-1-4-BBB/TZMSR-WIPTTS3-205-1-2-1-B*13)-13-1-1-BBB	STR	Contain Zea diplo lines
PE091	44	A	TZMi919	((ZDiploBC4-19-4-1-#-3-1-1-BxPioneerIRxZDiploBC4-19-4-1-#-3-1-1-B)-4-2-1-4-BBB/TZMSR-WIPTTS3-205-1-2-1-B*13)-16-2-1-BBB	STR	Contain Zea diplo lines
PE092	45	A	TZMi920	((ZDiploBC4-19-4-1-#-3-1-1-BxPioneerIRxZDiploBC4-19-4-1-#-3-1-1-B)-4-2-1-4-BBB/TZMSR-WIPTTS3-205-1-2-1-B*13)-17-1-1-BBB	STR	Contain Zea diplo lines
PE093	46	A	TZMi921	((ZDiploBC4-19-4-1-#-3-1-1-BxPioneerIRxZDiploBC4-19-4-1-#-3-1-1-B)-4-2-1-4-BBB/TZMSR-WIPTTS3-205-1-2-1-B*13)-18-1-1-BBB	STR	Contain Zea diplo lines
PE094	47	A	TZMi924	((ZDiploBC4-19-4-1-#-3-1-1-BxPioneerIRxZDiploBC4-19-4-1-#-3-1-1-B)-4-2-1-4-BBB/TZMSR-WIPTTS3-205-1-2-1-B*13)-21-2-3-BBB	STR	Contain Zea diplo lines
PE095	48	A	TZMi926	((ZDiploBC4-19-4-1-#-3-1-1-BxPioneerIRxZDiploBC4-19-4-1-#-3-1-1-B)-4-2-1-4-BBB/TZMSR-WIPTTS3-205-1-2-1-B*13)-23-2-2-BBB	STR	Contain Zea diplo lines
PE096	49	A	TZMi930	((ZDiploBC4-19-4-1-#-3-1-1-BxPioneerIRxZDiploBC4-19-4-1-#-3-1-1-B)-4-2-1-4-BBB/TZMSR-WIPTTS3-205-1-2-1-B*13)-24-1-1-BBB	STR	Contain Zea diplo lines
PE097	50	A	TZMi931	((ZDiploBC4-19-4-1-#-3-1-1-BxPioneerIRxZDiploBC4-19-4-1-#-3-1-1-B)-4-2-1-4-BBB/TZMSR-WIPTTS3-205-1-2-1-B*13)-24-1-3-BBB	STR	Contain Zea diplo lines
PE098	51	A	TZMi934	((ZDiploBC4-19-4-1-#-3-1-1-BxPioneerIRxZDiploBC4-19-4-1-#-3-1-1-B)-4-2-1-4-BBB/TZMSR-WIPTTS3-205-1-2-1-B*13)-31-1-2-BBB	STR	Contain Zea diplo lines
PE099	52	A	TZMi937	((ZDiploBC4-19-4-1-#-3-1-1-BxPioneerIRxZDiploBC4-19-4-1-#-3-1-1-B)-4-2-1-4-BBB/TZMSR-WIPTTS3-205-1-2-1-B*13)-32-1-2-BBB	STR	Contain Zea diplo lines
PE100	53	A	TZMi938	((ZDiploBC4-19-4-1-#-3-1-1-BxPioneerIRxZDiploBC4-19-4-1-#-3-1-1-B)-4-2-1-4-BBB/TZMSR-WIPTTS3-205-1-2-1-B*13)-32-1-3-BBB	STR	Contain Zea diplo lines
PE101	54	A	TZMi939	((ZDiploBC4-19-4-1-#-3-1-1-BxPioneerIRxZDiploBC4-19-4-1-#-3-1-1-B)-4-2-1-4-BBB/TZMSR-WIPTTS3-205-1-2-1-B*13)-32-1-4-BBB	STR	Contain Zea diplo lines
PE102	55	A	TZMi940	((ZDiploBC4-19-4-1-#-3-1-1-BxPioneerIRxZDiploBC4-19-4-1-#-3-1-1-B)-4-2-1-4-BBB/TZMSR-WIPTTS3-205-1-2-1-B*13)-35-1-1-BBB	STR	Contain Zea diplo lines
PE103	56	A	TZMi941	((ZDiploBC4-19-4-1-#-3-1-1-BxPioneerIRxZDiploBC4-19-4-1-#-3-1-1-B)-4-2-1-4-BBB/TZMSR-WIPTTS3-205-1-2-1-B*13)-35-1-2-BBB	STR	Contain Zea diplo lines
PE104	57	A	TZMi942	((ZDiploBC4-19-4-1-#-3-1-1-BxPioneerIRxZDiploBC4-19-4-1-#-3-1-1-B)-4-2-1-4-BBB/TZMSR-WIPTTS3-205-1-2-1-B*13)-39-1-1-BBB	STR	Contain Zea diplo lines
PE105	58	A	TZMi943	((ZDiploBC4-19-4-1-#-3-1-1-BxPioneerIRxZDiploBC4-19-4-1-#-3-1-1-B)-4-2-1-4-BBB/TZMSR-WIPTTS3-205-1-2-1-B*13)-39-2-1-BBB	STR	Contain Zea diplo lines
PE106	59	A	TZMi944	((ZDiploBC4-19-4-1-#-3-1-1-BxPioneerIRxZDiploBC4-19-4-1-#-3-1-1-B)-4-2-1-4-BBB/TZMSR-WIPTTS3-205-1-2-1-B*13)-39-2-2-BBB	STR	Contain Zea diplo lines
PE107	60	A	TZMi946	((ZDiploBC4-19-4-1-#-3-1-1-BxPioneerIRxZDiploBC4-19-4-1-#-3-1-1-B)-4-2-1-4-BBB/TZMSR-WIPTTS3-205-1-2-1-B*13)-42-1-1-BBB	STR	Contain Zea diplo lines
PE108	61	A	TZMi947	((ZDiploBC4-19-4-1-#-3-1-1-BxPioneerIRxZDiploBC4-19-4-1-#-3-1-1-B)-4-2-1-4-BBB/TZMSR-WIPTTS3-205-1-2-1-B*13)-44-1-1-BBB	STR	Contain Zea diplo lines
PE109	62	A	TZMi948	((ZDiploBC4-19-4-1-#-3-1-1-BxPioneerIRxZDiploBC4-19-4-1-#-3-1-1-B)-4-2-1-4-BBB/TZMSR-WIPTTS3-205-1-2-1-B*13)-52-1-1-BBB	STR	Contain Zea diplo lines
PE111	63	A	TZMi949	((ZDiploBC4-19-4-1-#-3-1-1-BxPioneerIRxZDiploBC4-19-4-1-#-3-1-1-B)-4-2-1-4-BBB/TZMSR-WIPTTS3-205-1-2-1-B*13)-52-2-1-BBB	STR	Contain Zea diplo lines
PE112	64	A	TZMi950	((ZDiploBC4-19-4-1-#-3-1-1-BxPioneerIRxZDiploBC4-19-4-1-#-3-1-1-B)-4-2-1-4-BBB/TZMSR-WIPTTS3-205-1-2-1-B*13)-63-1-2-BBB	STR	Contain Zea diplo lines
PE087	65	A	TZMi951	((ZDiploBC4-19-4-1-#-3-1-1-BxPioneerIRxZDiploBC4-19-4-1-#-3-1-1-B)-13-2-3-2-BBB/90301)-43-2-1-BBB	STR	Zea diplo x Cameroon lines
PE088	66	A	TZMi954	((ZDiploBC4-19-4-1-#-3-1-1-BxPioneerIRxZDiploBC4-19-4-1-#-3-1-1-B)-13-2-3-2-BBB/90301)-47-2-2-BBB	STR	Zea diplo x Cameroon lines
PE114	67	A	TZMi955	((ZDiploBC4-472-2-1-1-2-1-1-BBxPioneerIRxZDiploBC4-472-2-1-1-2-1-1-BB)-12-1-1-1-BBB/(87036x89274)-48-1-3-3-1-B*8)-13-1-1-BBB	STR	Contain Zea diplo lines
PE115	68	A	TZMi956	((ZDiploBC4-472-2-1-1-2-1-1-BBxPioneerIRxZDiploBC4-472-2-1-1-2-1-1-BB)-12-1-1-1-BBB/(87036x89274)-48-1-3-3-1-B*8)-27-1-1-BBB	STR	Contain Zea diplo lines
PE116	69	A	TZMi957	((ZDiploBC4-472-2-1-1-2-1-1-BBxPioneerIRxZDiploBC4-472-2-1-1-2-1-1-BB)-12-1-1-1-BBB/(87036x89274)-48-1-3-3-1-B*8)-27-2-2-BBB	STR	Contain Zea diplo lines
PE117	70	A	TZMi958	((ZDiploBC4-472-2-1-1-2-1-1-BBxPioneerIRxZDiploBC4-472-2-1-1-2-1-1-BB)-12-1-1-1-BBB/(87036x89274)-48-1-3-3-1-B*8)-33-1-1-BBB	STR	Contain Zea diplo lines
PE118	71	A	TZMi967	((ZDiploBC4-472-2-1-1-2-1-1-BBxPioneerIRxZDiploBC4-472-2-1-1-2-1-1-BB)-12-1-1-3-BBB/(88091x90156)-16-2-4-3-2-B*8)-36-2-3-BBB	STR	Contain Zea diplo lines
PE119	72	A	TZMi968	((ZDiploBC4-472-2-1-1-2-1-1-BBxPioneerIRxZDiploBC4-472-2-1-1-2-1-1-BB)-12-1-1-3-BBB/(88091x90156)-16-2-4-3-2-B*8)-38-1-1-BBB	STR	Contain Zea diplo lines
PE120	73	A	TZMi969	((ZDiploBC4-472-2-1-1-2-1-1-BBxPioneerIRxZDiploBC4-472-2-1-1-2-1-1-BB)-12-1-1-3-BBB/(88091x90156)-16-2-4-3-2-B*8)-43-1-3-BBB	STR	Contain Zea diplo lines
PE121	74	A	TZMi970	((ZDiploBC4-472-2-1-1-2-1-1-BBxPioneerIRxZDiploBC4-472-2-1-1-2-1-1-BB)-12-1-1-3-BBB/(88091x90156)-16-2-4-3-2-B*8)-54-1-1-BBB	STR	Contain Zea diplo lines
PE122	75	A	TZMi971	((ZDiploBC4-472-2-1-1-2-1-1-BBxPioneerIRxZDiploBC4-472-2-1-1-2-1-1-BB)-12-1-1-3-BBB/(88091x90156)-16-2-4-3-2-B*8)-54-1-2-BBB	STR	Contain Zea diplo lines
PE123	76	A	TZMi972	((ZDiploBC4-472-2-1-1-2-1-1-BBxPioneerIRxZDiploBC4-472-2-1-1-2-1-1-BB)-12-1-1-3-BBB/(88091x90156)-16-2-4-3-2-B*8)-60-1-1-BBB	STR	Contain Zea diplo lines
PE124	77	A	TZMi973	((ZDiploBC4-472-2-1-1-2-1-1-BBxPioneerIRxZDiploBC4-472-2-1-1-2-1-1-BB)-12-1-1-3-BBB/(88091x90156)-16-2-4-3-2-B*8)-60-1-4-BBB	STR	Contain Zea diplo lines
PE125	78	A	TZMi977	((ZDiploBC4-472-2-2-1-1-3-1-BBxPioneerIRxZDiploBC4-472-2-2-1-1-3-1-BB)-18-1-1-2-BBB/(TZMI102xTZMI501)-2-3-B*7)-13-2-3-BBB	STR	Contain Zea diplo lines
PE126	79	A	TZSTRI118	(TZMI101/TZMI501)-1-2-1-1-1-1-B¶	STR	Tropical STR x CAM
PE127	80	A	TZSTRI119	(TZMI101/TZMI501)-26-4-1-1-1-1-B	STR	Tropical STR x CAM
PE148	81	A	TZSTRI120	(TZMI102/TZMI501)-2-3-B-B-B	STR	Tropical STR x CAM
PE256	82	A	TZSTRI121	TZMSR-WIPTTS3-205-1-2-1-B*9	STR	IITAxIITA
PE165	83	B	TZMi1139	(TZMI407-SxMO17LPA-1-1-B*6/TZLCompIC4S1-37-1-B*5)-7-BBB	STR	Temperate x Tropical STR lines
PE151	84	B	TZMi1140	(TZMI407-SxMO17LPA-1-1-B*6/TZLCompIC4S1-37-1-B*5)-11-BBB	STR	Temperate x Tropical STR lines
PE152	85	B	TZMi1141	(TZMI407-SxMO17LPA-1-1-B*6/TZLCompIC4S1-37-1-B*5)-12-BBB	STR	Temperate x Tropical STR lines
PE153	86	B	TZMi1142	(TZMI407-SxMO17LPA-1-1-B*6/TZLCompIC4S1-37-1-B*5)-14-BBB	STR	Temperate x Tropical STR lines
PE154	87	B	TZMi1143	(TZMI407-SxMO17LPA-1-1-B*6/TZLCompIC4S1-37-1-B*5)-15-BBB	STR	Temperate x Tropical STR lines
PE155	88	B	TZMi1144	(TZMI407-SxMO17LPA-1-1-B*6/TZLCompIC4S1-37-1-B*5)-17-BBB	STR	Temperate x Tropical STR lines
PE156	89	B	TZMi1145	(TZMI407-SxMO17LPA-1-1-B*6/TZLCompIC4S1-37-1-B*5)-19-BBB	STR	Temperate x Tropical STR lines
PE157	90	B	TZMi1146	(TZMI407-SxMO17LPA-1-1-B*6/TZLCompIC4S1-37-1-B*5)-25-BBB	STR	Temperate x Tropical STR lines
PE158	91	B	TZMi1147	(TZMI407-SxMO17LPA-1-1-B*6/TZLCompIC4S1-37-1-B*5)-27-BBB	STR	Temperate x Tropical STR lines
PE159	92	B	TZMi1148	(TZMI407-SxMO17LPA-1-1-B*6/TZLCompIC4S1-37-1-B*5)-30-BBB	STR	Temperate x Tropical STR lines
PE160	93	B	TZMi1150	(TZMI407-SxMO17LPA-1-1-B*6/TZLCompIC4S1-37-1-B*5)-33-BBB	STR	Temperate x Tropical STR lines
PE161	94	B	TZMi1151	(TZMI407-SxMO17LPA-1-1-B*6/TZLCompIC4S1-37-1-B*5)-35-BBB	STR	Temperate x Tropical STR lines
PE162	95	B	TZMi1152	(TZMI407-SxMO17LPA-1-1-B*6/TZLCompIC4S1-37-1-B*5)-36-BBB	STR	Temperate x Tropical STR lines
PE163	96	B	TZMi1153	(TZMI407-SxMO17LPA-1-1-B*6/TZLCompIC4S1-37-1-B*5)-44-BBB	STR	Temperate x Tropical STR lines
PE164	97	B	TZMi1154	(TZMI407-SxMO17LPA-1-1-B*6/TZLCompIC4S1-37-1-B*5)-46-BBB	STR	Temperate x Tropical STR lines
PE178	98	B	TZMi1155	(TZMI407-SxMO17LPA-4-2-B*6/TZLCompIC4S1-37-5-B*4)-3-BBB	STR	Temperate x Tropical STR lines
PE179	99	B	TZMi1156	(TZMI407-SxMO17LPA-4-2-B*6/TZLCompIC4S1-37-5-B*4)-6-BBB	STR	Temperate x Tropical STR lines
PE180	100	B	TZMi1157	(TZMI407-SxMO17LPA-4-2-B*6/TZLCompIC4S1-37-5-B*4)-8-BBB	STR	Temperate x Tropical STR lines
PE181	101	B	TZMi1158	(TZMI407-SxMO17LPA-4-2-B*6/TZLCompIC4S1-37-5-B*4)-9-BBB	STR	Temperate x Tropical STR lines
PE166	102	B	TZMi1159	(TZMI407-SxMO17LPA-4-2-B*6/TZLCompIC4S1-37-5-B*4)-10-BBB	STR	Temperate x Tropical STR lines
PE173	103	B	TZMi1166	(TZMI407-SxMO17LPA-4-2-B*6/TZLCompIC4S1-37-5-B*4)-24-BBB	STR	Temperate x Tropical STR lines
PE175	104	B	TZMi1168	(TZMI407-SxMO17LPA-4-2-B*6/TZLCompIC4S1-37-5-B*4)-28-BBB	STR	Temperate x Tropical STR lines
PE150	105	B	TZMi1172	(TZMI407-SxMO17LPA-11-2-B*6/ZdiploBC4-472-2-2-1-2-3-B*7)-7-BBB	STR	Temperate x Zea diplo STR lines
PE149	106	B	TZMi1173	(TZMI407-SxMO17LPA-11-2-B*6/ZdiploBC4-472-2-2-1-2-3-B*7)-18-BBB	STR	Temperate x Zea diplo STR lines
PE226	107	B	TZMi1174	TZMI407-SxMO17LPA-31-2-B*6/ZDiploBC4-19-4-1-#-3-1-1-B*5-2-BBB	STR	IITAxTemperate x Zea diplo STR lines
PE236	108	B	TZMi1175	TZMI407-SxMO17LPA-31-2-B*6/ZDiploBC4-19-4-1-#-3-1-1-B*5-7-BBB	STR	IITAxTemperate x Zea diplo STR lines
PE237	109	B	TZMi1176	TZMI407-SxMO17LPA-31-2-B*6/ZDiploBC4-19-4-1-#-3-1-1-B*5-9-BBB	STR	IITAxTemperate x Zea diplo STR lines
PE219	110	B	TZMi1177	TZMI407-SxMO17LPA-31-2-B*6/ZDiploBC4-19-4-1-#-3-1-1-B*5-10-BBB	STR	IITAxTemperate x Zea diplo STR lines
PE221	111	B	TZMi1179	TZMI407-SxMO17LPA-31-2-B*6/ZDiploBC4-19-4-1-#-3-1-1-B*5-14-BBB	STR	IITAxTemperate x Zea diplo STR lines
PE222	112	B	TZMi1181	TZMI407-SxMO17LPA-31-2-B*6/ZDiploBC4-19-4-1-#-3-1-1-B*5-25-BBB	STR	IITAxTemperate x Zea diplo STR lines
PE223	113	B	TZMi1182	TZMI407-SxMO17LPA-31-2-B*6/ZDiploBC4-19-4-1-#-3-1-1-B*5-26-BBB	STR	IITAxTemperate x Zea diplo STR lines
PE224	114	B	TZMi1183	TZMI407-SxMO17LPA-31-2-B*6/ZDiploBC4-19-4-1-#-3-1-1-B*5-27-BBB	STR	IITAxTemperate x Zea diplo STR lines
PE225	115	B	TZMi1184	TZMI407-SxMO17LPA-31-2-B*6/ZDiploBC4-19-4-1-#-3-1-1-B*5-29-BBB	STR	IITAxTemperate x Zea diplo STR lines
PE227	116	B	TZMi1185	TZMI407-SxMO17LPA-31-2-B*6/ZDiploBC4-19-4-1-#-3-1-1-B*5-31-BBB	STR	IITAxTemperate x Zea diplo STR lines
PE228	117	B	TZMi1187	TZMI407-SxMO17LPA-31-2-B*6/ZDiploBC4-19-4-1-#-3-1-1-B*5-34-BBB	STR	IITAxTemperate x Zea diplo STR lines
PE230	118	B	TZMi1188	TZMI407-SxMO17LPA-31-2-B*6/ZDiploBC4-19-4-1-#-3-1-1-B*5-35-BBB	STR	IITAxTemperate x Zea diplo STR lines
PE231	119	B	TZMi1190	TZMI407-SxMO17LPA-31-2-B*6/ZDiploBC4-19-4-1-#-3-1-1-B*5-38-BBB	STR	IITAxTemperate x Zea diplo STR lines
PE232	120	B	TZMi1191	TZMI407-SxMO17LPA-31-2-B*6/ZDiploBC4-19-4-1-#-3-1-1-B*5-39-BBB	STR	IITAxTemperate x Zea diplo STR lines
PE233	121	B	TZMi1192	TZMI407-SxMO17LPA-31-2-B*6/ZDiploBC4-19-4-1-#-3-1-1-B*5-40-BBB	STR	IITAxTemperate x Zea diplo STR lines
PE234	122	B	TZMi1193	TZMI407-SxMO17LPA-31-2-B*6/ZDiploBC4-19-4-1-#-3-1-1-B*5-41-BBB	STR	IITAxTemperate x Zea diplo STR lines
PE235	123	B	TZMi1194	TZMI407-SxMO17LPA-31-2-B*6/ZDiploBC4-19-4-1-#-3-1-1-B*5-42-BBB	STR	IITAxTemperate x Zea diplo STR lines
PE134	124	A	TZMi1195	(TZMI101xTZMI501)-122-2-1-2-1-1-B*4/TZLCompIC4S1-50-3-3-B*5-1-BBB	STR	Contain tropical STR
PE138	125	A	TZMi1196	(TZMI101xTZMI501)-122-2-1-2-1-1-B*4/TZLCompIC4S1-50-3-3-B*5-2-BBB	STR	Contain tropical STR
PE139	126	A	TZMi1197	(TZMI101xTZMI501)-122-2-1-2-1-1-B*4/TZLCompIC4S1-50-3-3-B*5-3-BBB	STR	Contain tropical STR
PE140	127	A	TZMi1198	(TZMI101xTZMI501)-122-2-1-2-1-1-B*4/TZLCompIC4S1-50-3-3-B*5-4-BBB	STR	Contain tropical STR
PE141	128	A	TZMi1199	(TZMI101xTZMI501)-122-2-1-2-1-1-B*4/TZLCompIC4S1-50-3-3-B*5-6-BBB	STR	Contain tropical STR
PE142	129	A	TZMi1201	(TZMI101xTZMI501)-122-2-1-2-1-1-B*4/TZLCompIC4S1-50-3-3-B*5-8-BBB	STR	Contain tropical STR
PE128	130	A	TZMi1203	(TZMI101xTZMI501)-122-2-1-2-1-1-B*4/TZLCompIC4S1-50-3-3-B*5-12-BBB	STR	Contain tropical STR
PE129	131	A	TZMi1204	(TZMI101xTZMI501)-122-2-1-2-1-1-B*4/TZLCompIC4S1-50-3-3-B*5-13-BBB	STR	Contain tropical STR
PE130	132	A	TZMi1205	(TZMI101xTZMI501)-122-2-1-2-1-1-B*4/TZLCompIC4S1-50-3-3-B*5-14-BBB	STR	Contain tropical STR
PE131	133	A	TZMi1206	(TZMI101xTZMI501)-122-2-1-2-1-1-B*4/TZLCompIC4S1-50-3-3-B*5-15-BBB	STR	Contain tropical STR
PE132	134	A	TZMi1207	(TZMI101xTZMI501)-122-2-1-2-1-1-B*4/TZLCompIC4S1-50-3-3-B*5-17-BBB	STR	Contain tropical STR
PE133	135	A	TZMi1208	(TZMI101xTZMI501)-122-2-1-2-1-1-B*4/TZLCompIC4S1-50-3-3-B*5-18-BBB	STR	Contain tropical STR
PE135	136	A	TZMi1209	(TZMI101xTZMI501)-122-2-1-2-1-1-B*4/TZLCompIC4S1-50-3-3-B*5-20-BBB	STR	Contain tropical STR
PE136	137	A	TZMi1210	(TZMI101xTZMI501)-122-2-1-2-1-1-B*4/TZLCompIC4S1-50-3-3-B*5-26-BBB	STR	Contain tropical STR
PE137	138	A	TZMi1215	(TZMI101xTZMI501)-122-2-1-2-1-1-B*4/TZLCompIC4S1-50-3-3-B*5-28-BBB	STR	Contain tropical STR
PE182	139	B	TZMi1216	M131x7014-2-3-1-7-1-1-B*8/TZLCompIC4S1-37-5-B*4-1-BBB	STR	Tropical STR x CAM
PE183	140	B	TZMi1217	M131x7014-2-3-1-7-1-1-B*8/TZLCompIC4S1-37-5-B*4-6-BBB	STR	Tropical STR x CAM
PE184	141	B	TZMi1219	M131x7014-2-3-1-7-1-1-B*8/TZLCompIC4S1-37-5-B*4-8-BBB	STR	Tropical STR x CAM
PE201	142	B	TZMi1220	POP43-SR-S5-3-1-1-1-1-1-B*7/ZDiploBC4-19-4-1-#-3-1-1-B*5-4-BBB	STR	Zea diplo x Cameroon lines
PE206	143	B	TZMi1221	POP43-SR-S5-3-1-1-1-1-1-B*7/ZDiploBC4-19-4-1-#-3-1-1-B*5-7-BBB	STR	Zea diplo x Cameroon lines
PE207	144	B	TZMi1222	POP43-SR-S5-3-1-1-1-1-1-B*7/ZDiploBC4-19-4-1-#-3-1-1-B*5-9-BBB	STR	Zea diplo x Cameroon lines
PE185	145	B	TZMi1223	POP43-SR-S5-3-1-1-1-1-1-B*7/ZDiploBC4-19-4-1-#-3-1-1-B*5-11-BBB	STR	Zea diplo x Cameroon lines
PE186	146	B	TZMi1224	POP43-SR-S5-3-1-1-1-1-1-B*7/ZDiploBC4-19-4-1-#-3-1-1-B*5-12-BBB	STR	Zea diplo x Cameroon lines
PE187	147	B	TZMi1225	POP43-SR-S5-3-1-1-1-1-1-B*7/ZDiploBC4-19-4-1-#-3-1-1-B*5-14-BBB	STR	Zea diplo x Cameroon lines
PE188	148	B	TZMi1226	POP43-SR-S5-3-1-1-1-1-1-B*7/ZDiploBC4-19-4-1-#-3-1-1-B*5-15-BBB	STR	Zea diplo x Cameroon lines
PE189	149	B	TZMi1227	POP43-SR-S5-3-1-1-1-1-1-B*7/ZDiploBC4-19-4-1-#-3-1-1-B*5-16-BBB	STR	Zea diplo x Cameroon lines
PE190	150	B	TZMi1228	POP43-SR-S5-3-1-1-1-1-1-B*7/ZDiploBC4-19-4-1-#-3-1-1-B*5-19-BBB	STR	Zea diplo x Cameroon lines
PE191	151	B	TZMi1229	POP43-SR-S5-3-1-1-1-1-1-B*7/ZDiploBC4-19-4-1-#-3-1-1-B*5-22-BBB	STR	Zea diplo x Cameroon lines
PE192	152	B	TZMi1230	POP43-SR-S5-3-1-1-1-1-1-B*7/ZDiploBC4-19-4-1-#-3-1-1-B*5-23-BBB	STR	Zea diplo x Cameroon lines
PE193	153	B	TZMi1231	POP43-SR-S5-3-1-1-1-1-1-B*7/ZDiploBC4-19-4-1-#-3-1-1-B*5-29-BBB	STR	Zea diplo x Cameroon lines
PE194	154	B	TZMi1234	POP43-SR-S5-3-1-1-1-1-1-B*7/ZDiploBC4-19-4-1-#-3-1-1-B*5-33-BBB	STR	Zea diplo x Cameroon lines
PE195	155	B	TZMi1237	POP43-SR-S5-3-1-1-1-1-1-B*7/ZDiploBC4-19-4-1-#-3-1-1-B*5-35-BBB	STR	Zea diplo x Cameroon lines
PE196	156	B	TZMi1238	POP43-SR-S5-3-1-1-1-1-1-B*7/ZDiploBC4-19-4-1-#-3-1-1-B*5-38-BBB	STR	Zea diplo x Cameroon lines
PE198	157	B	TZMi1239	POP43-SR-S5-3-1-1-1-1-1-B*7/ZDiploBC4-19-4-1-#-3-1-1-B*5-41-BBB	STR	Zea diplo x Cameroon lines
PE200	158	B	TZMi1242	POP43-SR-S5-3-1-1-1-1-1-B*7/ZDiploBC4-19-4-1-#-3-1-1-B*5-48-BBB	STR	Zea diplo x Cameroon lines
PE202	159	B	TZMi1243	POP43-SR-S5-3-1-1-1-1-1-B*7/ZDiploBC4-19-4-1-#-3-1-1-B*5-50-BBB	STR	Zea diplo x Cameroon lines
PE203	160	B	TZMi1244	POP43-SR-S5-3-1-1-1-1-1-B*7/ZDiploBC4-19-4-1-#-3-1-1-B*5-52-BBB	STR	Zea diplo x Cameroon lines
PE204	161	B	TZMi1245	POP43-SR-S5-3-1-1-1-1-1-B*7/ZDiploBC4-19-4-1-#-3-1-1-B*5-54-BBB	STR	Zea diplo x Cameroon lines
PE205	162	B	TZMi1246	POP43-SR-S5-3-1-1-1-1-1-B*7/ZDiploBC4-19-4-1-#-3-1-1-B*5-57-BBB	STR	Zea diplo x Cameroon lines
PE214	163	B	TZMi1247	POP43-SR-S5-57-1-1-2-1-1-B*8/TZLCompIC4S1-50-3-3-B*5-2-BBB	STR	Tropical STR x CAM
PE215	164	B	TZMi1249	POP43-SR-S5-57-1-1-2-1-1-B*8/TZLCompIC4S1-50-3-3-B*5-5-BBB	STR	Tropical STR x CAM
PE216	165	B	TZMi1250	POP43-SR-S5-57-1-1-2-1-1-B*8/TZLCompIC4S1-50-3-3-B*5-6-BBB	STR	Tropical STR x CAM
PE217	166	B	TZMi1251	POP43-SR-S5-57-1-1-2-1-1-B*8/TZLCompIC4S1-50-3-3-B*5-8-BBB	STR	Tropical STR x CAM
PE208	167	B	TZMi1253	POP43-SR-S5-57-1-1-2-1-1-B*8/TZLCompIC4S1-50-3-3-B*5-25-BBB	STR	Tropical STR x CAM
PE210	168	B	TZMi1254	POP43-SR-S5-57-1-1-2-1-1-B*8/TZLCompIC4S1-50-3-3-B*5-26-BBB	STR	Tropical STR x CAM
PE211	169	B	TZMi1255	POP43-SR-S5-57-1-1-2-1-1-B*8/TZLCompIC4S1-50-3-3-B*5-27-BBB	STR	Tropical STR x CAM
PE212	170	B	TZMi1256	POP43-SR-S5-57-1-1-2-1-1-B*8/TZLCompIC4S1-50-3-3-B*5-28-BBB	STR	Tropical STR x CAM
PE213	171	B	TZMi1257	POP43-SR-S5-57-1-1-2-1-1-B*8/TZLCompIC4S1-50-3-3-B*5-29-BBB	STR	Tropical STR x CAM
PE145	172	A	TZMi1258	(TZMI101xTZMI501)-123-1-1-1-1-1-B*4/ZdiploBC4-472-2-3-4-3-2-B*6-3-BBB	STR	Contain Zea diplo lines
PE146	173	A	TZMi1259	(TZMI101xTZMI501)-123-1-1-1-1-1-B*4/ZdiploBC4-472-2-3-4-3-2-B*6-4-BBB	STR	Contain Zea diplo lines
PE147	174	A	TZMi1260	(TZMI101xTZMI501)-123-1-1-1-1-1-B*4/ZdiploBC4-472-2-3-4-3-2-B*6-9-BBB	STR	Contain Zea diplo lines
PE143	175	A	TZMi1261	(TZMI101xTZMI501)-123-1-1-1-1-1-B*4/ZdiploBC4-472-2-3-4-3-2-B*6-13-BBB	STR	Contain Zea diplo lines
PE144	176	A	TZMi1262	(TZMI101xTZMI501)-123-1-1-1-1-1-B*4/ZdiploBC4-472-2-3-4-3-2-B*6-13-BBB	STR	Contain Zea diplo lines
PE246	177	A	TZMi873	TZMSR-WIPTTS3-205-1-2-1-B*9/(88091/90156)-16-2-3-1-1-B*4-1-B*5	STR	Tropical STR x CAM
PE244	178	A	TZMi874	TZMSR-WIPTTS3-205-1-2-1-B*9/(88091/90156)-16-2-3-1-1-B*4-10-B*5	STR	Tropical STR x CAM
PE250	179	A	TZMi876	TZMSR-WIPTTS3-205-1-2-1-B*9/(90301/87036)-8-1-2-1-1-B*4-20-B*5	STR	Tropical STR x CAM
PE260	180	A	TZMi877	TZMSR-WIPTTS3-205-1-2-1-B*9/(TZMI101/TZMI501)-26-4-1-1-1-1-B*10-13-B*5	STR	IITAxIITA
PE274	181	A	TZMi879	TZMSR-WIPTTS3-205-1-2-1-B*9/90301-16-B*5	STR	Tropical STR x CAM
PE269	182	A	TZMi884	TZMSR-WIPTTS3-205-1-2-1-B*9/(TZMI102/TZMI501)-2-3-B*4-7-B*5	STR	IITAxIITA
PE271	183	A	TZMi885	TZMSR-WIPTTS3-205-1-2-1-B*9/(TZMI102/TZMI501)-2-3-B*4-8-B*5	STR	IITAxIITA
PE252	184	A	TZMi889	TZMSR-WIPTTS3-205-1-2-1-B*9/(90301/87036)-8-1-2-1-1-B*4-24-B*5	STR	Tropical STR x CAM
PE253	185	A	TZMi890	TZMSR-WIPTTS3-205-1-2-1-B*9/(90301/87036)-8-1-2-1-1-B*4-26-B*5	STR	Tropical STR x CAM
PE261	186	A	TZMi891	TZMSR-WIPTTS3-205-1-2-1-B*9/(TZMI101/TZMI501)-26-4-1-1-1-1-B*10-1-B*5	STR	IITAxIITA
PE263	187	A	TZMi893	TZMSR-WIPTTS3-205-1-2-1-B*9/(TZMI101/TZMI501)-26-4-1-1-1-1-B*10-3-B*5	STR	IITAxIITA
PE258	188	A	TZMi894	TZMSR-WIPTTS3-205-1-2-1-B*9/(TZMI101/TZMI501)-26-4-1-1-1-1-B*10-11-B*5	STR	IITAxIITA
PE277	189	A	TZMi896	TZMSR-WIPTTS3-205-1-2-1-B*9/90301-3-B*5	STR	Tropical STR x CAM
PE275	190	A	TZMi899	TZMSR-WIPTTS3-205-1-2-1-B*9/90301-17-B*5	STR	Tropical STR x CAM
PE276	191	A	TZMi900	TZMSR-WIPTTS3-205-1-2-1-B*9/90301-19-B*5	STR	Tropical STR x CAM
PE266	192	A	TZMi901	TZMSR-WIPTTS3-205-1-2-1-B*9/(TZMI102/TZMI501)-2-3-B*4-12-B*5	STR	IITAxIITA
PE240	193	A	TZMi902	TZMSR-WIPTTS3-205-1-2-1-B*9/(87036/89274)-48-1-3-1-3-B*4-3-B*5	STR	Tropical STR x CAM
PE242	194	A	TZMi906	TZMSR-WIPTTS3-205-1-2-1-B*9/(87036/89274)-48-1-3-3-1-B*4-6-B*5	STR	Tropical STR x CAM
