# Supplementary material for: Genetic structure analysis and identifying key founder inbred lines in diverse elite sub-tropical maize inbred lines
Source: Sci Rep. 2023 Jul 20;13:11695. doi: 10.1038/s41598-023-38980-3 (PMC10359401; doi:10.1038/s41598-023-38980-3)
Supplement: Supplementary file 3 — Supplementary Table S2. [file 41598_2023_38980_MOESM3_ESM.csv]

Supplementary Table S2 Genotypic data for tropical mid-altitude maize inbred lines and key founder lines for diversity assessment
ID	rs_Number	alleles	chrom	pos	strand	assembly#	center	protLSID	assayLSID	panelLSID	QCcode	PE386	PE395	PE399	PE400	PE546	PE548	PE551	PE351	PE355	PE259	PE273	PE270	PE251	PE239	PE241	PE363	PE167	PE168	PE169	PE170	PE171	PE172	PE174	PE176	PE177	PE218	PE220	PE229	PE197	PE199	PE209	PE387	PE384	PE393	PE397	PE382	PE388	PE390
1	4577494	G/T	1	388147	+	NA	NA	NA	NA	NA	NA	GG	GG	GG	GG	GG	GG	GG	GG	GG	GG	GG	GG	GG	GG	GG	GG	GG	GG	GG	GG	GG	GG	GG	GG	GG	GG	GG	GG	GG	GG	GG	GG	GG	GG	GG	GG	GG	GG
2	2430805	C/T	1	644248	+	NA	NA	NA	NA	NA	NA	CC	CC	CC	CC	CC	CC	CC	CC	CC	CC	CC	CC	CC	CC	CC	CC	CC	CC	CC	CC	CC	CC	CC	TC	CC	CC	CC	CC	CC	CC	TC	CC	CC	CC	CC	CC	TC	CC
3	4771435	G/A	1	1007101	+	NA	NA	NA	NA	NA	NA	GG	GG	GG	GG	GG	GG	GG	GG	GG	NN	GG	GG	GG	GG	GG	GG	GG	GG	GG	GG	GG	GG	GG	GG	GG	AA	GG	GG	GG	GG	AA	GG	GG	GG	GG	GG	GG	NN
4	4772360	C/A	1	1224981	+	NA	NA	NA	NA	NA	NA	AA	AA	CC	AA	CC	CC	CC	CC	CC	CC	CC	CC	CC	CC	CC	CC	AA	AA	AA	AA	AA	AA	AA	AA	AA	CC	AA	AA	AA	CC	CC	AA	AA	AC	CC	AA	AC	CC
5	4765631	T/C	1	1225132	+	NA	NA	NA	NA	NA	NA	CC	CC	TT	CC	TT	TT	TT	TT	TT	TT	TT	TT	TT	TT	TT	TT	CC	CC	CC	CC	CC	CC	CC	CC	CC	NN	CC	CC	CC	TT	TT	CC	CC	CT	TT	CC	CT	TT
6	4768631	G/T	1	2428852	+	NA	NA	NA	NA	NA	NA	GG	GG	GG	GG	GG	TT	GG	GG	GG	GG	TG	GG	GG	GG	TG	TG	GG	GG	GG	GG	GG	GG	GG	GG	GG	TT	GG	GG	GG	TG	TT	GG	GG	GG	GG	GG	GG	GG
7	100127544	C/A	1	2693611	+	NA	NA	NA	NA	NA	NA	CC	CC	NN	CC	CC	AA	CC	CC	CC	CC	CC	CC	CC	CC	CC	AA	CC	NN	NN	NN	CC	CC	CC	CC	NN	AA	CC	CC	CC	AC	AC	CC	CC	CC	NN	CC	CC	CC
8	4586047	C/T	1	2739921	+	NA	NA	NA	NA	NA	NA	CC	CC	CC	CC	CC	CC	CC	CC	CC	CC	TC	CC	CC	CC	CC	TC	CC	TT	TT	TT	CC	CC	TT	CC	TT	CC	CC	CC	CC	CC	CC	CC	CC	CC	CC	CC	TC	CC
9	2597401	A/G	1	2748922	+	NA	NA	NA	NA	NA	NA	AA	AA	AA	AA	AA	AA	AA	AA	AA	GG	GA	AA	GG	AA	GG	AA	AA	AA	AA	AA	AA	AA	AA	AA	AA	AA	AA	AA	AA	GA	AA	AA	AA	AA	AA	AA	AA	GG
10	100058883	G/A	1	2796200	+	NA	NA	NA	NA	NA	NA	AA	NN	GG	AA	GG	GG	NN	GG	GG	GG	GG	GG	GG	GG	GG	GG	AA	GG	GG	GG	AA	AA	GG	AA	GG	NN	AA	AA	AA	GG	GG	AA	AA	AA	GG	AA	AA	GG
11	2396077-2	A/G	1	2957272	+	NA	NA	NA	NA	NA	NA	AA	AA	NN	AA	AA	AA	AA	AA	AA	AA	AA	AA	AA	AA	AA	AA	AA	AA	AA	AA	AA	AA	AA	AA	GA	GG	AA	AA	AA	AA	GA	AA	AA	AA	AA	AA	AA	AA
12	2396077-1	C/A	1	2957272	+	NA	NA	NA	NA	NA	NA	CC	CC	AA	CC	AC	CC	CC	CC	CC	CC	CC	CC	CC	CC	CC	CC	CC	CC	CC	CC	CC	CC	CC	CC	CC	NN	CC	CC	CC	CC	CC	CC	CC	AC	AC	CC	CC	CC
13	9702752	C/A	1	3014535	+	NA	NA	NA	NA	NA	NA	CC	CC	CC	CC	CA	AA	AA	AA	AA	NN	CC	AA	NN	AA	AA	CC	CC	CC	CC	CC	CC	CC	CC	CC	CC	CC	CC	CC	CC	CA	CC	CC	CC	CC	CC	CC	CC	NN
14	4771184	G/T	1	3014601	+	NA	NA	NA	NA	NA	NA	GG	GG	TT	GG	TG	GG	GG	GG	GG	GG	TT	GG	GG	GG	TG	TG	GG	TT	TT	TT	GG	TG	TT	GG	TT	TT	GG	GG	GG	GG	TT	GG	GG	GG	TT	GG	GG	GG
15	7060311	G/C	1	3355777	+	NA	NA	NA	NA	NA	NA	GG	GG	NN	GG	GG	GG	GG	GG	GG	CC	GC	GG	GC	GG	GC	CC	GG	CC	CC	CC	GG	GG	CC	GC	CC	NN	GG	GG	GG	GC	GC	GG	GG	GG	NN	GC	GC	CC
16	4772076	G/T	1	3364867	+	NA	NA	NA	NA	NA	NA	GG	GG	GG	GG	GG	GG	GG	GG	GG	TT	GG	GG	TT	GG	TT	TT	GG	TT	TT	TT	GG	GG	TT	GG	TT	TT	GG	GG	GG	GG	TT	GG	GG	GG	GG	GG	GG	TT
17	2409057-2	C/T	1	3709549	+	NA	NA	NA	NA	NA	NA	CC	CC	CC	CC	CC	CC	CC	CC	CC	CC	CC	CC	CC	CC	CC	CC	CC	CC	CC	CC	CC	CC	CC	CC	CC	TT	CC	CC	CC	CC	TT	CC	CC	CC	CC	CC	CC	CC
18	2409057-1	T/G	1	3709549	+	NA	NA	NA	NA	NA	NA	TT	TT	TT	TT	TT	TT	TT	TT	TT	TT	TT	TT	TT	TT	TT	TT	TT	TT	TT	TT	TT	TT	TT	TT	TT	NN	TT	TT	TT	TT	NN	TT	TT	TT	TT	TT	TT	TT
19	2385110	G/C	1	3739186	+	NA	NA	NA	NA	NA	NA	GG	GG	GG	GG	GG	GG	GG	GG	GG	GG	GG	GG	GG	GG	GG	GG	GG	GG	GG	GG	GG	GG	GG	GG	GG	GG	GG	GG	GG	GG	GG	GG	GG	GG	GG	GG	GG	GG
20	4773937	G/T	1	3741034	+	NA	NA	NA	NA	NA	NA	GG	GG	GG	GG	TG	TT	TT	TT	TT	GG	GG	TT	GG	TT	TG	GG	GG	GG	GG	GG	GG	GG	GG	GG	GG	GG	GG	GG	GG	TG	GG	GG	GG	GG	GG	GG	GG	GG
21	2389396	G/C	1	4021399	+	NA	NA	NA	NA	NA	NA	GG	GG	GG	GG	GG	NN	GG	GG	GG	GG	GG	GG	GG	GG	GG	GG	CC	CC	CG	GG	GG	GG	CC	GG	CC	CC	GG	CC	GG	GG	GG	GG	GG	GG	GG	GG	GG	GG
22	9665058	A/G	1	4172177	+	NA	NA	NA	NA	NA	NA	AA	AA	NN	AA	AA	AA	AA	AA	AA	AA	AA	AA	AA	AA	AA	AA	AA	AA	AA	AA	AA	AA	AA	AA	AA	AA	AA	AA	AA	AA	AA	AA	AA	AA	NN	AA	AA	AA
23	4766531	T/G	1	4243779	+	NA	NA	NA	NA	NA	NA	NN	TT	TT	TT	GT	TT	TT	GT	GT	TT	TT	TT	GT	TT	GT	GT	GT	TT	TT	TT	TT	TT	TT	TT	GT	TT	TT	GT	TT	TT	TT	TT	TT	TT	TT	TT	TT	TT
24	2429497	C/G	1	4252116	+	NA	NA	NA	NA	NA	NA	CC	CC	GG	CC	GC	CC	CC	CC	CC	CC	CC	CC	CC	CC	CC	CC	CC	GG	GG	GG	GC	CC	GG	GC	GG	CC	CC	CC	CC	CC	CC	CC	CC	GC	GG	CC	CC	CC
25	2404018	T/A	1	4292176	+	NA	NA	NA	NA	NA	NA	TT	TT	AA	TT	AT	TT	TT	TT	TT	TT	TT	TT	TT	TT	TT	TT	TT	AA	AA	AA	TT	TT	AA	TT	AA	TT	TT	TT	TT	TT	TT	TT	TT	AT	AA	TT	TT	TT
26	4577166	T/C	1	4599065	+	NA	NA	NA	NA	NA	NA	TT	TT	TT	TT	TT	TT	TT	TT	TT	CC	CC	TT	CT	TT	CT	CC	TT	TT	TT	TT	TT	TT	TT	TT	TT	TT	TT	TT	TT	TT	TT	TT	TT	TT	TT	TT	CT	CC
27	2555771	C/G	1	4743874	+	NA	NA	NA	NA	NA	NA	GG	GG	GG	GG	CG	CC	CC	CC	CC	CC	CC	CC	CC	CC	CC	CG	GG	CC	CC	CC	GG	GG	CC	GG	CC	GG	GG	GG	GG	CG	GG	GG	GG	GG	GG	GG	GG	CC
28	5588660	C/G	1	5005558	+	NA	NA	NA	NA	NA	NA	CC	CC	CC	CC	CC	CC	CC	CC	CC	CC	CC	CC	CC	CC	CC	CC	CC	CC	CC	CC	CC	CC	CC	CC	CC	CC	CC	CC	CC	CC	CC	CC	CC	GC	CC	CC	CC	CC
29	5585233	C/T	1	5448870	+	NA	NA	NA	NA	NA	NA	CC	CC	CC	CC	CC	CC	CC	CC	CC	CC	CC	CC	CC	CC	CC	TT	CC	CC	CC	CC	CC	CC	CC	CC	CC	CC	CC	TT	CC	TC	CC	CC	CC	CC	CC	CC	CC	CC
30	4771825	C/A	1	5454518	+	NA	NA	NA	NA	NA	NA	AA	AA	AA	AA	CC	CC	CC	CC	CC	CC	CC	CC	CC	CC	CC	AA	AA	NN	NN	CC	AA	AA	NN	AA	NN	NN	AA	CC	AC	CC	NN	AC	AA	AA	AA	AA	AC	AC
31	2443282	T/C	1	5746255	+	NA	NA	NA	NA	NA	NA	TT	TT	TT	TT	TT	TT	TT	TT	TT	TT	TT	TT	TT	TT	TT	TT	TT	TT	TT	TT	TT	TT	TT	TT	TT	TT	TT	TT	TT	TT	TT	TT	TT	TT	TT	TT	CT	TT
32	4584888	G/A	1	6172237	+	NA	NA	NA	NA	NA	NA	GG	GG	GG	GG	GG	GG	GG	GG	GG	GG	GG	GG	GG	GG	GG	AA	GG	AA	AA	AA	GG	GG	AA	GG	AA	NN	GG	NN	GG	GG	NN	GG	GG	GG	GG	GG	GA	GG
33	4587603	G/T	1	6220943	+	NA	NA	NA	NA	NA	NA	TT	TT	TT	TT	TG	GG	NN	GG	GG	NN	GG	GG	NN	GG	GG	GG	TT	GG	GG	GG	TT	TT	GG	TG	GG	GG	TT	TT	TT	NN	TG	TT	TT	TG	TT	TT	TT	NN
34	4580622	G/A	1	6422953	+	NA	NA	NA	NA	NA	NA	AA	AA	AA	AA	GA	GG	GG	GG	GG	GG	AA	GG	GG	GG	GG	GG	AA	AA	AA	AA	AA	AA	AA	AA	AA	GG	AA	GG	AA	GG	GG	AA	AA	GA	AA	AA	GA	GG
35	2440609	C/A	1	6536748	+	NA	NA	NA	NA	NA	NA	CC	CC	CC	CC	AC	AA	AA	AA	AA	AA	CC	AA	AA	AA	AA	AA	CC	CC	CC	CC	CC	CC	CC	CC	CC	AA	CC	CC	CC	AA	AA	CC	CC	AC	CC	CC	AC	AA
36	2458431	C/G	1	6923601	+	NA	NA	NA	NA	NA	NA	GG	GG	GG	GG	GC	CC	CC	CC	CC	CC	CC	CC	CC	CC	CC	CC	CC	CC	CC	CC	GG	GG	CC	GC	GC	CC	GG	CC	GG	CC	CC	GG	GG	GC	GG	GG	GC	CC
37	2470319	T/C	1	7087923	+	NA	NA	NA	NA	NA	NA	CC	CC	CC	CC	CT	TT	TT	TT	TT	TT	TT	TT	TT	TT	TT	TT	TT	TT	TT	TT	CC	CC	TT	CT	TT	TT	CC	TT	CC	TT	TT	CC	CC	CT	CC	CC	CT	TT
38	2412983	T/C	1	7195275	+	NA	NA	NA	NA	NA	NA	TT	TT	TT	TT	TT	TT	TT	TT	CT	CC	TT	TT	CT	TT	CT	TT	TT	TT	TT	TT	TT	TT	TT	TT	TT	TT	TT	TT	TT	TT	TT	TT	TT	TT	TT	TT	CT	CC
39	2431725	G/A	1	7401105	+	NA	NA	NA	NA	NA	NA	GG	AA	GG	GG	GG	GG	GG	GG	GG	GG	GG	GG	GG	GG	GG	GG	GG	GG	GG	GG	AA	AA	GG	GG	GG	AA	GG	GG	GG	GG	AA	GG	AA	AG	GG	AA	AG	GG
40	4587927	T/A	1	8019541	+	NA	NA	NA	NA	NA	NA	TT	TT	TT	TT	TT	TT	TT	TT	TT	TT	TT	TT	TT	TT	TT	TT	TT	TT	TT	TT	TT	TT	TT	TT	TT	TT	TT	TT	TT	TT	TT	TT	TT	TT	TT	TT	TT	TT
41	2442874	A/C	1	8113120	+	NA	NA	NA	NA	NA	NA	AA	AA	AA	AA	AA	AA	AA	AA	AA	CC	AA	AA	CC	AA	CC	CA	AA	AA	AA	AA	AA	AA	AA	AA	AA	AA	AA	AA	AA	AA	AA	AA	AA	AA	AA	AA	AA	CC
42	4578987	G/C	1	8270708	+	NA	NA	NA	NA	NA	NA	GG	GG	GG	GG	GG	GG	CG	GG	GG	CC	GG	GG	CC	GG	CC	GG	GG	GG	GG	GG	GG	GG	GG	GG	GG	GG	GG	NN	GG	CC	GG	GG	GG	GG	GG	GG	CG	CC
43	2486445	A/G	1	8290386	+	NA	NA	NA	NA	NA	NA	AA	GG	AA	AA	AA	AA	AA	AA	AA	AA	GA	AA	AA	AA	AA	AA	AA	AA	AA	AA	GG	GG	AA	AA	AA	AA	AA	AA	AA	AA	AA	AA	GG	GA	AA	GG	GA	AA
44	2511634	C/A	1	8373235	+	NA	NA	NA	NA	NA	NA	CC	CC	CC	CC	CC	CC	CC	CC	CC	CC	CC	CC	CC	CC	CC	CC	CC	CC	CC	CC	CC	CC	CC	CC	CC	CC	CC	CC	CC	CC	CC	CC	CC	CC	CC	CC	AC	CC
45	100162364	G/C	1	8447942	+	NA	NA	NA	NA	NA	NA	GG	GG	GG	GG	GG	GG	GG	GG	GG	GG	NN	GG	GG	GG	GG	GG	CC	CC	CC	CC	GG	GG	CC	CC	CC	CG	GG	GG	GG	GG	GG	GG	GG	GG	GG	GG	GG	GG
46	2497594	G/A	1	8451538	+	NA	NA	NA	NA	NA	NA	AA	GG	AA	AG	AA	AA	GG	AA	AA	AA	GG	AA	AA	AA	AG	GG	GG	GG	GG	GG	GG	GG	GG	GG	GG	AG	AA	GG	AA	AG	AG	AA	GG	GG	AA	GG	GG	AA
47	100183746	G/A	1	8515876	+	NA	NA	NA	NA	NA	NA	AA	AG	AA	AA	AA	AG	GG	AA	AA	GG	GG	AA	GG	AA	GG	GG	GG	GG	GG	GG	GG	GG	GG	GG	GG	AA	AA	AA	AA	GG	AA	AA	GG	GG	AA	GG	GG	GG
48	4589206	A/C	1	9047195	+	NA	NA	NA	NA	NA	NA	AA	AA	AA	AA	AA	AA	AA	AA	AA	AA	AA	AA	AA	AA	AA	AA	CC	CC	CC	CC	AA	AA	CC	CC	CC	AA	AA	CC	AA	AA	AA	AA	AA	AC	AA	AA	AC	AA
49	4778913	C/T	1	9190569	+	NA	NA	NA	NA	NA	NA	TT	CC	TT	TT	TT	TT	CC	TT	TT	TT	CC	TT	TT	TT	TT	CC	TT	TT	TT	TT	TC	CC	TT	TT	TT	TT	TT	TC	TT	CC	CC	TT	CC	CC	TT	CC	CC	TT
50	4578816	T/C	1	9305122	+	NA	NA	NA	NA	NA	NA	TT	CC	TT	TT	TT	TT	TC	TT	TT	TT	TT	TT	TT	TT	TT	CC	CC	CC	CC	CC	CC	CC	CC	CC	CC	TT	TT	TT	TT	CC	TT	TT	CC	TC	TT	CC	TC	TT
51	4584659	T/C	1	9358830	+	NA	NA	NA	NA	NA	NA	TT	TT	TT	TT	TT	TT	CC	TT	TT	TT	TT	TT	TT	TT	TT	TT	CC	CC	CC	CC	TT	TT	CC	CT	CC	CT	TT	TT	TT	CC	CC	TT	TT	CT	TT	TT	CT	TT
52	4773036	A/G	1	9544056	+	NA	NA	NA	NA	NA	NA	GG	AA	GG	GG	GG	GG	AA	GG	GG	GG	AA	GG	GG	GG	GG	AA	AA	AA	AA	AA	AA	AA	AA	AA	NN	GG	GG	AA	GG	GA	AA	GG	AA	GA	GG	AA	GA	GG
53	100163860	A/C	1	9581079	+	NA	NA	NA	NA	NA	NA	AA	AA	AA	AA	AA	AA	CC	AA	AA	AA	NN	AA	AA	AA	AA	AA	AA	AA	AA	AA	AA	AA	AA	AA	AA	AA	AA	AA	AA	CC	AA	AA	AA	AA	AA	AA	AA	AA
54	4582671	G/A	1	9581079	+	NA	NA	NA	NA	NA	NA	GG	GG	GG	GG	GG	GG	AA	GG	GG	GG	NN	GG	GG	GG	GG	GG	GG	GG	GG	GG	GG	GG	GG	GG	GG	GG	GG	GG	GG	AA	GG	GG	GG	GG	GG	GG	GG	GG
55	2426978	C/G	1	9957046	+	NA	NA	NA	NA	NA	NA	CC	CC	CC	CC	CC	CC	CC	CC	CC	CC	CC	CC	CC	CC	CC	CC	CC	CC	CC	CC	CC	CC	CC	CC	CC	CC	CC	CC	CC	CC	GG	CC	CC	CC	CC	CC	CC	CC
56	5588687	A/C	1	10022126	+	NA	NA	NA	NA	NA	NA	NN	AA	NN	NN	CC	CC	AA	CC	CC	CC	AA	CC	CC	CC	CC	AA	AA	AA	AA	AA	AA	AA	AA	AA	AA	CC	NN	AA	NN	AA	NN	AA	AA	AA	NN	AA	AA	CC
57	2500044	T/C	1	10212727	+	NA	NA	NA	NA	NA	NA	TT	CC	TT	TT	TT	TT	TT	TT	TT	TT	TT	TT	TT	TT	TT	CC	TT	TT	TT	TT	CC	CC	TT	TT	TT	TT	TT	TT	TT	TT	TT	TT	CC	CC	TT	CC	CT	TT
58	100056601	G/T	1	10425905	+	NA	NA	NA	NA	NA	NA	GG	GG	GG	GG	TG	GG	GG	GG	NN	NN	GG	GG	GG	GG	GG	GG	GG	GG	TG	TG	GG	GG	TG	GG	GG	GG	GG	GG	TG	GG	GG	GG	GG	GG	GG	GG	GG	GG
59	2469722	T/C	1	10694684	+	NA	NA	NA	NA	NA	NA	TT	TT	TT	TT	TT	TT	TT	TT	TT	TT	CC	TT	TT	TT	TT	TT	TT	TT	TT	TT	TT	TT	TT	TT	TT	TT	TT	TT	TT	TT	TT	TT	TT	CT	TT	TT	TT	TT
60	4772858	C/T	1	10826133	+	NA	NA	NA	NA	NA	NA	TT	CC	TT	TT	TC	CC	CC	CC	CC	CC	CC	CC	CC	CC	CC	CC	CC	CC	CC	CC	CC	CC	CC	CC	CC	CC	TT	TT	TT	CC	CC	TT	CC	CC	TT	CC	CC	CC
61	4772856	C/T	1	10898901	+	NA	NA	NA	NA	NA	NA	CC	CC	CC	CC	TC	CC	CC	CC	TC	CC	CC	CC	CC	CC	CC	CC	CC	TC	TC	CC	TC	TC	TC	TC	TC	TC	CC	CC	CC	CC	CC	CC	CC	CC	CC	CC	CC	CC
62	2582229	G/A	1	10971591	+	NA	NA	NA	NA	NA	NA	AA	GG	AA	AG	AG	GG	GG	AG	GG	GG	GG	GG	GG	GG	GG	GG	GG	GG	GG	GG	GG	GG	GG	GG	GG	GG	AA	GG	AA	GG	GG	AA	GG	GG	AA	GG	AG	GG
63	4581773	C/T	1	11488041	+	NA	NA	NA	NA	NA	NA	CC	CC	CC	CC	CC	CC	CC	CC	CC	CC	CC	CC	CC	CC	CC	CC	CC	CC	CC	CC	CC	CC	CC	CC	CC	CC	CC	CC	CC	CC	CC	CC	CC	CC	CC	TC	TC	CC
64	4591780-2	T/C	1	12168735	+	NA	NA	NA	NA	NA	NA	TT	TT	TT	TT	TT	TT	TT	TT	TT	TT	TT	TT	TT	TT	TT	TT	TT	TT	TT	TT	TT	TT	TT	TT	TT	TT	TT	TT	TT	TT	TT	TT	TT	TT	TT	TT	TT	TT
65	4591780-1	G/A	1	12168735	+	NA	NA	NA	NA	NA	NA	GG	GG	GG	GG	GG	GG	GG	GG	GG	GG	GG	GG	GG	GG	GG	GG	GG	GG	GG	GG	GG	GG	GG	GG	GG	GG	GG	GG	GG	GG	GG	GG	GG	GG	GG	GG	AG	GG
66	9703843	T/G	1	12243851	+	NA	NA	NA	NA	NA	NA	GG	TT	GG	GG	TG	TT	TT	TT	TT	TT	TT	TT	TT	TT	TT	TT	TT	TT	TT	TT	TT	TT	TT	TT	TT	TT	GG	GG	GG	TT	NN	GG	TT	TT	GG	GG	TT	TT
67	100129026	G/C	1	12518953	+	NA	NA	NA	NA	NA	NA	GG	GG	GG	GG	GG	GG	GG	GG	GG	GG	GG	GG	GG	GG	GG	GG	GG	GG	GG	GG	GG	GG	GG	GG	GG	NN	GG	CC	GG	GG	GG	GG	GG	GG	GG	GG	GG	GG
68	4592585	T/G	1	13208523	+	NA	NA	NA	NA	NA	NA	TT	TT	TT	TT	TT	GT	TT	TT	TT	TT	GT	GT	TT	TT	TT	GT	TT	GG	GG	TT	TT	TT	TT	TT	TT	TT	TT	GG	GT	TT	NN	TT	GG	NN	TT	TT	GT	TT
69	2559313	T/C	1	13539754	+	NA	NA	NA	NA	NA	NA	TT	TT	TT	TT	TT	TT	TT	TT	TT	TT	TT	TT	TT	TT	TT	TT	TT	TT	TT	TT	TT	TT	TT	TT	TT	TT	TT	TT	TT	CC	TT	TT	NN	NN	TT	TT	TT	TT
70	4586642	A/C	1	14167185	+	NA	NA	NA	NA	NA	NA	AA	AA	AA	AA	AA	AA	AA	AA	AA	CC	CC	AA	AA	AA	CA	CA	AA	AA	AA	AA	AA	AA	AA	AA	AA	AA	AA	AA	AA	AA	AA	AA	AA	AA	AA	AA	AA	CC
71	4774101	G/A	1	14638695	+	NA	NA	NA	NA	NA	NA	AA	AA	AA	AA	GG	GG	GG	GG	GG	AA	AA	GG	GG	GG	AG	AG	AA	AA	AA	AG	GG	GG	AA	AA	GG	GG	AA	NN	AA	GG	GG	AA	AA	AA	AA	AA	GG	AA
72	100128016	G/A	1	14927358	+	NA	NA	NA	NA	NA	NA	GG	GG	GG	GG	GA	GA	GG	GA	AA	GG	GG	AA	GG	AA	GG	GG	GG	GG	GG	GG	GG	GG	GG	GG	GG	AA	GG	GG	GG	GG	GG	GG	GA	GG	GG	GA	GA	GG
73	4772840	T/C	1	15072269	+	NA	NA	NA	NA	NA	NA	TT	TT	TT	TT	TT	TT	CC	TT	TT	CC	CC	TT	TT	TT	TC	CC	TT	NN	TT	TT	CC	CC	TT	TT	CC	TT	TT	CC	TT	CC	NN	TT	TT	TT	TT	TT	TC	CC
74	2431784	A/G	1	15356327	+	NA	NA	NA	NA	NA	NA	AA	AA	AA	AA	AA	AA	GG	AA	AA	AA	AA	AA	AA	AA	AA	AG	AA	AA	AA	AG	GG	GG	AA	AA	GG	AA	AA	GG	AA	GG	AA	AA	AA	AA	AA	AA	GG	AA
75	2516602	C/G	1	15517852	+	NA	NA	NA	NA	NA	NA	CC	CC	CC	CC	GC	GG	GC	GC	GG	CC	CC	GG	GG	GG	CC	CC	CC	CC	CC	CC	CC	CC	CC	CC	CC	GC	CC	NN	CC	CC	CC	CC	CC	CC	CC	CC	CC	CC
76	4773471	A/G	1	15519313	+	NA	NA	NA	NA	NA	NA	GG	GG	GG	GG	GA	AA	AA	AA	AA	AA	AA	AA	AA	AA	AA	AA	AA	AA	AA	AA	AA	AA	AA	AA	AA	AA	GG	AA	GG	GA	GG	GG	GG	GG	GG	GG	GA	AA
77	4774757	G/C	1	16120189	+	NA	NA	NA	NA	NA	NA	CC	GG	CC	CC	CG	GG	GG	GG	GG	GG	GG	GG	GG	GG	GG	GG	GG	GG	GG	GG	GG	GG	GG	GG	GG	GG	CC	CC	CC	GG	GG	CC	GG	GG	CC	CC	GG	GG
78	2437167	G/C	1	16333823	+	NA	NA	NA	NA	NA	NA	CC	GG	CC	CC	CG	GG	CG	GG	GG	GG	GG	GG	GG	GG	GG	GG	CC	CC	CC	CG	GG	GG	CC	CC	GG	GG	CC	GG	CC	GG	CC	CC	GG	GG	CC	CC	GG	GG
79	2378742	C/G	1	16336333	+	NA	NA	NA	NA	NA	NA	GG	CC	GG	GG	GC	CC	CC	CC	CC	CC	CC	CC	CC	CC	CC	GC	CC	CC	CC	CC	CC	CC	CC	CC	CC	CC	GG	CC	GG	CC	GG	GG	CC	CC	GG	GG	CC	CC
80	4584227	C/T	1	17674149	+	NA	NA	NA	NA	NA	NA	CC	CC	CC	CC	TC	TT	CC	TC	TT	TT	TT	TT	TT	TT	TT	TT	CC	CC	CC	CC	NN	NN	CC	CC	NN	TT	CC	CC	CC	NN	CC	CC	CC	CC	CC	CC	CC	TT
81	4775959	A/G	1	17674830	+	NA	NA	NA	NA	NA	NA	AA	GA	AA	AA	AA	AA	AA	AA	AA	AA	AA	AA	AA	AA	AA	GA	AA	AA	AA	AA	NN	GG	AA	AA	GG	AA	AA	AA	AA	GG	AA	AA	GG	GG	AA	AA	GA	AA
82	100162959	T/C	1	17739725	+	NA	NA	NA	NA	NA	NA	CC	TT	CC	CC	CT	TT	CC	TT	TT	TT	TT	TT	TT	NN	TT	TT	CC	CC	CC	CC	NN	TT	CC	CC	TT	CT	CC	NN	CC	TT	TT	CC	TT	TT	CC	CC	TT	TT
83	4769742	A/C	1	17742408	+	NA	NA	NA	NA	NA	NA	CC	AA	CC	CC	CA	AA	CC	AA	AA	AA	AA	AA	AA	AA	AA	AA	CC	CC	CC	CA	AA	AA	CC	CC	AA	AA	CC	NN	CC	AA	AA	CC	AA	AA	CC	CC	AA	AA
84	2544389	C/G	1	17966686	+	NA	NA	NA	NA	NA	NA	CG	NN	CC	CG	CG	GG	CC	GG	GG	CC	CC	GG	GG	GG	CC	CC	CC	CC	CC	CC	CC	CC	CC	CC	CC	CG	CG	CC	CG	CC	CC	CG	NN	NN	CC	CC	CG	CC
85	5585516	A/G	1	18129950	+	NA	NA	NA	NA	NA	NA	AA	AG	AA	AA	AA	AA	AA	AA	AA	AA	AA	AA	AA	AA	AA	AA	AA	NN	AA	AA	AA	AA	AA	AA	AA	AA	AA	AA	AA	AA	GG	AA	AG	GG	AA	AA	AG	AA
86	4593735	C/A	1	18435990	+	NA	NA	NA	NA	NA	NA	CC	CC	CC	CC	AC	AC	CC	AC	AC	CC	CC	CC	AC	CC	AC	AA	AC	AC	AC	AC	CC	CC	AC	AC	AA	CC	CC	AC	CC	CC	CC	CC	CC	CC	CC	CC	AC	CC
87	9693473	C/G	1	18632236	+	NA	NA	NA	NA	NA	NA	CC	NN	CC	CC	GC	GG	CC	GC	GG	CC	CC	GG	GG	GG	GC	GC	CC	CC	CC	GC	GG	GG	CC	CC	GG	GG	CC	CC	CC	GG	GC	CC	NN	NN	CC	GC	GC	CC
88	2450650	A/T	1	18838039	+	NA	NA	NA	NA	NA	NA	AA	AA	AA	AA	TA	TT	AA	TT	TT	AA	TA	TT	TT	TT	AA	AA	AA	AA	AA	AA	AA	AA	AA	AA	AA	TT	AA	AA	AA	AA	TT	AA	AA	AA	AA	AA	AA	AA
89	2383651	T/C	1	18889684	+	NA	NA	NA	NA	NA	NA	TT	TT	TT	TT	CT	CC	TT	CC	CC	TT	TT	CC	CC	CC	TT	TT	TT	TT	TT	TT	TT	TT	TT	TT	TT	CC	TT	NN	TT	TT	CC	TT	TT	TT	TT	TT	CT	TT
90	2569722	C/A	1	19080834	+	NA	NA	NA	NA	NA	NA	CC	CC	CC	CC	CA	AA	CC	AA	AA	CC	CC	AA	AA	AA	CC	AA	AA	AA	AA	AA	AA	AA	AA	AA	AA	AA	CC	NN	CC	AA	CC	CC	CC	CC	CC	CC	CA	CC
91	4766475	C/A	1	19234550	+	NA	NA	NA	NA	NA	NA	CC	AC	CC	CC	CC	CC	CC	CC	CC	AA	AC	CC	CC	CC	AA	AC	CC	CC	CC	CC	AC	AA	AC	CC	AA	CC	CC	CC	CC	AA	AA	CC	AA	AA	CC	CC	AC	AA
92	9708860	T/C	1	19546363	+	NA	NA	NA	NA	NA	NA	TT	TC	TT	TT	TC	TC	TC	TC	TC	TT	TT	TC	TC	TC	TT	TC	TC	TC	TC	TC	TC	TC	TC	TC	TC	TC	TT	TT	TT	TC	TC	TT	TC	TC	TT	TT	TC	TT
93	4584820	A/G	1	19702192	+	NA	NA	NA	NA	NA	NA	GG	GG	GG	GG	GA	AA	AA	AA	AA	AA	AA	AA	AA	AA	AA	AA	AA	AA	AA	AA	AA	AA	AA	AA	AA	AA	GG	AA	GG	AA	GG	GA	GG	GG	GG	GG	GA	AA
94	9693695	A/G	1	20902770	+	NA	NA	NA	NA	NA	NA	AA	AA	AA	AA	AA	AA	GG	AA	AA	AA	AA	AA	AA	AA	AA	GA	AA	AA	AA	GA	GG	GG	AA	AA	GG	AA	AA	AA	AA	GG	GG	AA	AA	AA	AA	AA	GA	AA
95	9693983	G/A	1	21389820	+	NA	NA	NA	NA	NA	NA	GG	GG	GG	GG	GA	AA	GG	AA	AA	GG	GG	AA	AA	AA	GG	GG	GG	GG	GG	GG	GG	GG	GG	GG	GG	GA	GG	GG	GG	GG	GG	GG	GG	GG	GG	GG	GG	GG
96	2580846	G/A	1	21543022	+	NA	NA	NA	NA	NA	NA	GG	GG	GG	GG	GG	GG	GG	GG	GG	AG	AA	GG	GG	GG	AA	AG	GG	GG	GG	GG	GG	GG	GG	GG	GG	GG	GG	GG	GG	GG	GG	GG	GG	GG	GG	GG	GG	AA
97	2531698	T/C	1	21709832	+	NA	NA	NA	NA	NA	NA	TT	TT	TT	TT	CT	CC	TT	CC	CC	CT	TT	CC	CC	CC	TT	TT	TT	TT	TT	TT	TT	TT	TT	TT	TT	CC	TT	TT	TT	TT	TT	TT	TT	TT	TT	TT	TT	TT
98	2595801	T/C	1	21758798	+	NA	NA	NA	NA	NA	NA	TT	CC	CC	TC	TT	TT	TT	TT	TT	TT	TT	TT	TT	TT	TT	TT	TT	TT	TT	TT	TT	TT	TT	TT	TT	TT	TT	CC	TT	NN	CC	TC	CC	CC	CC	TT	TC	TT
99	2601763	C/A	1	22509401	+	NA	NA	NA	NA	NA	NA	CC	CC	CC	CC	AC	AA	AC	AA	AA	CC	CC	AA	AA	AA	CC	AC	CC	CC	CC	CC	CC	CC	CC	CC	CC	AA	CC	AA	CC	CC	CC	CC	CC	CC	CC	CC	CC	CC
100	4588832	T/C	1	22594752	+	NA	NA	NA	NA	NA	NA	TC	TT	TT	TT	TC	CC	TT	CC	CC	CC	CC	CC	CC	CC	CC	TC	TT	TT	TT	TT	TT	TT	TT	TT	TT	CC	TT	CC	TT	TT	TT	TT	TT	TT	TT	TT	TT	CC
101	4582891	C/T	1	22594952	+	NA	NA	NA	NA	NA	NA	CC	CC	CC	CC	TT	TT	CC	TT	TT	TT	TT	TT	TT	TT	TT	CC	CC	CC	CC	CC	CC	CC	CC	CC	CC	TT	CC	TT	CC	CC	CC	CC	CC	CC	CC	CC	CC	TT
102	4770164	G/A	1	23115870	+	NA	NA	NA	NA	NA	NA	GG	GG	GG	GG	GG	GG	GG	GG	GG	AA	AA	GG	GG	GG	AA	GA	GG	GG	GG	GG	GG	GG	GG	GG	GG	GG	GG	AA	GG	GG	GG	GG	GG	GG	GG	GG	GG	AA
103	4583830	T/A	1	24587044	+	NA	NA	NA	NA	NA	NA	AA	TT	AA	AA	AT	TT	TT	TT	TT	TT	TT	TT	TT	TT	TT	TT	TT	TT	TT	TT	TT	TT	TT	TT	TT	TT	AA	AA	AA	TT	NN	AT	TT	TT	AA	AA	TT	TT
104	4584962	T/G	1	24604415	+	NA	NA	NA	NA	NA	NA	TT	TT	TT	TT	TT	TT	TT	TT	TT	TT	TT	TT	TT	TT	TT	TT	GG	GG	GG	TT	TT	TT	GG	GG	TT	TT	TT	TT	TT	TT	TT	TT	TT	TT	TT	TT	TT	TT
105	2441593	C/G	1	24735235	+	NA	NA	NA	NA	NA	NA	CC	CC	CC	CC	GC	GG	GC	GG	GG	NN	NN	GG	GG	GG	CC	CC	CC	CC	CC	CC	CC	CC	CC	CC	CC	GG	CC	CC	CC	CC	CC	CC	CC	CC	CC	CC	CC	NN
106	4576282	C/T	1	25370817	+	NA	NA	NA	NA	NA	NA	CC	CC	CC	CC	CC	TC	CC	CC	CC	CC	CC	CC	CC	CC	CC	TC	CC	CC	CC	CC	CC	CC	CC	CC	CC	CC	CC	CC	CC	CC	CC	CC	CC	CC	CC	CC	CC	CC
107	100128130	G/T	1	25628831	+	NA	NA	NA	NA	NA	NA	GG	GG	GG	GG	TG	TT	TG	TT	TT	GG	GG	TT	TT	TT	GG	GG	GG	GG	GG	GG	GG	GG	GG	GG	GG	TT	GG	GG	GG	GG	GG	GG	GG	GG	GG	GG	GG	GG
108	4772310	A/G	1	25706529	+	NA	NA	NA	NA	NA	NA	AA	AA	AA	AA	GG	GG	GG	GG	GG	AA	AA	GG	GG	GG	AG	AG	AA	AA	AA	GG	GG	GG	AA	AA	GG	GG	AA	GG	AA	GG	AA	AA	AA	AA	AA	AA	AG	AA
109	4584900	C/T	1	25706706	+	NA	NA	NA	NA	NA	NA	TT	CC	TT	TT	TC	CC	CC	CC	CC	CC	CC	CC	CC	CC	CC	CC	CC	CC	CC	CC	CC	CC	TC	CC	CC	CC	TT	TC	TT	CC	CC	TT	TC	CC	TT	TT	TC	CC
110	2561796	T/G	1	25706772	+	NA	NA	NA	NA	NA	NA	TT	GT	TT	TT	TT	TT	TT	TT	TT	GG	GG	TT	TT	TT	GG	GT	TT	TT	TT	TT	TT	TT	TT	TT	TT	TT	TT	TT	TT	TT	TT	TT	GG	GG	TT	TT	TT	GG
111	4764542	G/A	1	25743930	+	NA	NA	NA	NA	NA	NA	GG	GG	GG	GG	GA	AA	GG	AA	AA	GG	GG	GG	AA	GG	GG	GG	GG	GG	GG	GG	GG	GG	GG	GG	GG	AA	GG	AA	GG	GG	AA	GG	GG	GG	GG	GG	GG	GG
112	4774130	C/T	1	25822817	+	NA	NA	NA	NA	NA	NA	CC	CC	CC	CC	TC	TT	CC	TT	TT	CC	CC	CC	TT	CC	CC	CC	NN	NN	NN	CC	CC	CC	NN	NN	CC	TT	CC	CC	CC	CC	CC	CC	CC	CC	CC	CC	CC	CC
113	4772718	T/A	1	25824759	+	NA	NA	NA	NA	NA	NA	TT	TT	TT	TT	TT	TT	TT	TT	TT	TT	TT	TT	TT	TT	TT	TT	AA	AA	AA	TT	TT	TT	AA	AA	TT	TT	TT	TT	TT	TT	TT	TT	TT	TT	TT	TT	TT	TT
114	9684650	G/C	1	25880723	+	NA	NA	NA	NA	NA	NA	CC	CC	CC	CC	GC	GG	GG	GG	GG	CC	CC	GG	GG	GG	CC	GG	GG	GG	GG	GG	GG	GG	GG	GG	GG	GG	CC	CC	CC	GG	GG	CC	CC	CC	CC	CC	GG	CC
115	4587921	G/A	1	25885921	+	NA	NA	NA	NA	NA	NA	AA	GG	AA	AA	AG	GG	GG	GG	GG	GG	GG	GG	GG	GG	GG	AG	GG	GG	GG	GG	GG	GG	GG	GG	GG	GG	AA	GG	AA	GG	GG	AA	GG	GG	AA	AA	GG	GG
116	4771594	A/G	1	25885987	+	NA	NA	NA	NA	NA	NA	GG	AA	GG	GG	GA	AA	AA	AA	AA	AA	AA	AA	AA	AA	AA	AA	AA	AA	AA	AA	AA	AA	AA	AA	AA	AA	GG	AA	GG	AA	AA	GG	AA	AA	GG	GG	AA	AA
117	4591843	T/A	1	26425676	+	NA	NA	NA	NA	NA	NA	AA	TT	AA	AA	AT	TT	TT	TT	TT	TT	TT	TT	TT	TT	TT	TT	TT	TT	TT	TT	TT	TT	TT	TT	TT	TT	AA	NN	AA	TT	TT	AA	AT	TT	AA	AA	TT	TT
118	2445438	G/A	1	26425866	+	NA	NA	NA	NA	NA	NA	GG	GG	GG	GG	GG	GG	GG	GG	GG	AA	AA	GG	GG	GG	AA	GG	NN	NN	NN	GG	GG	GG	NN	NN	GG	GG	GG	GG	GG	GG	GG	GG	GG	GG	GG	GG	GG	AA
119	4585128	T/G	1	26434796	+	NA	NA	NA	NA	NA	NA	TT	TT	TT	TT	TT	TT	GG	TT	TT	GG	GG	GG	TT	GG	GG	GG	GG	GG	GG	GG	GG	GG	GG	GG	GG	TT	TT	GG	TT	GG	GG	TT	TT	TT	TT	TT	TG	GG
120	4779257	T/C	1	26435470	+	NA	NA	NA	NA	NA	NA	TT	CT	TT	TT	CT	CC	TT	CC	CC	TT	TT	TT	CC	TT	TT	TT	TT	TT	TT	TT	TT	TT	TT	TT	TT	CC	TT	TT	TT	TT	TT	TT	CC	CC	TT	TT	CT	TT
121	100058779	A/C	1	26575776	+	NA	NA	NA	NA	NA	NA	AA	AA	AA	AA	AA	AA	CC	CA	AA	AA	AA	CC	AA	CC	CA	CA	AA	AA	AA	CC	CC	CC	AA	AA	CC	CA	AA	AA	AA	CA	AA	CA	AA	AA	AA	AA	CC	AA
122	100161609	G/A	1	27124308	+	NA	NA	NA	NA	NA	NA	GG	NN	GG	GG	GG	GG	GG	GG	GG	AA	AA	GG	GG	GG	AA	GG	AA	AA	AA	GG	GG	GG	AA	AA	AG	GG	GG	GG	GG	GG	NN	GG	GG	NN	GG	GG	AG	AA
123	4771157	G/C	1	27643157	+	NA	NA	NA	NA	NA	NA	GG	CC	GG	GG	GG	GG	CC	GG	GG	CC	CC	GG	GG	GG	CC	CC	GG	GG	GG	CC	CC	CC	GG	CG	CG	GG	GG	GG	GG	CC	CC	GG	CC	CC	GG	GG	CG	CC
124	4767768	T/C	1	27776363	+	NA	NA	NA	NA	NA	NA	TT	TT	TT	TT	TT	TT	TT	TT	TT	TT	TT	TT	TT	TT	TT	TT	TT	TT	TT	TT	TT	TT	TT	TT	TT	TT	TT	CC	TT	TT	CC	TT	TT	TT	TT	TT	TT	TT
125	2452965	A/G	1	27776429	+	NA	NA	NA	NA	NA	NA	AA	AA	AA	AA	AA	AA	AG	AA	AA	AA	AA	AA	AA	AA	AA	AA	AA	AA	AA	AA	AA	AA	AA	AA	AA	AA	AA	GG	AA	AG	GG	AA	AA	AA	AA	AA	AA	AA
126	2442366	G/T	1	27777419	+	NA	NA	NA	NA	NA	NA	GG	TT	GG	GG	GG	GG	TT	GT	GG	GG	GG	GT	GG	GG	GG	GT	GT	TT	TT	TT	TT	GT	TT	TT	TT	GG	GG	GG	GG	TT	GG	GG	GT	TT	GG	GT	TT	GG
127	4583718	C/A	1	27978232	+	NA	NA	NA	NA	NA	NA	AA	CC	AA	AA	AA	AA	CA	AA	AA	NN	NN	AA	AA	AA	NN	CC	CC	CC	CC	CC	CC	CC	CC	CC	CC	AA	AA	CC	AA	CC	CC	AA	CA	CC	AA	AA	CC	NN
128	9710451	A/T	1	29198192	+	NA	NA	NA	NA	NA	NA	TT	AA	TT	TT	TT	TT	TT	TT	TT	AA	AA	TT	TT	TT	AA	TT	AA	AA	AA	TT	TT	TT	AA	AA	TA	TT	TT	AA	TT	TA	TT	TT	AA	AA	TT	TT	TA	AA
129	4593803	G/A	1	29257103	+	NA	NA	NA	NA	NA	NA	GG	GG	GG	GG	GG	GG	GG	GG	GG	AA	AA	GG	GG	GG	AA	GG	AA	AA	AA	GG	GG	GG	AA	AA	AG	GG	GG	GG	GG	GG	GG	GG	GG	GG	GG	GG	AG	AA
130	4576770	T/A	1	29261951	+	NA	NA	NA	NA	NA	NA	TT	TT	TT	TT	TT	TT	AA	AT	TT	AA	AA	TT	TT	TT	AA	AA	AA	AA	AA	AA	AA	AA	AA	AA	AA	TT	TT	TT	TT	AT	AA	TT	AT	TT	TT	TT	AA	AA
131	2387928	G/A	1	29391704	+	NA	NA	NA	NA	NA	NA	GG	AA	GG	GG	GG	GG	AA	GG	GA	AA	AA	GG	GG	GG	AA	GA	AA	AA	AA	AA	AA	AA	AA	AA	AA	GG	GG	AA	GG	GA	GG	GG	AA	AA	GG	GG	AA	AA
132	2429277	G/C	1	29541225	+	NA	NA	NA	NA	NA	NA	CC	GG	CC	CC	CC	CC	GG	CC	CC	GG	GG	CC	CC	CC	GG	GG	CC	CC	CC	CC	CC	CC	CC	CC	CC	CC	CC	GG	CC	GG	GG	CG	GG	GG	CC	CC	CC	GG
133	2462653	A/G	1	29742473	+	NA	NA	NA	NA	NA	NA	GG	AA	GG	GG	GG	GG	AA	GG	GG	AA	AA	GG	GG	GG	AA	AA	AA	AA	GA	GG	GG	GG	AA	AA	AA	GG	GG	AA	GG	NN	AA	GG	AA	AA	GG	GG	GA	AA
134	100183928	G/C	1	30539506	+	NA	NA	NA	NA	NA	NA	GG	GG	GG	GG	GG	GG	GG	GG	GG	GG	GG	GG	GG	GG	GG	GG	GG	GG	GG	GG	GG	GG	GG	GG	GG	GG	GG	GG	GG	CG	CC	GG	GG	GG	GG	GG	GG	GG
135	2500788	G/A	1	31059056	+	NA	NA	NA	NA	NA	NA	GG	GG	GG	GG	GG	GG	AA	GG	GG	AA	AA	GG	GG	GG	AA	AA	GG	GG	GG	GG	GG	GG	GG	GG	GG	GG	GG	GG	GG	AA	AA	GG	GG	GG	GG	GG	GG	AA
136	2425912	A/G	1	31206706	+	NA	NA	NA	NA	NA	NA	AA	AA	GA	AA	AA	AA	AA	AA	AA	AA	AA	AA	AA	GA	AA	AA	AA	AA	AA	AA	AA	AA	GA	AA	AA	AA	AA	AA	AA	AA	AA	AA	AA	AA	AA	AA	AA	AA
137	4591807	C/G	1	31486950	+	NA	NA	NA	NA	NA	NA	CC	CC	CC	CC	CC	CC	GG	CC	CC	CC	CC	CC	GG	CC	CC	GG	CC	CC	CC	CC	CC	CC	CC	CC	CC	CC	CC	CC	CC	GC	CC	CC	CC	CC	CC	CC	CC	CC
138	4773870	G/C	1	32086144	+	NA	NA	NA	NA	NA	NA	GG	GG	GG	GG	GG	GG	GG	GG	GG	CC	CC	GG	GG	GG	CC	GG	CC	CC	CC	GG	GG	GG	CC	CC	CG	GG	GG	GG	GG	GG	GG	GG	GG	GG	GG	GG	CG	CC
139	2576717	G/A	1	32579375	+	NA	NA	NA	NA	NA	NA	GG	GG	GG	GG	GG	GG	GG	GG	GG	AA	AA	GG	GG	GG	AA	GA	AA	AA	AA	GG	GG	GG	AA	GA	GA	GG	GG	GG	GG	GA	AA	GG	GG	GG	GG	GA	GA	AA
140	5585270	T/C	1	32666578	+	NA	NA	NA	NA	NA	NA	TT	TT	TT	TT	TT	TT	CC	TT	TT	TT	TT	TT	CC	TT	TT	CC	TT	TT	TT	TT	TT	TT	TT	TT	TT	TT	TT	TT	TT	TT	TT	TT	TT	TT	TT	TT	TT	TT
141	4772497	T/G	1	32666982	+	NA	NA	NA	NA	NA	NA	TT	GT	TT	TT	TT	TT	GG	TT	TT	TT	TT	TT	GG	TT	TT	GG	TT	TT	TT	TT	TT	TT	TT	TT	TT	TT	TT	TT	TT	GT	TT	TT	TT	TT	TT	TT	TT	TT
142	2427936	A/G	1	33678736	+	NA	NA	NA	NA	NA	NA	GG	AA	GG	GG	GG	GG	AA	GG	GG	AA	AA	GG	AA	GG	AA	AA	AA	AA	AA	GG	GG	GG	GA	AA	GA	GG	GG	AA	GG	AA	AA	GG	AA	AA	GG	GA	GA	AA
143	4775336	A/T	1	34138665	+	NA	NA	NA	NA	NA	NA	AA	AA	AA	AA	AA	AA	TT	AA	TA	TT	TT	AA	TT	AA	TT	TT	AA	AA	AA	AA	AA	AA	AA	AA	AA	AA	AA	AA	AA	AA	AA	AA	AA	AA	AA	AA	AA	TT
144	4584682	C/T	1	34405585	+	NA	NA	NA	NA	NA	NA	CC	CC	CC	CC	CC	CC	CC	CC	CC	CC	CC	CC	CC	CC	CC	CC	CC	CC	CC	CC	CC	CC	CC	CC	CC	CC	CC	CC	CC	TC	CC	CC	CC	CC	CC	CC	CC	CC
145	2607862	T/C	1	34528552	+	NA	NA	NA	NA	NA	NA	TT	TT	TT	TT	TT	TT	TT	TT	TT	TT	TT	TT	TT	TT	TT	CT	CC	CC	CC	TT	TT	TT	CC	CC	CT	TT	TT	TT	TT	TT	CC	TT	TT	TT	TT	TT	CT	TT
146	2396529-2	C/T	1	34595583	+	NA	NA	NA	NA	NA	NA	CC	CC	CC	CC	CC	CC	TT	CC	CC	CC	NN	CC	TT	CC	CC	TC	CC	CC	CC	CC	CC	CC	CC	CC	CC	CC	CC	CC	CC	CC	CC	CC	CC	CC	CC	CC	CC	NN
147	2396529-1	A/G	1	34595583	+	NA	NA	NA	NA	NA	NA	AA	AA	AA	AA	AA	AA	AA	AA	AA	GG	GG	AA	AA	AA	GG	GA	AA	AA	AA	AA	AA	AA	AA	AA	AA	AA	AA	AA	AA	GA	AA	AA	AA	AA	AA	AA	AA	GG
148	4773986	C/T	1	34669920	+	NA	NA	NA	NA	NA	NA	CC	CC	CC	CC	CC	CC	CC	CC	CC	CC	CC	CC	CC	CC	CC	CC	TT	TT	TT	CC	CC	CC	TT	TT	TC	CC	CC	CC	CC	CC	CC	CC	CC	CC	CC	CC	TC	CC
149	2442786	A/G	1	34940020	+	NA	NA	NA	NA	NA	NA	AA	AA	AA	AA	AA	AA	AA	AA	AA	AA	AA	AA	AA	AA	AA	AA	AA	AA	AA	AA	AA	AA	AA	AA	AA	AA	AA	AA	AA	AA	AA	AA	AA	AA	AA	AA	AA	AA
150	2439091	T/C	1	34951755	+	NA	NA	NA	NA	NA	NA	TT	TT	TT	TT	TT	TT	TT	TT	TT	TT	TT	TT	TT	TT	TT	TT	CC	CC	CC	TT	TT	TT	CC	CC	CT	TT	TT	TT	TT	TT	TT	TT	TT	TT	TT	TT	CT	TT
151	2595154	C/T	1	34955884	+	NA	NA	NA	NA	NA	NA	CC	CC	CC	CC	CC	TT	TT	CT	CC	TT	TT	CC	TT	CC	TT	TT	CC	CC	CC	CC	CC	CC	CC	CC	CC	CC	CC	CC	CC	CT	NN	CC	CC	CC	CC	CC	CC	TT
152	4581706	C/T	1	35054701	+	NA	NA	NA	NA	NA	NA	CC	CC	CC	CC	CC	CC	CC	CC	CC	CC	CC	CC	CC	CC	CC	CC	TT	TT	TT	CC	CC	CC	TT	TT	TC	CC	CC	CC	CC	CC	TT	CC	CC	CC	CC	CC	TC	CC
153	2456130	A/G	1	35054767	+	NA	NA	NA	NA	NA	NA	AA	AA	AA	AA	AA	AA	AA	AA	AA	AA	AA	AA	AA	AA	AA	AA	NN	NN	NN	AA	AA	AA	NN	NN	AA	AA	AA	AA	AA	AA	GG	AA	AA	AA	AA	AA	AA	AA
154	9698533	C/G	1	36420267	+	NA	NA	NA	NA	NA	NA	CC	CC	CC	CC	CC	CC	GG	CC	GC	GG	GG	CC	GG	CC	GG	GC	GG	GG	GG	CC	CC	CC	GG	GG	GC	CC	CC	CC	CC	CC	CC	CC	CC	CC	CC	CC	GC	GG
155	2408010	G/A	1	36915996	+	NA	NA	NA	NA	NA	NA	GG	GG	GG	GG	GG	GG	AG	GG	GG	GG	GG	GG	AA	GG	GG	GG	GG	GG	GG	GG	GG	GG	GG	GG	GG	GG	GG	GG	GG	GG	AA	GG	GG	GG	GG	GG	GG	GG
156	2381446	G/A	1	36917906	+	NA	NA	NA	NA	NA	NA	GG	GG	GG	GG	GG	GG	NN	GG	GG	GG	GG	GG	AA	GG	GG	GG	GG	GG	GG	GG	GG	GG	GG	GG	GG	GG	GG	GG	GG	GG	AA	GG	GG	GG	GG	GG	GG	GG
157	4775813	G/A	1	37711883	+	NA	NA	NA	NA	NA	NA	AA	AA	AA	AA	AA	AA	GG	AG	AA	GG	GG	AG	GG	AA	GG	AG	GG	GG	GG	AA	AA	AA	AG	AG	AG	AG	AA	AA	AA	GG	GG	AA	AA	AA	AA	AA	AG	GG
158	4586552	G/C	1	38001344	+	NA	NA	NA	NA	NA	NA	GG	GG	GG	GG	GG	GG	CC	GG	GG	GG	GG	GG	GC	GG	GG	CC	CC	CC	CC	GG	GG	GG	CC	CC	GC	GG	GG	GG	GG	GG	GC	GG	GG	GG	GG	GG	GC	GG
159	4586121	C/T	1	38734609	+	NA	NA	NA	NA	NA	NA	CC	CC	CC	CC	CC	CC	CC	CC	CC	CC	CC	CC	CC	CC	CC	CC	CC	CC	CC	CC	CC	CC	CC	CC	CC	CC	CC	CC	CC	CT	CT	CC	CC	CC	CC	CC	CC	CC
160	4770867	G/A	1	39037051	+	NA	NA	NA	NA	NA	NA	GG	GG	GG	GG	GG	GG	AA	AG	GG	AA	AA	GG	AA	GG	AA	AA	GG	GG	GG	GG	GG	GG	GG	GG	GG	GG	GG	GG	GG	AG	AG	GG	GG	GG	GG	GG	AG	AA
161	4777544	C/A	1	39056752	+	NA	NA	NA	NA	NA	NA	CC	CC	CC	CC	CC	CC	CC	CC	CC	CC	CC	CC	CC	CC	CC	CC	NN	CC	CC	CC	CC	CC	CC	CC	CC	CC	CC	CC	CC	CA	CC	CC	CC	CC	CC	CC	CC	CC
162	4777913	C/T	1	39068171	+	NA	NA	NA	NA	NA	NA	CC	CC	CC	CC	CC	CC	TT	CC	CC	TT	CC	CC	TT	CC	CC	TT	CC	CC	CC	CC	CC	CC	CC	CC	CC	CC	CC	CC	CC	TC	TC	CC	CC	CC	CC	CC	CC	CC
163	4583698	G/C	1	39069010	+	NA	NA	NA	NA	NA	NA	GG	GG	GG	GG	GG	GG	GG	GG	GG	GG	GG	GG	GG	GG	GG	GG	CC	CC	CC	GG	GG	GG	CC	CC	CG	GG	GG	GG	GG	GG	CG	GG	GG	GG	GG	GG	CG	GG
164	2550184	A/G	1	40225880	+	NA	NA	NA	NA	NA	NA	GG	GG	GG	GG	GG	GG	AA	GG	GG	AA	AA	GG	AA	GG	AA	AA	GG	GG	GG	GG	GG	GG	GG	GG	GG	GG	GG	GG	GG	AA	AA	GG	GG	GG	GG	GG	GG	AA
165	2439258	G/C	1	40351202	+	NA	NA	NA	NA	NA	NA	GG	GG	GG	GG	GG	GG	GG	GG	GG	GG	CC	GG	GG	GG	CC	GG	GG	GG	GG	GG	GG	GG	GG	GG	GG	GG	GG	GG	GG	GG	GG	GG	GG	GG	GG	GG	GG	CC
166	4584841	T/C	1	40645982	+	NA	NA	NA	NA	NA	NA	CC	CC	CC	CC	CT	CC	TT	CC	CC	TT	TT	CC	TT	CC	TT	TT	TT	TT	TT	CC	CC	CC	TT	TT	TT	CC	CC	CT	CC	TT	TT	CC	CC	CC	CC	CC	CT	TT
167	2428625	T/A	1	41466969	+	NA	NA	NA	NA	NA	NA	TT	TT	TT	TT	TT	TT	AA	TT	TT	AA	TT	TT	AT	TT	TT	AT	TT	TT	TT	TT	TT	TT	TT	TT	TT	TT	TT	TT	TT	TT	AA	TT	TT	TT	TT	TT	TT	TT
168	100163554	G/T	1	42021232	+	NA	NA	NA	NA	NA	NA	GG	GG	GG	GG	GG	GG	GG	GG	GG	GG	TT	GG	GG	GG	TG	GG	TT	TT	TT	GG	GG	GG	TT	TT	TG	GG	GG	GG	GG	GG	GG	GG	GG	GG	GG	GG	TG	TT
169	2426971	T/C	1	42183322	+	NA	NA	NA	NA	NA	NA	CC	CC	CC	CC	CC	CC	CC	CC	CC	CC	CC	CC	CC	CC	CC	CC	TT	CT	TT	CC	CC	CC	TT	TT	CT	CC	CC	CT	CC	TT	CT	CC	CC	CC	CC	CC	CT	CC
170	5586998	T/C	1	42184217	+	NA	NA	NA	NA	NA	NA	TT	TT	TT	TT	TT	TT	TT	TT	TT	TT	CT	TT	TT	TT	CC	TT	TT	TT	TT	TT	TT	TT	TT	TT	TT	TT	TT	TT	TT	TT	TT	TT	TT	TT	TT	TT	TT	CC
171	2622360	C/T	1	42298628	+	NA	NA	NA	NA	NA	NA	CC	CC	CC	CC	CC	CC	CC	CC	CC	CC	CC	CC	CC	CC	CC	CC	TT	TT	TT	CC	CC	CC	TT	TT	TC	CC	CC	CC	CC	CC	CC	CC	CC	CC	CC	CC	TC	CC
172	7048275	G/C	1	42854105	+	NA	NA	NA	NA	NA	NA	CC	CC	CC	CC	GC	CC	GG	GG	GG	GG	GG	GG	GG	GG	GG	GG	CC	CC	CC	CC	CC	CC	CC	CC	CC	GG	CC	GC	CC	GC	GC	CC	CC	CC	CC	CC	CC	GG
173	2620084	C/T	1	43110832	+	NA	NA	NA	NA	NA	NA	CC	CC	CC	CC	CC	CC	TT	CC	CC	TT	TT	CC	TT	CC	TT	TT	CC	CC	CC	CC	CC	CC	CC	CC	CC	CC	CC	TC	CC	CC	TC	NN	CC	CC	CC	CC	CC	TT
174	7061724	C/A	1	44133298	+	NA	NA	NA	NA	NA	NA	CC	CC	CC	CC	CC	CC	CC	CC	CC	CC	CC	NN	CC	NN	CC	CC	CC	CC	CC	CC	CC	CC	CC	CC	CC	CC	CC	CA	CC	CA	CC	CC	CC	CC	CC	CC	CC	CC
175	4770692	G/C	1	44186835	+	NA	NA	NA	NA	NA	NA	GG	GG	GG	GG	CG	GG	GG	CC	CC	GG	GG	CC	GG	CC	GG	GG	GG	GG	GG	GG	GG	GG	GG	GG	GG	CG	GG	GG	GG	GG	GG	GG	GG	GG	GG	GG	GG	GG
176	4593770	A/G	1	44371516	+	NA	NA	NA	NA	NA	NA	GG	GG	GG	GG	GA	GG	AA	AA	AA	AA	AA	AA	AA	AA	AA	AA	AA	AA	AA	GG	GG	GG	AA	AA	GA	AA	GG	GG	GG	GA	GA	GG	GG	GG	GG	GG	GA	AA
177	4577817	A/T	1	44735331	+	NA	NA	NA	NA	NA	NA	AA	AA	AA	AA	AA	AA	TA	AA	AA	TT	TA	AA	AA	AA	AA	TA	AA	AA	AA	AA	AA	AA	AA	AA	AA	AA	AA	AA	AA	AA	TA	AA	AA	AA	AA	AA	AA	AA
178	4592588	A/C	1	44956484	+	NA	NA	NA	NA	NA	NA	AA	AA	AA	AA	AA	AA	AA	AA	AA	AA	AA	AA	AA	AA	AA	AA	AA	AA	AA	AA	AA	AA	AA	AA	AA	AA	AA	AA	AA	AA	AA	AA	AA	AA	AA	AA	AA	AA
179	4772408	C/T	1	44959763	+	NA	NA	NA	NA	NA	NA	CC	CC	CC	CC	CC	CC	CC	CC	CC	CC	TT	CC	TT	CC	TC	CC	CC	CC	CC	CC	CC	CC	CC	CC	CC	CC	CC	CC	CC	CC	CC	CC	CC	CC	CC	CC	CC	TT
180	2427374	C/T	1	44996479	+	NA	NA	NA	NA	NA	NA	TT	TT	TT	TT	TC	TT	TT	CC	CC	TT	CC	CC	CC	CC	CC	TC	CC	CC	CC	TT	TT	TT	CC	CC	TC	CC	TT	TT	TT	TT	TT	TT	TT	TT	TT	TT	TC	CC
181	5585089	A/G	1	45654729	+	NA	NA	NA	NA	NA	NA	AA	AA	AA	AA	AA	AA	AA	AA	AA	AA	GG	AA	GG	AA	GG	AA	AA	AA	AA	AA	AA	AA	AA	AA	AA	AA	AA	AA	AA	AA	AA	AA	AA	AA	AA	AA	AA	GG
182	5585120	G/C	1	45656522	+	NA	NA	NA	NA	NA	NA	GG	GG	GG	GG	GG	GG	GG	GG	GG	GG	CC	GG	CC	GG	CC	GG	GG	GG	GG	GG	GG	GG	GG	GG	GG	GG	GG	GG	GG	GG	GG	GG	GG	GG	GG	GG	GG	CC
183	2396879	G/T	1	45767496	+	NA	NA	NA	NA	NA	NA	GG	GG	GG	GG	GG	GG	GG	GG	GG	GG	GG	GG	GG	GG	GG	GG	NN	NN	NN	GG	GG	GG	NN	NN	GG	GG	GG	GG	GG	GG	GG	GG	GG	GG	GG	GG	GG	GG
184	2409919	C/T	1	45940451	+	NA	NA	NA	NA	NA	NA	CC	CC	CC	CC	CC	CC	TC	CC	CC	CC	CC	CC	CC	CC	CC	TC	NN	NN	NN	CC	CC	CC	CC	NN	CC	CC	CC	CC	CC	CC	TC	CC	CC	CC	CC	CC	CC	CC
185	4773083	A/G	1	46121759	+	NA	NA	NA	NA	NA	NA	AA	AA	AA	AA	AA	AA	GG	AA	AA	AA	AA	AA	AA	AA	AA	GG	AA	AA	AA	AA	AA	AA	AA	AA	AA	AA	AA	AA	AA	AA	AG	AA	AA	AA	AA	AA	AA	AA
186	5587186	A/G	1	46796827	+	NA	NA	NA	NA	NA	NA	AA	AA	AA	AA	AA	AA	AA	AA	AA	AA	AA	GG	AA	GG	AA	AA	AA	AA	AA	AA	AA	AA	AA	AA	AA	AA	AA	AA	AA	AA	AA	AA	AA	AA	AA	AA	AA	AA
187	2556169	G/A	1	46848451	+	NA	NA	NA	NA	NA	NA	GG	GG	GG	GG	GG	GG	GG	GG	GG	GG	GG	AA	GG	AA	GA	GG	GG	GG	GG	GG	GG	GG	GG	GG	GG	GG	GG	GG	GG	GG	GG	GG	GG	GG	GG	GG	GG	GG
188	4588057	T/G	1	47291657	+	NA	NA	NA	NA	NA	NA	TT	TT	TT	TT	TT	TT	TT	TT	TT	TT	GG	GG	GG	GG	GG	TT	GG	GG	GG	TT	TT	TT	GG	GG	GT	TT	TT	TT	TT	TT	TT	TT	TT	TT	TT	TT	GT	GG
189	4775435	T/G	1	47311100	+	NA	NA	NA	NA	NA	NA	TT	TT	TT	TT	TT	TT	TT	TT	TT	TT	GG	GG	GG	GG	GG	TT	GG	GG	GG	TT	TT	TT	GG	GG	GG	TT	TT	TT	TT	TT	TT	TT	TT	TT	TT	TT	GT	GG
190	7049800	C/T	1	47477035	+	NA	NA	NA	NA	NA	NA	CC	CC	CC	CC	CC	CC	CC	CC	CC	CC	CC	CC	CC	CC	CC	CC	CC	CC	CC	CC	CC	CC	CC	CC	CC	CC	CC	TC	CC	TC	CC	CC	CC	CC	CC	CC	CC	CC
191	100182332	G/A	1	47599575	+	NA	NA	NA	NA	NA	NA	GG	GG	GG	GG	GG	GG	GG	GG	GG	GG	GG	GG	GG	GG	AG	AG	GG	GG	GG	GG	GG	GG	GG	GG	GG	GG	GG	GG	GG	GG	GG	GG	GG	GG	GG	GG	GG	GG
192	2504105	T/C	1	47769354	+	NA	NA	NA	NA	NA	NA	TT	TT	TT	CT	TT	TT	CC	TT	TT	TT	TT	TT	TT	TT	CT	CC	TT	TT	TT	CT	TT	TT	TT	TT	TT	TT	TT	TT	TT	TT	CT	TT	TT	TT	TT	TT	TT	TT
193	2396308	T/C	1	47993210	+	NA	NA	NA	NA	NA	NA	CC	CC	CC	CC	CC	CC	TT	CC	CC	CT	TT	TT	TT	TT	CC	TT	TT	TT	TT	CC	CC	CC	TT	TT	CT	CC	CC	CT	CC	CT	CT	CC	CC	CC	CC	CC	CC	TT
194	2558120	A/C	1	48017568	+	NA	NA	NA	NA	NA	NA	AA	AA	AA	AA	AC	AA	AA	CC	CC	CC	AA	AA	AA	AA	AA	AA	AA	AA	AA	AA	AA	AA	AA	AA	AA	CC	AA	AA	AA	AA	AA	AA	AA	AA	AA	AA	AA	AA
195	4769113	T/C	1	48290366	+	NA	NA	NA	NA	NA	NA	TT	TT	TT	TT	TT	TT	TT	TT	TT	TT	TT	CC	TT	CC	TT	TT	TT	TT	TT	TT	TT	TT	TT	TT	TT	TT	TT	TT	TT	TT	TT	TT	TT	TT	TT	TT	TT	TT
196	4584305	C/A	1	48660808	+	NA	NA	NA	NA	NA	NA	CC	CC	CC	CA	CA	CC	CC	CA	AA	AA	AA	AA	AA	AA	AA	CA	NN	NN	NN	CC	CC	CC	NN	NN	CC	CC	CC	CA	CC	AA	CC	CA	CC	CC	CC	CC	CC	AA
197	2424613	C/T	1	49414835	+	NA	NA	NA	NA	NA	NA	TT	TT	TT	TT	CT	TT	TT	CT	CC	CC	CC	CC	CC	CC	CC	CT	CC	CC	CC	TT	TT	TT	CC	CT	CT	CC	TT	CT	TT	CC	TT	TT	TT	TT	TT	TT	CT	CC
198	5587797	G/T	1	49415661	+	NA	NA	NA	NA	NA	NA	GG	GG	GG	GG	GG	GG	GG	GG	GG	GG	GG	GG	GG	GG	GG	GG	GG	GG	GG	GG	GG	GG	GG	GG	GG	TG	GG	GG	GG	GG	GG	GG	GG	GG	GG	GG	GG	GG
199	2544626	T/A	1	49739762	+	NA	NA	NA	NA	NA	NA	TT	TT	TT	TT	TT	TT	TT	NN	NN	NN	AA	AA	AA	AA	AA	TA	TT	TT	TT	TT	TT	TT	TT	TT	TT	TT	TT	TT	TT	TA	TT	TT	TT	TT	TT	TT	TA	AA
200	4771442-2	T/C	1	49789461	+	NA	NA	NA	NA	NA	NA	TT	TT	TT	TT	CT	TT	TT	CC	CC	CC	TT	NN	TT	NN	CT	TT	TT	TT	TT	TT	TT	TT	TT	TT	TT	TT	TT	TT	TT	TT	TT	TT	TT	TT	TT	TT	TT	TT
201	4771442-1	G/C	1	49789461	+	NA	NA	NA	NA	NA	NA	GG	GG	GG	GG	GG	GG	GG	NN	NN	NN	GG	CC	GG	CC	CG	GG	GG	GG	GG	GG	GG	GG	GG	GG	GG	GG	GG	GG	GG	GG	GG	GG	GG	GG	GG	GG	GG	GG
202	4772963	A/G	1	50647417	+	NA	NA	NA	NA	NA	NA	AA	AA	AA	AA	AA	AA	AA	AA	AA	AA	AA	GG	AA	GG	GA	AA	AA	AA	AA	AA	AA	NN	AA	AA	AA	AA	AA	GA	AA	GA	AA	AA	AA	AA	AA	AA	AA	AA
203	4584690	A/C	1	50668145	+	NA	NA	NA	NA	NA	NA	AA	AA	AA	AA	AA	AA	AA	AA	AA	AA	AA	AA	AA	AA	AA	AA	AA	AA	AA	AA	AA	AA	AA	AA	AA	AA	AA	AA	AA	AA	AA	AA	AA	AA	AA	AA	AA	AA
204	4773228	C/T	1	51019430	+	NA	NA	NA	NA	NA	NA	CC	CC	CC	CC	CC	CC	CC	CC	CC	CC	CC	CC	CC	CC	CC	CC	NN	NN	NN	CC	CC	CC	NN	NN	CC	CC	CC	CC	CC	CC	CC	CC	CC	CC	CC	CC	CC	CC
205	4778950	C/T	1	51019496	+	NA	NA	NA	NA	NA	NA	CC	CC	CC	CC	TC	CC	CC	TC	TT	CC	CC	CC	CC	CC	TC	CC	CC	CC	CC	CC	CC	CC	CC	CC	CC	CC	CC	CC	CC	CC	CC	CC	CC	CC	CC	CC	TC	CC
206	100128698	G/C	1	51894787	+	NA	NA	NA	NA	NA	NA	GG	GG	GG	GG	CG	GG	GG	CC	CC	GG	CC	GG	CC	CG	CC	CG	NN	NN	NN	GG	GG	GG	GG	NN	GG	GG	GG	GG	GG	GG	GG	GG	GG	GG	GG	GG	GG	CC
207	2497477	T/C	1	52228185	+	NA	NA	NA	NA	NA	NA	TT	TT	TT	TT	TT	TT	CC	TT	TT	CC	CC	CC	CC	CC	CT	CC	TT	TT	TT	TT	TT	TT	TT	TT	TT	CT	TT	TT	TT	TT	CC	TT	TT	TT	TT	TT	CT	CC
208	4576860	A/G	1	52344237	+	NA	NA	NA	NA	NA	NA	AA	AA	AA	AA	AA	AA	GG	AA	AA	GG	AA	AA	AA	AA	AA	AA	AA	AA	AA	AA	AA	AA	AA	AA	AA	GG	AA	GA	GA	GG	GG	AA	AA	AA	AA	AA	GA	AA
209	2393640	A/G	1	52565953	+	NA	NA	NA	NA	NA	NA	AA	AA	AA	AA	AA	AA	AA	AA	AA	AA	AA	AA	AA	AA	AA	GA	AA	AA	AA	AA	AA	AA	AA	AA	AA	AA	AA	AA	AA	AA	AA	AA	AA	AA	AA	AA	AA	AA
210	2452345	G/C	1	52566256	+	NA	NA	NA	NA	NA	NA	CC	CC	CC	CC	CC	CC	CG	CC	CC	GG	GG	GG	GG	GG	CG	GG	GG	GG	GG	CC	CC	CC	CG	GG	CG	GG	CC	CC	CC	CC	CG	CC	CC	CC	CC	CC	CG	GG
211	7048108	A/G	1	53847893	+	NA	NA	NA	NA	NA	NA	GG	GG	GG	GG	GG	GG	AA	GG	GG	AA	AA	AA	AA	AA	GA	AA	AA	AA	AA	GG	GG	GG	AA	AA	GA	AA	GG	GA	GG	AA	AA	GG	GG	GG	GG	GG	GA	AA
212	2484364	A/G	1	54052497	+	NA	NA	NA	NA	NA	NA	AA	AA	AA	AA	AA	AA	GG	AA	AA	GG	AA	AA	AA	AA	AA	GG	NN	NN	NN	AA	AA	AA	NN	NN	AA	GG	AA	AA	AA	AA	AG	AA	AA	AA	AA	AA	AA	AA
213	2422641	C/T	1	54729581	+	NA	NA	NA	NA	NA	NA	CC	CC	CC	CC	CC	CC	CC	CC	CC	CC	TT	TT	TT	TT	CT	CC	TT	CC	CC	CC	CC	CC	TT	TT	CT	CC	CC	CT	CC	TT	CT	CC	CC	CC	CC	CC	CT	TT
214	2425263	T/A	1	54925031	+	NA	NA	NA	NA	NA	NA	AA	AA	AA	AA	AA	AA	TT	AA	AA	TT	AA	TT	AA	AT	AA	AA	AA	AA	AA	AA	AA	AA	AA	AA	NN	TT	AA	AT	AA	TT	TT	AA	AA	AA	AA	AA	TT	AT
215	4768585	G/A	1	55083073	+	NA	NA	NA	NA	NA	NA	GG	GG	GG	GG	GG	GG	GG	GG	GG	GG	GG	GG	GG	GG	GG	AA	AA	GG	GG	GG	GG	GG	AA	AA	AG	GG	GG	GG	GG	GG	GG	GG	GG	GG	GG	GG	GG	GG
216	2432027	T/C	1	56674707	+	NA	NA	NA	NA	NA	NA	TT	TT	TT	TT	TT	TT	TT	TT	TT	TT	CT	TT	TT	TT	TT	TT	TT	TT	TT	TT	TT	TT	TT	TT	TT	TT	TT	TT	TT	TT	TT	TT	TT	TT	TT	TT	TT	TT
217	7048223	C/T	1	56751641	+	NA	NA	NA	NA	NA	NA	TT	TT	TT	TT	TT	TT	TT	TT	TT	TT	CC	CC	CC	CC	TC	CC	CC	TT	TT	TT	TT	TC	CC	CC	TC	TT	TT	TC	TT	CC	TC	TT	TT	TT	TT	TC	TC	CC
218	4584043	G/T	1	57349314	+	NA	NA	NA	NA	NA	NA	GG	GG	GG	GG	GG	GG	GT	GG	GG	TT	GG	GG	GG	GG	GG	TT	TT	GG	GG	GG	GG	TT	TT	TT	GT	TT	GG	GT	GG	TT	TT	GG	GG	GG	GG	GG	GT	GT
219	9705318	T/C	1	57481681	+	NA	NA	NA	NA	NA	NA	TT	TT	TT	TT	TT	TT	TT	TT	TT	TT	TT	TT	TT	TT	TT	CT	CT	CT	CT	TT	TT	CT	CT	CT	CT	TT	TT	TT	TT	TT	TT	TT	TT	TT	TT	TT	TT	TT
220	4584069	T/A	1	57836199	+	NA	NA	NA	NA	NA	NA	TT	TT	TT	TT	TT	TT	TT	TT	TT	TT	AA	AA	AA	AA	AT	TT	AA	TT	TT	TT	TT	AT	AA	AA	TT	TT	TT	AT	TT	AA	AT	TT	TT	TT	TT	TT	AT	AA
221	4582836	A/C	1	58049891	+	NA	NA	NA	NA	NA	NA	AA	AA	AA	AA	AA	AA	AA	AA	AA	AA	AA	AA	AA	AA	AA	CA	AA	AA	AA	AA	AA	AA	AA	AA	AA	AA	AA	AA	AA	AA	AA	AA	AA	AA	AA	AA	AA	AA
222	4770606	G/T	1	58055059	+	NA	NA	NA	NA	NA	NA	GG	GG	GG	GG	GG	GG	GG	GG	GG	GG	GG	GG	GG	GG	GG	NN	GG	NN	GG	GG	GG	GG	GG	GG	GG	GG	GG	GG	GG	GG	GG	GG	GG	GG	GG	GG	GG	GG
223	4772060	A/C	1	58712499	+	NA	NA	NA	NA	NA	NA	AA	AA	AA	AA	AA	AA	CC	AA	AA	CC	AA	AA	AA	AA	AA	CC	AA	AA	AA	AA	AA	AA	AA	AA	AA	CC	AA	AA	AA	AA	CA	AA	AA	AA	AA	AA	AA	AA
224	9679504	C/T	1	59132081	+	NA	NA	NA	NA	NA	NA	CC	CC	CC	CC	CC	CC	CC	CC	CC	CC	CC	CC	CC	CC	CC	CC	NN	CC	CC	CC	CC	CC	CC	CC	CC	CC	CC	CC	CC	CC	CC	CC	CC	CC	CC	CC	CC	CC
225	4766138	G/A	1	59506239	+	NA	NA	NA	NA	NA	NA	GG	GG	GG	GG	GG	GG	GG	GG	GG	GG	GG	GG	GG	GG	GG	GG	AA	GG	GG	GG	GG	AA	AA	AA	GA	GA	GG	GA	GG	AA	GA	GG	GG	GG	GG	GG	GG	GA
226	9679500	C/T	1	60092921	+	NA	NA	NA	NA	NA	NA	NN	CC	CC	CC	CC	CC	CC	CC	CC	CC	CC	CC	CC	CC	CC	TT	CC	CC	CC	CC	CC	CC	CC	CC	NN	NN	CC	CC	CC	CC	CC	CC	CC	CC	CC	CC	CC	CC
227	4773929	C/A	1	60400233	+	NA	NA	NA	NA	NA	NA	AA	AA	AA	AA	AA	AA	CC	AA	AA	CC	CC	AA	CC	CC	AA	CC	CC	AA	AA	AA	AA	CC	CC	CC	AC	CC	AA	AA	AA	AA	AC	AA	AA	AA	AA	AA	AC	AA
228	4773381	A/T	1	61021586	+	NA	NA	NA	NA	NA	NA	AA	AA	AA	AA	AA	AA	TA	AA	AA	TT	TT	AA	TA	TT	AA	AA	AA	AA	AA	AA	AA	AA	AA	AA	AA	TT	AA	TA	AA	TT	TT	AA	AA	AA	AA	AA	TA	TT
229	4765520	G/A	1	61619227	+	NA	NA	NA	NA	NA	NA	AA	AA	AA	AA	AA	AA	GG	AG	AA	GG	GG	AA	GG	GG	AA	GG	GG	GG	AG	AA	AA	GG	GG	GG	AG	GG	AA	AG	AA	GG	GG	AA	AA	AA	AA	AA	AG	GG
230	4771247	G/A	1	61706928	+	NA	NA	NA	NA	NA	NA	AA	AA	AA	AA	AA	AA	GG	AA	AA	GG	NN	AA	NN	GG	AA	GG	GG	GG	AG	AA	AA	GG	GG	AA	AA	GG	AA	AG	AA	GG	GG	AA	AA	AA	AA	AA	AA	GG
231	4765175	C/T	1	61948641	+	NA	NA	NA	NA	NA	NA	CC	CC	CC	CC	CC	CC	CC	CC	CC	CC	CC	CC	CC	TC	CC	TC	CC	CC	CC	CC	CC	CC	CC	CC	CC	CC	CC	CC	CC	CC	CC	CC	CC	CC	CC	CC	CC	CC
232	9693924	C/T	1	62142031	+	NA	NA	NA	NA	NA	NA	CC	CC	CC	CC	CC	CC	CC	CC	CC	CC	CC	CC	CC	CC	CC	CC	CC	CC	CC	CC	CC	CC	CC	CC	CC	CC	CC	TC	CC	TT	CC	CC	CC	CC	CC	CC	CC	TC
233	4771797	C/T	1	62337528	+	NA	NA	NA	NA	NA	NA	CC	CC	CC	CC	CC	CC	TT	CC	CC	TT	CC	CC	CC	CC	CC	TC	TT	TT	TT	CC	CC	TT	TT	CC	CC	TT	CC	TC	CC	TT	TT	CC	CC	CC	CC	CC	CC	TT
234	2561776	A/G	1	63203822	+	NA	NA	NA	NA	NA	NA	AA	AA	AA	AA	AA	AA	GG	AA	AA	GG	AA	AA	AA	AA	AA	AA	AA	AA	AA	AA	AA	AA	AA	AA	AA	GG	AA	AA	AA	AA	GA	AA	AA	AA	AA	AA	AA	AA
235	2532137	G/T	1	63535955	+	NA	NA	NA	NA	NA	NA	GG	GG	GG	GG	GG	GG	TT	GT	GG	TT	GG	GG	GG	GT	GG	TT	TT	TT	GT	GG	GG	TT	TT	GT	GT	TT	GG	GG	GG	GG	GT	GG	GG	GG	GG	GG	GG	GG
236	4772389	G/T	1	64650778	+	NA	NA	NA	NA	NA	NA	GG	GG	NN	GG	GG	GG	GG	GG	GG	GG	GG	GG	GG	GG	GG	GG	GG	GG	GG	GG	GG	GG	GG	GG	GG	GG	GG	GG	GG	GG	GG	GG	GG	GG	GG	NN	GG	GG
237	2598509	C/T	1	64886430	+	NA	NA	NA	NA	NA	NA	TC	CC	CC	CC	CC	CC	CC	CC	CC	CC	CC	CC	CC	CC	CC	CC	CC	CC	CC	CC	CC	CC	CC	CC	CC	CC	CC	CC	CC	CC	CC	CC	CC	CC	CC	CC	CC	CC
238	7060877	G/A	1	65343700	+	NA	NA	NA	NA	NA	NA	GG	GG	GG	GG	GG	GG	GG	GG	GG	GG	AG	GG	GG	AG	AG	GG	NN	GG	GG	GG	GG	GG	GG	GG	GG	GG	GG	AG	GG	AG	AG	GG	GG	GG	GG	GG	GG	AG
239	4590274	C/A	1	65427070	+	NA	NA	NA	NA	NA	NA	AA	CC	CC	AA	AC	CC	AA	CC	CC	AA	CC	CC	CC	AC	CC	AA	NN	NN	CC	CC	CC	NN	NN	CC	NN	AA	AA	AC	AC	AA	AA	AA	CC	CC	CC	CC	CC	AC
240	4583680	A/G	1	65618085	+	NA	NA	NA	NA	NA	NA	AA	AA	AA	AA	AA	AA	AA	AA	AA	AA	AA	AA	AA	AA	AA	AA	GG	GG	GG	AA	AA	GG	GG	AA	GG	AA	AA	AA	AA	AA	AA	AA	AA	AA	AA	AA	AA	AA
241	4578634	C/T	1	65734475	+	NA	NA	NA	NA	NA	NA	CC	CC	CC	CC	CC	CC	TT	CC	CC	TT	CC	CC	CC	CC	CC	CC	TT	TT	TC	CC	CC	TT	TT	CC	TT	TT	CC	CC	CC	CC	TC	CC	CC	CC	CC	CC	CC	CC
242	2377661	C/T	1	65740906	+	NA	NA	NA	NA	NA	NA	TT	CC	CC	TT	CC	CC	TT	CC	CC	TT	CC	CC	CC	CC	CC	CC	CC	CC	CC	CC	CC	CC	CC	CC	CC	TT	TT	CC	CC	CC	TC	TT	CC	CC	CC	CC	CC	CC
243	2445512	T/C	1	67433123	+	NA	NA	NA	NA	NA	NA	TT	TT	TT	TT	TT	TT	TT	TT	TT	TT	TT	TT	TT	CT	CT	CT	TT	TT	TT	TT	TT	TT	TT	TT	TT	TT	TT	TT	TT	TT	TT	TT	TT	TT	TT	TT	TT	TT
244	4578598	C/T	1	67529428	+	NA	NA	NA	NA	NA	NA	CC	CC	CC	CC	CC	CC	CC	CC	CC	CC	CC	CC	CC	CT	CC	CC	TT	TT	CT	CC	CC	TT	TT	CC	TT	CC	CC	CC	CC	CC	CC	CC	CC	CC	CC	CC	CC	CC
245	2541869	T/C	1	67770606	+	NA	NA	NA	NA	NA	NA	TC	TC	TT	CC	TC	TT	TT	TT	TC	TT	TT	TT	TT	TC	TC	TC	CC	CC	TC	TT	TT	CC	CC	TC	CC	TT	CC	TT	TC	TT	TT	CC	TT	TT	TT	TT	TC	TT
246	5584129	C/T	1	68241127	+	NA	NA	NA	NA	NA	NA	CC	CC	TC	CC	CC	CC	CC	CC	CC	CC	CC	CC	CC	CC	CC	CC	TT	TT	TC	CC	CC	TT	TT	CC	TT	CC	CC	CC	CC	CC	CC	CC	CC	CC	CC	CC	CC	CC
247	2551303	C/T	1	68882026	+	NA	NA	NA	NA	NA	NA	TC	CC	CC	TC	CC	CC	CC	CC	CC	CC	CC	CC	CC	CC	CC	CC	CC	CC	CC	CC	CC	CC	CC	CC	CC	CC	TT	CC	TC	CC	CC	TT	CC	CC	CC	CC	CC	CC
248	2602462	A/C	1	69010950	+	NA	NA	NA	NA	NA	NA	AA	AA	AA	AA	AA	AA	AA	AA	AA	AA	AA	AA	AA	AA	AA	AA	AA	AA	AA	AA	AA	AA	AA	AA	AA	AA	AA	AA	AA	AA	AA	AA	AA	AA	AA	AA	AA	AA
249	2411283	A/G	1	69011963	+	NA	NA	NA	NA	NA	NA	AA	AA	AA	AA	AA	AA	AA	AA	AA	AA	AA	AA	AA	AA	AA	GA	AA	AA	AA	AA	AA	AA	AA	AA	AA	AA	AA	AA	AA	AA	AA	AA	AA	AA	AA	AA	AA	AA
250	4775558	C/T	1	69401916	+	NA	NA	NA	NA	NA	NA	CC	CC	CC	CC	CC	CC	CC	CC	CC	CC	CC	CC	CC	CC	CC	CC	CC	CC	CC	CC	CC	CC	CC	CC	CC	CC	CC	CC	CC	CC	CC	CC	CC	CC	CC	CC	TC	CC
251	4580781	T/C	1	69546348	+	NA	NA	NA	NA	NA	NA	TT	TT	TT	TT	TT	TT	TT	TT	TT	TT	TT	TT	TT	TT	TT	TT	TT	TT	TT	TT	TT	TT	TT	TT	TT	TT	TT	TT	TT	TT	TT	TT	TT	TT	TT	TT	TT	TT
252	2458957	C/A	1	69838530	+	NA	NA	NA	NA	NA	NA	AA	CC	CC	CA	CC	CC	CC	CC	CC	CC	CC	CC	CC	CA	CC	CA	CC	CC	CC	CC	CC	CC	CC	CC	CC	CC	AA	CC	CA	CC	CC	AA	CC	CC	CC	CC	CA	CC
253	100196702	C/T	1	70575233	+	NA	NA	NA	NA	NA	NA	CC	CC	CC	CC	CC	CC	CC	CC	CC	CC	CC	CC	CC	TC	CC	TT	NN	NN	CC	CC	CC	NN	NN	CC	NN	CC	CC	CC	CC	CC	CC	CC	CC	CC	CC	CC	TC	CC
254	2567649	T/C	1	70576095	+	NA	NA	NA	NA	NA	NA	TT	TT	TT	TT	TT	TT	TT	TT	TT	TT	TT	TT	TT	CT	TT	TT	TT	TT	TT	TT	TT	TT	TT	TT	TT	TT	TT	TT	TT	TT	TT	TT	TT	TT	TT	TT	CT	TT
255	5585640	A/G	1	71022349	+	NA	NA	NA	NA	NA	NA	GG	AA	AA	GG	AA	AA	AA	AA	AA	AA	AA	AA	AA	AA	AA	AA	AA	AA	AA	AA	AA	AA	AA	AA	AA	AA	GG	AA	GG	AA	AA	GG	AA	AA	AA	AA	AA	AA
256	4583010	C/T	1	71022501	+	NA	NA	NA	NA	NA	NA	CC	CC	CC	NN	CC	CC	CC	CC	CC	CC	CC	CC	CC	CT	CC	CT	TT	TT	CT	CC	CC	TT	TT	CC	TT	CC	NN	CC	CC	CC	CC	CC	CC	CC	CC	CC	CT	CC
257	4582303	C/G	1	71601309	+	NA	NA	NA	NA	NA	NA	CC	CC	CC	CC	CC	CC	CC	CC	CC	CC	CC	CC	CC	CC	CC	CC	GG	GG	GG	CC	CC	GG	GG	CC	GG	CC	CC	CC	CC	CC	CC	CC	CC	CC	CC	CC	CC	CC
258	2380801	T/C	1	71608655	+	NA	NA	NA	NA	NA	NA	TT	TT	TT	TT	TT	TT	TT	TT	TT	TT	TT	TT	TT	TT	TT	TT	CC	CC	CT	TT	TT	CC	CC	TT	CC	TT	TT	TT	TT	TT	TT	TT	TT	TT	TT	TT	TT	TT
259	4584704	C/T	1	73339093	+	NA	NA	NA	NA	NA	NA	NN	TT	CC	NN	CC	CC	CC	CC	CC	CC	CC	CC	CC	TC	CC	TC	TT	TT	TT	CC	CC	TT	TT	CC	TT	TC	TT	TC	NN	CC	CC	NN	TT	TT	CC	CC	TC	CC
260	4589159	T/G	1	73341191	+	NA	NA	NA	NA	NA	NA	GG	NN	TT	GG	TT	TT	TT	TT	TT	TT	TT	TT	TT	TT	TT	TT	TT	TT	TT	TT	TT	TT	TT	TT	TT	TT	GG	TT	GT	TT	TT	GG	NN	NN	TT	TT	TT	TT
261	2440651	T/C	1	73341257	+	NA	NA	NA	NA	NA	NA	CC	NN	TT	CC	TT	TT	TT	TT	TT	TT	TT	TT	TT	TT	TT	TT	TT	TT	TT	TT	TT	TT	TT	TT	TT	TT	CC	TT	CT	TT	TT	CT	NN	NN	TT	TT	TT	TT
262	2428278	A/C	1	73635002	+	NA	NA	NA	NA	NA	NA	CC	AA	AA	CC	CA	AA	AA	AA	AA	AA	AA	AA	AA	AA	AA	AA	CC	CC	CA	AA	AA	CC	CC	AA	CC	AA	CC	AA	CA	AA	AA	CC	AA	AA	AA	AA	CA	AA
263	4775880	G/C	1	74263603	+	NA	NA	NA	NA	NA	NA	CC	CC	GG	CC	GG	GG	GG	GG	GG	GG	GG	GG	GG	GC	GG	GG	GG	GG	GG	GG	GG	GG	GG	GG	GG	GG	CC	GC	GC	GG	GG	CC	CC	CC	GG	GG	GC	GG
264	4586285	C/G	1	74487720	+	NA	NA	NA	NA	NA	NA	GG	GG	CC	GG	CC	CC	CC	CC	CC	CC	CC	CC	CC	CC	CC	GG	CC	CC	CC	CC	CC	CC	CC	CC	CC	CC	GG	GC	GC	CC	CC	GC	GG	GG	CC	CC	CC	CC
265	2575031	T/C	1	74711147	+	NA	NA	NA	NA	NA	NA	CC	CC	TT	CC	TT	TT	TT	TT	TT	TT	TT	TT	TT	TC	TC	TC	CC	CC	TC	TT	TT	CC	CC	TC	CC	TT	CC	TC	CC	TC	TT	CC	CC	CC	TT	TT	TT	TT
266	2469479	G/C	1	75959550	+	NA	NA	NA	NA	NA	NA	GG	GG	GG	GG	GG	GG	GG	GG	GG	GG	GG	GG	GG	GG	GG	CG	GG	GG	GG	GG	GG	GG	GG	GG	GG	GG	GG	GG	GG	GG	GG	GG	GG	GG	GG	GG	GG	GG
267	4773459	G/A	1	77575926	+	NA	NA	NA	NA	NA	NA	AA	AA	GG	AA	GG	GG	GG	GG	GG	GG	GG	GG	GG	GG	GG	AA	AA	AA	AG	GG	GG	AA	AA	GG	AA	GG	AA	AG	AG	GG	AG	AA	AA	AA	GG	GG	AG	GG
268	2400936	G/C	1	77968818	+	NA	NA	NA	NA	NA	NA	CC	CC	GG	CC	GG	GG	GG	GG	GG	GG	GG	GG	GG	GG	GG	GC	CC	CC	GC	GG	GG	CC	CC	GG	CC	GG	CC	GC	GC	GG	GG	CC	CC	CC	GG	GG	GC	GG
269	4582554	G/A	1	79239164	+	NA	NA	NA	NA	NA	NA	GG	GG	GG	GG	GG	GG	GG	GG	GG	GG	AG	GG	GG	GG	GG	GG	GG	GG	GG	GG	GG	GG	GG	GG	GG	GG	GG	GG	GG	GG	GG	GG	GG	GG	GG	GG	AG	GG
270	100222422	C/A	1	79322950	+	NA	NA	NA	NA	NA	NA	AA	AA	CC	AA	CC	CC	CA	CC	CC	CC	CC	CC	CC	CC	CA	CA	AA	AA	CA	CC	CC	AA	AA	CC	AA	CC	AA	CA	CA	CC	CC	AA	AA	AA	CC	CC	CC	CC
271	4583748	T/A	1	79704259	+	NA	NA	NA	NA	NA	NA	TT	AA	TT	TT	TT	TT	TT	TT	TT	TT	TT	TT	TT	TT	TT	AA	AA	AA	AT	TT	TT	AA	AA	TT	AA	TT	TT	AT	TT	TT	TT	TT	AA	AA	TT	TT	AT	TT
272	2518649	A/G	1	79706289	+	NA	NA	NA	NA	NA	NA	AA	GG	AA	AA	AA	AA	AA	AA	AA	AA	GA	AA	AA	AA	AA	GA	GG	GG	GA	AA	AA	GG	GG	AA	GG	GA	AA	GA	AA	AA	AA	AA	GG	GG	AA	AA	AA	AA
273	4766175	A/C	1	79707460	+	NA	NA	NA	NA	NA	NA	AA	AA	AA	AA	AA	AA	AA	AA	AA	AA	AA	AA	AA	AA	AA	CC	CC	CC	AC	AA	AA	CC	CC	AA	CC	AA	AA	AA	AA	AA	AA	AA	AA	AA	AA	AA	AC	AA
274	4593975	T/C	1	79708364	+	NA	NA	NA	NA	NA	NA	TT	TT	TT	TT	TT	TT	TT	TT	TT	TT	TT	TT	TT	TT	TT	CC	CC	CC	TC	TT	TT	CC	CC	TT	CC	TT	TT	TT	TT	TT	TT	TT	TT	TT	TT	TT	TC	TT
275	9679812	T/C	1	79753789	+	NA	NA	NA	NA	NA	NA	NN	TT	TT	TT	TT	NN	TT	TT	TT	TT	TT	TT	TT	TT	TT	TT	TT	NN	TT	TT	TT	TT	TT	NN	TT	TT	TT	TT	TT	TT	NN	TT	TT	TT	TT	TT	TT	TT
276	4582384	T/C	1	80951538	+	NA	NA	NA	NA	NA	NA	CC	CC	TT	CC	TT	TT	TT	TC	TT	TT	TC	TT	TT	TT	TT	TC	TT	TT	TT	TT	TT	TT	TT	TT	TT	TT	CC	TT	TC	TT	TT	CC	CC	CC	TT	TC	TC	TT
277	4771905	C/T	1	81079528	+	NA	NA	NA	NA	NA	NA	CC	NN	CC	CC	CC	CC	CC	CC	CC	CC	CC	CC	CC	CC	CC	CC	CC	CC	CC	CC	CC	CC	CC	CC	CC	CC	CC	CC	CC	CC	CC	CC	NN	NN	CC	CC	CC	CC
278	9707122	A/C	1	81777933	+	NA	NA	NA	NA	NA	NA	AA	CC	AA	AA	AA	AA	AA	AA	AA	AA	CA	AA	AA	AA	AA	CA	AA	AA	AA	AA	AA	AA	AA	AA	AA	AA	AA	AA	AA	AA	AA	AA	NN	NN	AA	AA	CA	AA
279	4584381	C/G	1	82013467	+	NA	NA	NA	NA	NA	NA	CC	GG	CC	CC	CC	CC	CC	CC	CC	CC	GC	CC	CC	CC	CC	GC	CC	CC	CC	CC	CC	CC	CC	CC	GC	CC	CC	CC	CC	CC	CC	CC	GG	GG	CC	CC	GC	CC
280	4770563	G/A	1	82912858	+	NA	NA	NA	NA	NA	NA	GG	GG	GG	GG	GG	GG	GG	GG	GG	GA	GG	GG	GG	GG	GG	GG	GG	GG	GG	GG	GG	GG	GG	GG	GG	GG	GG	GG	GG	GG	GG	GG	GG	GG	GG	GG	GA	GG
281	4577087	G/T	1	83177000	+	NA	NA	NA	NA	NA	NA	TT	TT	GG	TT	GG	GG	GG	GG	GG	GG	GG	GG	GG	GG	GG	TT	GG	GG	GG	GG	GG	GG	GG	GG	GG	GG	TT	GG	TT	GG	GG	TT	TT	TT	GG	GG	TG	GG
282	4770807	G/C	1	84435200	+	NA	NA	NA	NA	NA	NA	GG	GG	GG	GG	GG	GG	GG	GG	GG	GG	GG	GG	GG	GG	GG	GG	GG	GG	GG	GG	GG	GG	GG	GG	GG	GG	GG	GG	GG	GG	GG	GG	GG	GG	GG	GG	GG	GG
283	7061958	G/A	1	84474738	+	NA	NA	NA	NA	NA	NA	NN	NN	GG	NN	GG	GG	GG	GG	GG	GG	GG	GG	GG	GG	GA	GA	GG	GG	GG	GG	GG	GG	GG	GG	GG	GG	NN	GG	NN	GG	GG	GG	NN	NN	GG	GG	GA	GG
284	4773254	G/C	1	85715669	+	NA	NA	NA	NA	NA	NA	GG	GG	GG	GG	GG	GG	GG	GG	GG	GG	GG	GG	GG	GG	GG	CG	GG	GG	GG	GG	GG	GG	GG	GG	GG	GG	GG	GG	GG	GG	GG	GG	GG	GG	GG	GG	GG	GG
285	4772118	T/G	1	85774510	+	NA	NA	NA	NA	NA	NA	TT	TT	TT	TT	TT	TT	TT	TT	TT	TT	TT	TT	TT	TT	TG	TG	TT	TT	TT	TT	TT	TT	TT	TT	TT	TT	TT	TT	TT	TT	TT	TT	TT	TT	TT	TT	TT	TT
286	4583453	T/A	1	86592174	+	NA	NA	NA	NA	NA	NA	TT	TT	TT	TT	TT	TT	TT	TT	TT	TT	TT	TT	TT	TT	TT	TT	TT	TT	TT	TT	TT	TT	TT	TT	TT	TT	TT	TT	TT	TT	TT	TT	TT	TT	TT	TT	TT	TT
287	4766020	T/G	1	86848113	+	NA	NA	NA	NA	NA	NA	TT	TT	TT	TT	TT	TT	TT	TT	TT	TT	TT	TT	TT	TT	TT	TT	TT	TT	TT	TT	TT	TT	TT	TT	TT	TT	TT	TT	TT	TT	TT	TT	TT	TT	TT	TT	TT	TT
288	2600528	T/C	1	87158817	+	NA	NA	NA	NA	NA	NA	TT	TT	TT	TT	TT	TT	TT	TT	TT	TT	TT	TT	TT	TT	TT	TT	TT	TT	TT	TT	TT	TT	TT	TT	TT	TT	TT	TT	TT	TT	TT	TT	TT	TT	TT	TT	TT	TT
289	100163316	C/T	1	88634590	+	NA	NA	NA	NA	NA	NA	TT	TT	TC	TT	CC	CC	CC	CC	CC	CC	CC	CC	CC	CC	CC	TC	CC	CC	CC	CC	CC	CC	CC	CC	CC	CC	TT	CC	TC	CC	CC	TT	TT	TT	CC	CC	CC	CC
290	4583511	G/T	1	89242776	+	NA	NA	NA	NA	NA	NA	TT	TT	GG	TT	GG	GG	GG	GG	GG	GG	GG	GG	GG	GG	GT	GT	GG	GG	GG	GG	GG	GG	GG	GG	GG	GG	TT	GG	GG	GG	GG	TT	TT	TT	GG	GG	GT	GG
291	4591719	C/T	1	89292154	+	NA	NA	NA	NA	NA	NA	CC	CC	CC	CC	CC	CC	CC	CC	CC	CC	CC	CC	CC	CC	CC	TT	CC	CC	CC	CC	CC	CC	CC	CC	CC	CC	CC	CC	CC	CC	CC	CC	CC	CC	CC	CC	TC	CC
292	2395565	T/G	1	90953121	+	NA	NA	NA	NA	NA	NA	GG	GG	TT	GG	TT	TT	TT	TT	TT	TT	TT	TT	TT	TT	TT	GG	TT	TT	TT	TT	TT	TT	TT	TT	TT	TT	GG	TT	GG	TT	TT	GG	GG	GG	TT	TT	TT	TT
293	4576670	A/G	1	91460668	+	NA	NA	NA	NA	NA	NA	AA	AA	AA	AA	AA	AA	AA	AA	AA	AA	AA	AA	AA	AA	AA	AG	AA	AA	AA	AA	AA	AA	AA	AA	AA	AA	AA	AG	AA	GG	AG	AA	AA	AA	AA	AA	AA	AG
294	2427334	G/A	1	91461450	+	NA	NA	NA	NA	NA	NA	GG	GG	GG	GG	GG	GG	GG	GG	GG	GG	GG	GG	GG	GG	GG	GG	GG	GG	GG	GG	GG	GG	GG	GG	GG	GG	GG	AA	GG	AA	AG	GG	GG	GG	GG	GG	GG	AA
295	2486295	A/G	1	91751427	+	NA	NA	NA	NA	NA	NA	GG	GG	AA	GG	AA	AA	AA	AA	AA	AA	AA	AA	AA	AA	AA	AA	AA	AA	AA	AA	AA	AA	AA	AA	AA	AA	GG	GG	GG	GG	AG	GG	GG	GG	AA	AA	AG	AG
296	4587580	A/G	1	92245623	+	NA	NA	NA	NA	NA	NA	AA	AA	AA	AA	AA	AA	AA	AA	AA	AA	AA	AA	AA	AA	AA	GG	AA	AA	AA	AA	AA	AA	AA	AA	AA	AA	AA	AA	AA	AA	AA	AA	AA	AA	AA	AA	AA	AA
297	2471877	C/G	1	92348855	+	NA	NA	NA	NA	NA	NA	GG	GG	CC	GG	CC	CC	CC	CC	CC	CC	CC	CC	CC	CC	CC	CC	CC	CC	CC	CC	CC	CC	CC	CC	CC	CC	GG	GG	GG	GG	GC	GG	GG	GG	CC	CC	CC	GC
298	2413691	A/C	1	93073491	+	NA	NA	NA	NA	NA	NA	AA	AA	AA	AA	AA	AA	AA	AA	AA	AA	AA	AA	AA	AA	AA	CA	AA	AA	AA	AA	AA	AA	AA	AA	AA	AA	AA	AA	AA	AA	AA	AA	AA	AA	AA	AA	AA	AA
299	100197160	G/T	1	93074154	+	NA	NA	NA	NA	NA	NA	TT	TT	GG	TT	GG	GG	GG	GG	GG	GG	GG	GG	GG	GG	GG	GG	NN	NN	GG	GG	GG	GG	NN	GG	NN	GG	TT	GT	TT	GG	GG	TT	TT	TT	GG	GG	GG	GG
300	4582898	G/A	1	93074154	+	NA	NA	NA	NA	NA	NA	GG	NN	GG	NN	GG	GG	GG	GG	GG	GG	GG	GG	GG	GG	GG	GA	NN	NN	GG	GG	GG	GG	NN	GG	NN	GG	NN	GG	NN	GG	GG	GG	NN	NN	GG	GG	GG	GG
301	2417226	A/G	1	93331308	+	NA	NA	NA	NA	NA	NA	GG	GG	AA	GG	AA	AA	AA	AA	AA	AA	AA	AA	AA	AA	AA	AG	GG	GG	AG	AA	AA	AG	GG	AA	GG	AA	GG	AA	GG	AA	AG	GG	GG	GG	AA	AA	AG	AA
302	4769424	T/A	1	94425621	+	NA	NA	NA	NA	NA	NA	TT	TT	TT	TT	TT	TT	AA	TT	TT	TT	TT	TT	TT	TT	TT	NN	AA	AA	TA	TT	TT	AA	AA	TT	AA	TT	TT	TT	TT	TT	AA	TT	TT	TT	TT	TT	TA	TT
303	2642589	C/G	1	94819327	+	NA	NA	NA	NA	NA	NA	GG	GG	CC	GG	CC	CC	CC	CC	CC	CC	CC	CC	CC	CC	CC	CC	CC	CC	CC	CC	CC	CC	CC	CC	CC	CC	GG	CC	GG	CC	CC	GG	GG	GG	CC	CC	CC	CC
304	4771096	G/T	1	94822175	+	NA	NA	NA	NA	NA	NA	TT	TT	GG	TT	TG	GG	GG	GG	GG	GG	GG	GG	GG	GG	GG	GG	NN	NN	GG	GG	GG	NN	NN	GG	NN	GG	TT	GG	TT	GG	GG	TT	TT	TT	GG	GG	GG	GG
305	7057128	A/C	1	95233046	+	NA	NA	NA	NA	NA	NA	CA	CA	AA	CA	CA	CA	CA	CA	CA	CA	CA	AA	CA	CA	CA	AA	CA	AA	CA	CA	CA	CA	CA	AA	CA	CA	CA	CA	CA	CA	CA	CA	CA	CA	AA	CA	CA	CA
306	2490609	C/A	1	95489307	+	NA	NA	NA	NA	NA	NA	AA	AA	CC	AA	CC	CC	AA	CC	CC	CC	CC	CC	CC	CC	CC	CA	AA	AA	CA	CC	CC	AA	AA	CC	AA	CC	AA	CC	AA	CC	CA	AA	AA	AA	CC	CC	CA	CC
307	7057105	C/A	1	96263308	+	NA	NA	NA	NA	NA	NA	CC	CC	CC	CC	CC	CC	CC	CC	CC	CC	CC	CC	CC	CC	CC	AC	CC	CC	CC	CC	CC	CC	CC	CC	CC	CC	CC	AA	CC	AA	AC	CC	CC	CC	CC	CC	AC	AC
308	2590066	A/T	1	96327792	+	NA	NA	NA	NA	NA	NA	TT	TT	AA	TA	AA	AA	AA	AA	AA	AA	AA	AA	AA	AA	AA	AA	AA	AA	AA	AA	AA	AA	AA	AA	AA	AA	TT	AA	TT	AA	AA	TA	TT	TT	AA	AA	AA	AA
309	100060575	G/T	1	96611459	+	NA	NA	NA	NA	NA	NA	TT	TT	GG	TT	GG	GG	GG	GG	GG	GG	GG	GG	GG	GG	GG	GG	GG	GG	GG	GG	GG	GG	GG	GG	GG	GG	TT	GG	TT	GG	GG	TT	TT	TT	GG	GG	GG	GG
310	2570040	A/G	1	97508494	+	NA	NA	NA	NA	NA	NA	AA	AA	AA	AA	AA	AA	AA	AA	AA	AA	AA	AA	AA	AA	AA	AA	AA	AA	AA	AA	AA	AA	AA	AA	AA	AA	AA	AA	AA	AA	AA	AA	AA	AA	AA	AA	AA	AA
311	2475858	A/G	1	97508560	+	NA	NA	NA	NA	NA	NA	AA	AA	AA	AA	AA	AA	AA	AA	AA	AA	AA	AA	AA	AA	AA	AA	AA	AA	AA	AA	AA	AA	AA	AA	AA	AA	AA	AA	AA	AA	AA	AA	AA	AA	AA	AA	AA	AA
312	100056715	T/C	1	97881245	+	NA	NA	NA	NA	NA	NA	TT	TT	TT	TT	TT	TT	TT	TT	TT	TT	TT	TT	TT	TT	TT	CC	NN	NN	TT	TT	TT	NN	NN	TT	NN	TT	TT	TC	TT	TC	TC	TT	TT	TT	TT	TT	TC	TC
313	4583481	A/G	1	98348891	+	NA	NA	NA	NA	NA	NA	GG	GG	AA	GG	AA	AA	AA	AA	AA	AA	AA	AA	AA	AA	AA	AA	GG	GG	GA	AA	AA	GG	GG	AA	GG	AA	GG	AA	GG	AA	AA	GG	GG	GG	AA	AA	GA	AA
314	2428011	C/A	1	99040916	+	NA	NA	NA	NA	NA	NA	CC	CC	AA	CC	CA	CC	CC	AA	AA	AA	AA	AA	AA	AA	AA	CC	CC	CC	CC	AA	AA	CC	CC	AA	CC	AA	CC	CC	CC	CC	CC	CC	NN	CC	AA	AA	CA	CA
315	2441764	C/G	1	99046277	+	NA	NA	NA	NA	NA	NA	CC	CC	CC	CC	CC	CC	CC	CC	CC	CC	CC	CC	CC	CC	CC	CC	CC	CC	CC	CC	CC	CC	CC	CC	CC	CC	CC	CC	CC	CC	CC	CC	CC	CC	CC	CC	CC	CC
316	4771822	T/A	1	99173997	+	NA	NA	NA	NA	NA	NA	AA	AA	TT	AA	TT	AA	AA	TT	TT	TT	TT	TT	TT	TT	TT	TT	TT	TT	TT	TT	TT	TT	TT	TT	TT	TT	AA	TT	AA	TT	TA	AA	AA	AA	TT	TT	TT	TT
317	4593873	G/A	1	99848058	+	NA	NA	NA	NA	NA	NA	AA	AA	GG	AA	GG	GG	AA	GG	GG	GG	GG	GG	GG	GG	GG	AG	GG	GG	GG	GG	GG	GG	GG	GG	GG	GG	AA	AA	AA	AA	AA	AA	AA	AA	GG	GG	AG	AA
318	4576760	T/C	1	100337375	+	NA	NA	NA	NA	NA	NA	TC	TC	TT	TC	TC	TT	TT	TT	TC	TT	TT	TT	TT	TT	TT	TT	TT	TT	TT	TT	TT	TT	TT	TT	TT	TT	CC	TC	TC	TT	TT	TC	TC	TC	TT	TT	TT	TT
319	4583862	T/C	1	100349479	+	NA	NA	NA	NA	NA	NA	CC	CC	TT	CC	TT	TT	CC	TC	TT	TT	TT	TT	TT	TT	TT	TT	CC	CC	NN	TT	TT	CC	CC	TT	CC	TT	CC	CC	CC	CC	CC	CC	NN	CC	TT	TT	TT	TC
320	2376067	A/G	1	100823806	+	NA	NA	NA	NA	NA	NA	GG	GG	AA	GG	AA	AA	AA	AA	AA	AA	AA	AA	AA	AA	AA	GA	GG	GG	GA	AA	AA	GG	GG	AA	GG	AA	GG	GG	GG	GG	GA	GG	GG	GG	AA	AA	AA	GA
321	2576635	A/G	1	100904637	+	NA	NA	NA	NA	NA	NA	GG	GG	AA	GG	AG	GG	GG	AG	AA	AA	AA	AA	AA	AA	AA	AG	AA	AA	AA	AA	AA	AA	AA	AA	AA	AA	GG	GG	GG	GG	GG	GG	GG	GG	AA	AA	AA	AG
322	4769508	T/G	1	100904860	+	NA	NA	NA	NA	NA	NA	TT	TT	TT	TT	TT	TT	TT	TT	TT	TT	TT	TT	TT	TT	TT	TT	TT	TT	TT	TT	TT	GT	TT	TT	TT	TT	TT	TT	TT	TT	TT	TT	TT	TT	TT	TT	TT	TT
323	2572580	A/C	1	100905223	+	NA	NA	NA	NA	NA	NA	AA	AA	AA	AA	AA	AA	CC	AA	AA	AA	AA	AA	AA	AA	AA	AC	AA	AA	AA	AA	AA	AA	AA	AA	AA	AA	AA	AA	AA	AA	AC	AA	AA	AA	AA	AA	AA	AA
324	100197830	A/C	1	102711840	+	NA	NA	NA	NA	NA	NA	CA	AA	CC	CA	CC	NN	AA	CA	CC	CC	CC	CC	CC	CC	CC	AA	AA	AA	AA	AA	AA	AA	AA	AA	AA	AA	AA	AA	AA	AA	AA	AA	AA	AA	CC	CC	AA	AA
325	7057170	G/T	1	102949629	+	NA	NA	NA	NA	NA	NA	TG	GG	TT	GG	TT	GG	GG	TT	TT	TT	TT	TT	TT	TT	TT	TG	GG	GG	GG	GG	GG	GG	GG	GG	GG	TT	GG	GG	GG	GG	GG	GG	GG	GG	TT	TT	GG	TG
326	4578577	T/C	1	103420431	+	NA	NA	NA	NA	NA	NA	CC	CC	TT	CC	TC	TT	CC	TT	TT	TT	TT	TT	TT	TT	TC	CC	CC	CC	TC	TT	TT	CC	CC	TT	CC	TT	CC	CC	CC	CC	TC	CC	CC	CC	TT	TT	TC	TC
327	9708723	T/C	1	104521515	+	NA	NA	NA	NA	NA	NA	NN	NN	TT	NN	TT	TT	TT	TT	TT	TT	TT	TT	TT	TT	TT	TT	TT	TT	TT	TT	TT	TT	TT	TT	TT	TT	NN	TT	NN	TT	TT	TT	NN	NN	TT	TT	CT	TT
328	2523017	T/G	1	104608531	+	NA	NA	NA	NA	NA	NA	TT	TT	TT	TT	TT	TT	TT	TT	TT	TT	TT	TT	TT	TT	TT	TT	TT	TT	TT	TT	TT	TT	TT	TT	TT	TT	TT	TT	TT	TT	TT	TT	TT	TT	TT	TT	GT	TT
329	4591953	T/A	1	105461288	+	NA	NA	NA	NA	NA	NA	NN	NN	AA	AA	AA	TT	TT	AA	AA	AA	AA	AA	AA	AA	AA	TT	TT	TT	TT	TT	TT	TT	TT	TT	TT	TT	NN	TT	NN	TT	TT	TT	NN	NN	AA	AA	TA	TT
330	2418101	A/T	1	106844114	+	NA	NA	NA	NA	NA	NA	TT	TT	AA	TT	AA	AA	TT	AT	AA	AA	AA	AA	AA	AA	AA	AA	TT	TT	TT	TT	TT	TT	TT	TT	TT	TT	TT	TT	TT	TT	TT	TT	TT	TT	AA	TT	AT	TT
331	2384396	C/T	1	107309508	+	NA	NA	NA	NA	NA	NA	CC	CC	CC	CC	CC	CC	TT	CC	CC	CC	CC	CC	CC	CC	CC	CC	CC	CC	CC	TT	TT	CC	CC	TT	CC	CC	CC	CC	CC	CC	TC	CC	CC	CC	CC	TT	TC	CC
332	4770793	A/C	1	107888603	+	NA	NA	NA	NA	NA	NA	CC	CC	AA	CC	AA	AA	CC	CA	AA	AA	AA	AA	AA	AA	AA	AA	AA	AA	AA	AA	AA	AA	AA	AA	AA	AA	CC	AA	CC	AA	CC	CC	CC	CC	AA	AA	AA	AA
333	2378884	G/T	1	111590885	+	NA	NA	NA	NA	NA	NA	GG	GG	GG	GG	GG	GG	GG	GG	GG	GG	GG	GG	GG	GG	GG	GG	GG	GG	GG	GG	GG	GG	GG	GG	GG	GG	GG	TT	GG	TT	TG	GG	GG	GG	GG	GG	GG	TG
334	2491336	T/C	1	112335753	+	NA	NA	NA	NA	NA	NA	CC	CC	TT	CC	TT	TT	CC	TT	TT	TT	TT	TT	TT	TT	TT	CC	CC	CC	CC	CC	CC	CC	CC	CC	CC	CC	CC	TT	CC	TC	TC	CC	CC	NN	TT	CC	CC	TT
335	100161547	G/T	1	112729221	+	NA	NA	NA	NA	NA	NA	NN	NN	GG	NN	GG	GG	GG	GG	GG	GG	GG	GG	GG	GG	GG	TT	GG	GG	TG	TT	TT	GG	GG	TT	GG	GG	NN	GG	NN	GG	GG	NN	NN	NN	GG	TT	TT	GG
336	9701873	A/G	1	113480244	+	NA	NA	NA	NA	NA	NA	AA	AA	GA	GA	GA	AA	AA	AA	AA	AA	AA	GA	AA	GA	AA	AA	GA	GA	GA	AA	AA	AA	GA	AA	AA	AA	GA	AA	AA	AA	AA	AA	GA	AA	GA	GA	AA	AA
337	4773854	A/G	1	116061264	+	NA	NA	NA	NA	NA	NA	AA	AA	AA	AA	AA	AA	GG	AA	AA	AA	AA	AA	AA	AA	AA	GA	GG	GG	GG	GG	GG	GG	GG	GG	GG	GG	AA	GA	AA	GG	GG	AA	AA	AA	AA	GG	GG	GA
338	4773490	T/C	1	116077186	+	NA	NA	NA	NA	NA	NA	TT	TT	TT	TT	TT	TT	CC	CT	TT	TT	TT	TT	TT	TT	TT	CT	CC	CC	CC	CC	CC	CC	CC	CC	CC	CC	TT	CC	TT	CC	CC	TT	TT	TT	TT	CC	CC	CT
339	4585518	T/G	1	116747596	+	NA	NA	NA	NA	NA	NA	TT	TT	TT	TT	TT	TT	TT	TT	TT	TT	TT	TT	TT	TT	TT	TT	TT	GT	GT	GG	GG	TT	TT	GG	TT	TT	TT	TT	TT	TT	TT	TT	TT	TT	TT	GG	GT	TT
340	4588885	A/G	1	117115176	+	NA	NA	NA	NA	NA	NA	AA	AA	AA	AA	AA	AA	GG	AA	AA	AA	AA	AG	AA	AA	AA	GG	GG	AG	AG	AA	AA	GG	GG	AA	GG	GG	AA	GG	AA	GG	GG	AA	AA	AA	AA	AA	AG	AG
341	2413156	A/C	1	117709910	+	NA	NA	NA	NA	NA	NA	AA	AA	CA	AA	AA	AA	CC	CA	CA	CA	AA	AA	AA	AA	AA	NN	AA	CA	CA	CA	CC	CA	AA	CC	AA	CC	AA	AA	AA	AA	CA	AA	AA	CA	CA	CC	CA	AA
342	4771949	T/C	1	121526203	+	NA	NA	NA	NA	NA	NA	TT	TT	TT	TT	TT	TT	CC	CT	TT	TT	TT	TT	TT	TT	TT	TT	TT	TT	TT	TT	TT	TT	TT	TT	TT	TT	TT	CC	TT	CC	CC	TT	TT	TT	TT	TT	TT	CT
343	4770831	T/C	1	121655695	+	NA	NA	NA	NA	NA	NA	CC	CC	TT	NN	TT	TT	CC	TT	TT	TT	TT	TT	TT	TT	TT	TT	TT	TT	TT	TT	TT	TT	TT	TT	TT	TT	CC	CC	CC	CC	CC	CC	CC	CC	TT	TT	TT	CC
344	2429865	G/A	1	125217215	+	NA	NA	NA	NA	NA	NA	GG	GG	GG	GG	GG	GG	AG	GG	GG	GG	GG	GG	GG	GG	GG	AA	GG	GG	GG	GG	GG	GG	GG	GG	GG	GG	GG	GG	GG	GG	AG	GG	GG	GG	GG	GG	GG	GG
345	7050501	G/A	1	126878004	+	NA	NA	NA	NA	NA	NA	GG	GG	GG	GG	GG	GG	AG	GG	GG	AG	GG	GG	GG	GG	GG	AG	GG	GG	GG	GG	GG	GG	GG	GG	GG	GG	GG	GG	GG	GG	AG	GG	GG	GG	GG	GG	GG	GG
346	2398054	A/T	1	127030124	+	NA	NA	NA	NA	NA	NA	AA	AA	AA	AA	AA	AA	TT	AA	AA	AA	AA	AA	AA	AA	AA	TT	AA	AA	AA	AA	AA	AA	AA	AA	AA	AA	AA	AA	AA	AA	TA	AA	AA	AA	AA	AA	AA	AA
347	100183010	G/A	1	128610425	+	NA	NA	NA	NA	NA	NA	GG	GG	GG	GG	GG	GG	AG	AG	GG	GG	GG	GG	GG	GG	GG	AG	GG	GG	GG	GG	GG	GG	GG	GG	GG	GG	GG	GG	GG	GG	AG	GG	GG	GG	GG	GG	GG	GG
348	4766431	G/A	1	129352210	+	NA	NA	NA	NA	NA	NA	GG	GG	GG	GG	GG	GG	GG	GG	GG	GG	GG	GG	GG	GG	GG	GG	GG	AG	AG	AG	AA	GG	GG	AA	GG	AA	GG	GG	GG	GG	GG	GG	GG	GG	GG	AA	AG	GG
349	2473407	C/T	1	139392991	+	NA	NA	NA	NA	NA	NA	CC	CC	CT	CC	TT	TT	CC	TT	TT	TT	TT	TT	TT	TT	TT	NN	NN	NN	CC	CC	CC	NN	NN	NN	NN	CC	NN	CC	CC	CC	CC	CC	CT	CC	TT	CC	CT	CT
350	2573396	C/A	1	140040100	+	NA	NA	NA	NA	NA	NA	AA	AA	CC	AA	CC	CC	CC	CC	CC	CC	CC	CC	CC	CC	CC	CC	CC	CC	CC	CC	CC	CC	CC	CC	CC	CC	AA	AA	AA	AA	CA	AA	AA	AA	CC	CC	CC	AA
351	2498961	G/A	1	140213193	+	NA	NA	NA	NA	NA	NA	AA	AA	GG	AA	GG	GG	GG	GG	GG	GG	GG	GG	GG	GG	GG	GG	GG	GG	GG	GG	GG	GG	GG	GG	GG	GG	AA	AA	AA	AA	AA	AA	AA	AA	GG	GG	GG	GA
352	100231693	A/G	1	140221922	+	NA	NA	NA	NA	NA	NA	AA	AA	AA	AA	AA	AA	AA	AA	AA	AA	AA	AA	AA	AA	AA	AA	AA	AA	AA	AA	AA	AA	AA	AA	AA	AA	NN	AA	AA	AA	AA	AA	AA	AA	AA	AA	AA	AA
353	4773764	T/C	1	140985558	+	NA	NA	NA	NA	NA	NA	NN	NN	TT	TT	TT	TT	CC	TT	TT	TT	TT	TT	TT	TT	TT	TT	TT	CT	CT	CC	CC	TT	TT	CC	TT	CC	CC	CC	NN	CC	CC	NN	NN	NN	TT	CC	CT	CT
354	2468035	C/T	1	141037726	+	NA	NA	NA	NA	NA	NA	CC	CC	TT	CC	TT	TT	CC	TC	TT	TT	TT	TT	TT	TT	TC	CC	CC	CC	CC	CC	CC	CC	CC	CC	CC	CC	CC	CC	CC	CC	CC	CC	CC	CC	TC	TC	TC	TC
355	4777924	G/A	1	141275285	+	NA	NA	NA	NA	NA	NA	AA	AA	GG	AA	GA	GG	GG	GG	GG	GG	GG	GG	GG	GG	GG	AA	GG	GG	GG	GG	GG	GG	GG	GG	GG	GG	AA	GG	AA	GG	GG	AA	AA	AA	GG	GG	GA	GG
356	4775587	G/A	1	141931736	+	NA	NA	NA	NA	NA	NA	GG	GG	GG	GG	GG	GG	GG	GG	GG	GG	GG	GG	GG	GG	GG	GG	GG	GG	GG	GG	GG	GG	GG	GG	GG	GG	GG	AG	GG	GG	GG	GG	GG	GG	GG	GG	GG	AG
357	4589181	A/G	1	142652612	+	NA	NA	NA	NA	NA	NA	AA	AA	AA	AA	AA	AA	AA	AA	AA	AA	AA	AA	AA	AA	AA	GG	AA	AA	AA	AA	AA	AA	AA	AA	AA	AA	AA	AA	AA	AA	AA	AA	AA	AA	AA	AA	GA	AA
358	100162036	T/G	1	143342232	+	NA	NA	NA	NA	NA	NA	GG	GG	TT	GG	TT	TT	TT	TT	TT	TT	TT	TT	TT	TT	TT	TT	TT	TT	TT	TT	TT	TT	TT	TT	TT	TT	GG	TG	GG	TT	TT	GG	GG	GG	TT	TT	TT	TT
359	9665856	C/T	1	145869339	+	NA	NA	NA	NA	NA	NA	CC	CC	CC	CC	CC	CC	CC	CC	CC	CC	CC	CC	CC	CC	CC	TC	CC	CC	CC	CC	CC	CC	CC	CC	CC	CC	CC	CC	CC	CC	TC	CC	CC	CC	CC	CC	CC	CC
360	2515554	A/G	1	146394286	+	NA	NA	NA	NA	NA	NA	GG	GG	AA	GG	AA	AA	AA	AA	AA	AA	AA	AA	AA	AA	AA	AA	AA	AA	AA	AA	AA	AA	AA	AA	AA	AA	GG	AA	GG	GA	AA	GA	GG	GG	AA	AA	AA	AA
361	2404574	A/T	1	147987759	+	NA	NA	NA	NA	NA	NA	AA	AA	AA	AA	AA	AA	NN	AA	AA	AA	AA	AA	AA	AA	AA	AA	TT	TA	TA	AA	AA	TT	TT	AA	TA	AA	AA	TT	AA	TT	TA	AA	AA	AA	AA	AA	AA	TA
362	2459732	C/T	1	149317770	+	NA	NA	NA	NA	NA	NA	TT	TT	CC	TT	CC	CC	CC	CC	CC	CC	CC	CC	CC	CC	CC	CC	CC	CC	CC	CC	CC	CC	CC	CC	CC	CC	TT	CC	TT	CC	CC	TT	TT	TT	CC	CC	CC	CC
363	2598217	T/C	1	149552080	+	NA	NA	NA	NA	NA	NA	CC	CC	TT	CC	TT	TT	TT	TT	TT	TT	TT	TT	TT	TT	TT	CC	TT	TT	TT	TT	TT	TT	TT	TT	TT	TT	CC	TT	CC	TT	TT	CC	CC	CC	TT	TT	CT	TT
364	4773425	A/G	1	150108031	+	NA	NA	NA	NA	NA	NA	NN	AA	AA	NN	AA	AA	GG	AA	AA	AA	AA	AA	AA	AA	AA	AA	GG	GA	GA	AA	AA	GG	GG	AA	GG	AA	NN	GG	NN	GG	GG	NN	NN	NN	AA	AA	AA	GA
365	7048907	T/A	1	150474690	+	NA	NA	NA	NA	NA	NA	TT	TT	AT	TT	AT	AT	TT	AT	AT	AT	AT	AT	AT	AT	AT	TT	TT	TT	TT	TT	TT	TT	TT	TT	TT	TT	TT	TT	TT	TT	TT	TT	TT	TT	AT	TT	AT	TT
366	4583841	C/T	1	150685506	+	NA	NA	NA	NA	NA	NA	TC	CC	TT	CC	TT	TT	CC	TT	TT	TT	TT	TT	TT	TT	TT	CC	CC	CC	CC	CC	CC	CC	CC	CC	CC	CC	CC	CC	CC	CC	CC	CC	CC	CC	TT	CC	CC	TC
367	4580456	G/A	1	151736223	+	NA	NA	NA	NA	NA	NA	AA	AA	GG	AA	GG	GG	GG	GG	GG	GG	GG	GG	GG	GG	GG	GG	GG	GG	GG	GG	GG	GG	GG	GG	GG	GG	AA	GG	AA	GG	GG	AG	AA	AA	GG	GG	AG	GG
368	100198834	T/C	1	152273954	+	NA	NA	NA	NA	NA	NA	CC	CC	TT	CC	TC	CC	TT	TT	TT	TT	TT	TT	TT	TT	TT	TT	TT	TT	TT	TT	TT	TT	TT	TT	TT	TT	CC	CC	TT	TC	TT	CC	CC	CC	TT	CC	TC	TC
369	4774142	G/T	1	154954561	+	NA	NA	NA	NA	NA	NA	TT	TT	GG	TT	GG	GG	TT	GG	GG	GG	NN	GG	GG	GG	GG	GG	GG	GG	GG	GG	GG	GG	GG	GG	GG	GG	TT	TG	TT	GG	TG	TT	TT	TT	GG	GG	GG	GG
370	4582457	A/T	1	154954678	+	NA	NA	NA	NA	NA	NA	AA	AA	AA	AA	AA	AA	TT	AA	AA	AA	AA	AA	AA	AA	AA	AA	AA	AA	AA	AA	AA	AA	AA	AA	AA	AA	AA	AA	AA	AA	TA	AA	AA	AA	AA	AA	AA	AA
371	2411148	T/A	1	155429360	+	NA	NA	NA	NA	NA	NA	TT	TT	TT	TT	TT	TT	TT	TT	TT	TT	TT	TT	TT	TT	TT	TA	TT	TA	TA	AA	AA	TT	TT	AA	TT	NN	TT	TT	TT	TT	TT	TT	TT	TT	TT	TA	TA	TT
372	4585322	C/G	1	155626685	+	NA	NA	NA	NA	NA	NA	NN	NN	CC	NN	CC	CC	CC	CC	CC	CC	CC	CC	CC	CC	CC	CC	CC	GC	GC	GG	GG	CC	CC	GG	CC	CC	NN	CC	CC	CC	CC	CC	NN	NN	CC	GG	GC	CC
373	4765318	C/A	1	157131537	+	NA	NA	NA	NA	NA	NA	CC	CC	CC	CC	CC	CC	CC	CC	CC	CC	CC	CC	CC	CC	CC	CC	CC	CA	CA	AA	AA	CC	CC	AA	CC	CC	CC	AA	CC	AA	CA	CC	CC	CC	CC	AA	CA	CA
374	5583845	T/C	1	157132308	+	NA	NA	NA	NA	NA	NA	TT	TT	TT	TT	TT	TT	TT	TT	TT	TT	TT	TT	TT	TT	TT	TT	TT	CT	CT	CC	CC	TT	TT	CC	TT	TT	TT	CC	TT	CC	CT	TT	TT	TT	TT	CC	CT	CT
375	4770720	A/T	1	157524333	+	NA	NA	NA	NA	NA	NA	AA	AA	AA	AA	AA	AA	AA	AA	AA	AA	AA	AA	AA	AA	AA	AA	AA	AA	AA	AA	AA	AA	AA	AA	AA	AA	AA	AA	AA	AA	AA	AA	AA	AA	AA	AA	AA	AA
376	7049015	T/C	1	157525764	+	NA	NA	NA	NA	NA	NA	TT	TT	TT	TT	TT	TT	TT	TT	TT	TT	TT	TT	TT	TT	TT	TT	TT	TT	TT	TT	TT	TT	TT	TT	TT	TT	TT	TT	TT	TT	TT	TT	TT	TT	TT	TT	TT	TT
377	100246767	A/G	1	158338096	+	NA	NA	NA	NA	NA	NA	NN	AA	GA	GG	AA	AA	AA	GA	GA	GA	GA	GA	GA	GA	GA	AA	GG	GG	NN	GG	GG	GG	NN	GG	GG	GA	NN	GA	GG	GA	AA	GG	GG	GG	AA	GG	GA	GA
378	4581915	C/T	1	158477842	+	NA	NA	NA	NA	NA	NA	TT	TT	CC	TT	CC	CC	CC	CC	CC	CC	CC	CC	CC	CC	CC	CC	TT	TT	TT	TT	TT	TT	TT	TT	TT	CC	TT	CC	TT	CC	CC	TT	TT	TT	CC	TT	TC	CC
379	2568052	G/T	1	160014454	+	NA	NA	NA	NA	NA	NA	GT	GT	TT	GT	GT	TT	GT	GT	GT	GT	GT	GT	GT	GT	GT	GT	TT	TT	TT	TT	TT	TT	TT	TT	TT	TT	GT	GG	GT	GG	GG	GT	GT	GT	TT	TT	GT	GT
380	2517004	G/A	1	160127776	+	NA	NA	NA	NA	NA	NA	GG	GG	GG	GG	GG	GG	GG	GG	GG	GG	GG	GG	GG	GG	GG	GG	GG	GG	GG	GG	GG	GG	GG	GG	GG	GG	GG	AA	GG	AA	AG	GG	GG	GG	GG	GG	GG	AG
381	4584219	G/A	1	160531317	+	NA	NA	NA	NA	NA	NA	GG	GG	GG	GG	GG	GG	GG	GG	GG	GG	GG	GG	GG	GG	GG	GG	GG	GG	GG	GG	GG	GG	GG	GG	GG	GG	GG	GG	GG	GG	GG	GG	GG	GG	GG	GG	GG	GG
382	2434681	C/T	1	161026832	+	NA	NA	NA	NA	NA	NA	CC	CC	NN	CC	TC	NN	CC	CC	CC	CC	CC	CC	CC	CC	CC	CC	CC	TC	TC	TT	TT	TC	CC	TT	CC	CC	CC	CC	CC	CC	CC	CC	CC	CC	NN	TT	TC	CC
383	2599524	A/C	1	161458882	+	NA	NA	NA	NA	NA	NA	AA	AA	CC	AA	AC	CC	NN	AA	AA	AA	AA	AA	AA	AA	AA	CC	CC	CC	CC	CC	CC	CC	CC	CC	CC	AA	AA	CC	AA	CC	CC	AA	AA	AA	CC	CC	CC	AC
384	2500938-2	C/G	1	161458948	+	NA	NA	NA	NA	NA	NA	GG	GG	GC	GG	CC	CC	CC	CC	CC	CC	CC	CC	CC	CC	CC	CC	CC	CC	CC	NN	NN	CC	CC	NN	CC	CC	GG	CC	GG	CC	CC	GG	GC	GG	CC	NN	CC	CC
385	2500938-1	G/A	1	161458948	+	NA	NA	NA	NA	NA	NA	NN	NN	GG	NN	GG	GG	GG	GG	GG	GG	GG	GG	GG	GG	GG	GG	GG	AG	AG	AA	AA	GG	GG	AA	GG	GG	NN	GG	NN	GG	GG	NN	GG	NN	GG	AA	AG	GG
386	7049358	C/T	1	161616204	+	NA	NA	NA	NA	NA	NA	CC	CC	CC	CC	CC	CC	CC	CC	CC	CC	CC	CC	CC	CC	CC	CC	NN	TC	TC	CC	CC	TT	TT	CC	TT	CC	CC	CC	CC	CC	CC	CC	CC	CC	CC	CC	CC	CC
387	4584371	A/G	1	163955841	+	NA	NA	NA	NA	NA	NA	AA	AA	GG	AA	AG	GG	GG	AA	AA	AA	AA	AA	AA	AA	AA	AA	NN	GG	GG	GG	GG	NN	NN	NN	NN	AA	AA	AA	AA	AA	AG	AA	AA	AA	GG	GG	GG	AA
388	2515801-2	C/T	1	164036795	+	NA	NA	NA	NA	NA	NA	NN	NN	CC	NN	CC	CC	CC	CC	CC	CC	CC	CC	CC	CC	CC	TT	CC	CC	CC	CC	CC	CC	CC	CC	CC	TT	NN	CC	NN	CC	CC	NN	NN	NN	CC	CC	CC	CC
389	2515801-1	A/T	1	164036795	+	NA	NA	NA	NA	NA	NA	TT	TT	AA	TT	TA	AA	AA	AA	AA	AA	AA	AA	AA	AA	AA	NN	AA	AA	AA	AA	AA	AA	AA	AA	AA	NN	TT	AA	TT	AA	AA	TT	TT	TT	AA	AA	AA	AA
390	2514483	T/G	1	166800871	+	NA	NA	NA	NA	NA	NA	TT	TT	TT	TT	GT	TT	GT	GG	GG	GG	GG	GG	GG	GG	GG	TT	TT	TT	TT	TT	TT	TT	TT	TT	TT	TT	TT	TT	TT	TT	TT	TT	TT	TT	TT	TT	GT	GG
391	4580184	C/T	1	166927760	+	NA	NA	NA	NA	NA	NA	TT	TT	CC	TT	CC	CC	TT	CC	CC	CC	CC	CC	CC	CC	CC	CC	TT	TT	TT	TT	TT	TT	TT	TT	TT	TT	TT	TT	TT	TT	TT	TT	CT	TT	CC	CC	CC	CC
392	4770946	A/G	1	167002737	+	NA	NA	NA	NA	NA	NA	GG	GG	AA	GG	AA	AA	GG	AA	AA	AA	AA	AA	AA	AA	AA	AA	AA	AG	AG	GG	GG	AA	AA	AA	AA	GG	GG	AA	GG	AA	AG	GG	GG	GG	AA	AA	AA	AA
393	2436871	A/G	1	169738673	+	NA	NA	NA	NA	NA	NA	AA	AA	GG	AA	AA	AA	AA	AA	AA	AA	AA	AA	AA	AA	AA	GG	GG	AG	AG	AA	AG	GG	GG	GG	GG	AA	AA	GG	AA	GG	AG	AA	AA	AA	GG	GG	AG	AA
394	2466388	T/C	1	170187489	+	NA	NA	NA	NA	NA	NA	TT	TT	TT	TT	TT	TT	CC	TT	TT	TT	TT	TT	TT	TT	TT	CC	TT	TT	TT	TT	TT	TT	TT	TT	TT	CC	TT	TC	TT	CC	CC	TT	TT	TT	TT	TT	TT	TT
395	5583853	A/C	1	170191229	+	NA	NA	NA	NA	NA	NA	AA	AA	AA	AA	AC	CC	AA	CC	CC	CC	CC	CC	CC	CC	CC	AA	CC	CC	AC	AA	AA	CC	CC	CC	CC	AA	AA	AA	AA	AA	AA	AA	AA	AA	AA	AA	AC	CC
396	2506245	A/T	1	170825279	+	NA	NA	NA	NA	NA	NA	TT	TT	AA	TT	AA	AA	AA	AA	AA	AA	AA	AA	AA	AA	AA	AA	AA	AT	AT	TT	TT	AA	AA	AA	AA	AA	TT	AA	TT	AA	AA	TT	TT	TT	AA	AA	AA	AA
397	4773393	A/G	1	170849391	+	NA	NA	NA	NA	NA	NA	AA	AA	GG	AA	GA	GG	GG	GA	AA	AA	AA	AA	AA	AA	AA	GG	GG	GA	GA	AA	AA	GG	GG	GG	GG	GG	AA	GG	AA	GG	GG	AA	AA	AA	GG	GG	GA	AA
398	2555062	A/G	1	173237808	+	NA	NA	NA	NA	NA	NA	AA	AA	AA	AA	AA	AA	AA	AA	AA	AA	AA	AA	AA	AA	AA	AA	AA	AA	AA	AA	AA	AA	AA	AA	AA	GA	AA	AA	AA	AA	AA	AA	AA	AA	AA	AA	AA	AA
399	4584728	C/A	1	173871260	+	NA	NA	NA	NA	NA	NA	CC	CC	CC	CC	CC	CC	CC	CC	CC	CC	AA	CC	CC	CC	CC	CC	CC	CC	CC	CC	CC	CC	CC	CC	CC	CC	CC	CC	CC	CC	CC	CC	CC	CC	CC	CC	CC	CC
400	4587253	C/T	1	174002943	+	NA	NA	NA	NA	NA	NA	CC	CC	CC	CC	CC	CC	TT	CC	CC	CC	CC	CC	CC	CC	TC	TT	CC	CC	CC	CC	CC	CC	CC	CC	CC	CC	CC	TT	CC	TT	TT	CC	CC	CC	CC	CC	CC	CC
401	4771255	C/T	1	174635882	+	NA	NA	NA	NA	NA	NA	CC	CC	CC	CC	CC	CC	CC	CC	CC	CC	CC	CC	CC	CC	CC	CC	CC	CC	CC	CC	CC	CC	CC	CC	CC	CC	CC	CC	CC	CC	CC	CC	CC	CC	CC	CC	CC	CC
402	4580698	A/T	1	174847491	+	NA	NA	NA	NA	NA	NA	AA	AT	TT	AT	AT	TT	AA	AA	AA	AA	TT	AA	AA	AA	AA	AA	TT	AT	AT	AA	AA	TT	TT	TT	AT	AA	AA	AA	AA	AA	AA	AA	TT	AA	TT	TT	TT	AA
403	2552927	G/A	1	175431923	+	NA	NA	NA	NA	NA	NA	GG	GG	GG	GG	GG	GG	GG	GG	GG	GG	GG	GG	GG	GG	GG	GG	GG	GG	GG	GG	GG	GG	GG	GG	GG	AA	GG	GG	GG	GG	GG	GG	GG	GG	GG	GG	GG	GG
404	4778030	C/T	1	175643213	+	NA	NA	NA	NA	NA	NA	NN	CC	CC	TT	CC	CC	CC	CC	CC	CC	CC	CC	CC	CC	CC	CC	CC	CC	CC	NN	NN	CC	CC	CC	CC	CC	NN	CC	NN	CC	CC	NN	CC	CC	CC	CC	CC	CC
405	100163997	C/G	1	176757343	+	NA	NA	NA	NA	NA	NA	CC	CC	CC	CC	CC	CC	CC	CC	CC	CC	CC	CC	CC	CC	CC	CC	CC	CC	CC	CC	CC	CC	CC	CC	CC	NN	CC	GC	CC	GG	GC	CC	CC	CC	CC	CC	CC	CC
406	100125721	A/G	1	177031317	+	NA	NA	NA	NA	NA	NA	AA	AA	AA	AA	AA	AA	AA	AA	AA	AA	AA	AA	AA	AA	AA	AA	GG	GA	GA	AA	AA	GG	GG	GG	GG	AA	AA	AA	AA	AA	AA	AA	AA	AA	AA	AA	AA	AA
407	2416792	T/C	1	177146516	+	NA	NA	NA	NA	NA	NA	TT	TT	CT	TT	TT	TT	TT	TT	TT	TT	CC	TT	TT	TT	CT	CT	CC	CT	CT	TT	TT	CC	CC	CC	CC	CT	TT	NN	TT	NN	TT	TT	TT	TT	TT	TT	TT	TT
408	4764976	C/T	1	178008440	+	NA	NA	NA	NA	NA	NA	CC	CC	CC	CC	CC	CC	CT	CC	CC	CC	CT	CC	CC	CC	CC	CT	CC	CC	CC	CC	CC	CC	CC	CC	CC	CC	CC	TT	CC	TT	TT	CC	CC	CC	CC	CC	CC	CC
409	100126009	G/C	1	178739818	+	NA	NA	NA	NA	NA	NA	GG	CC	CC	GG	CG	CC	CC	GG	GG	GG	GG	GG	GG	GG	GG	CC	CG	CG	CG	GG	GG	CC	CC	CC	CC	GG	GG	CC	GG	CC	CC	GG	CC	GG	CC	CC	CC	GG
410	2390281	T/C	1	179571307	+	NA	NA	NA	NA	NA	NA	TT	TT	TT	TT	TT	TT	TT	TT	TT	TT	CC	TT	TT	TT	TT	TT	TT	TT	TT	TT	TT	TT	TT	TT	TT	CC	TT	TT	TT	TT	TT	TT	TT	TT	TT	TT	TT	TT
411	2472922	A/T	1	179925380	+	NA	NA	NA	NA	NA	NA	AA	AA	AA	AA	AA	AA	TT	AA	AA	AA	AA	AA	AA	AA	AA	AA	AA	AA	AA	AA	AA	AA	AA	AA	AA	AA	AA	AA	AA	AA	TA	AA	AA	AA	AA	AA	AA	AA
412	4772598-2	T/G	1	179989316	+	NA	NA	NA	NA	NA	NA	TT	TT	TT	TT	TT	TT	TT	TT	TT	TT	TT	TT	TT	TT	TT	TT	TT	TT	TT	TT	TT	TT	TT	TT	TT	TT	TT	GG	TT	GT	TT	GT	TT	TT	TT	TT	TT	TT
413	4772598-1	A/G	1	179989316	+	NA	NA	NA	NA	NA	NA	GA	AA	AA	GA	AA	AA	AA	AA	AA	AA	AA	AA	AA	AA	AA	AA	GA	GA	GA	GA	GA	AA	AA	AA	AA	AA	GA	NN	GA	AA	AA	GA	AA	GA	AA	AA	AA	AA
414	2412385	G/T	1	180399808	+	NA	NA	NA	NA	NA	NA	GG	GG	GG	GG	TG	GG	TT	TT	TT	TT	GG	TT	TT	TT	TT	GG	TG	TT	TG	GG	GG	TT	TT	TT	TT	GG	GG	TT	GG	TT	TT	GG	GG	GG	GG	GG	GG	TT
415	2418901	C/A	1	180400084	+	NA	NA	NA	NA	NA	NA	CC	AA	AA	CC	AA	AA	AC	AA	AA	AA	CC	AA	AA	AA	AA	CC	AC	AC	AC	CC	CC	AA	AA	AA	AA	CC	CC	AA	CC	AA	AC	CC	AA	AC	AA	CC	AA	AA
416	4773733	A/G	1	181206858	+	NA	NA	NA	NA	NA	NA	AA	AA	AA	AA	AA	AA	NN	NN	NN	AA	GA	AA	AA	AA	AA	AA	GA	GA	GA	AA	AA	GA	GA	GA	GA	GA	AA	AA	AA	AA	AA	AA	AA	AA	AA	AA	AA	AA
417	4584360	A/G	1	181870531	+	NA	NA	NA	NA	NA	NA	GG	AA	AA	GG	AA	AA	AG	AA	AA	AA	GG	AA	AA	AA	AA	GG	AG	AG	AG	GG	GG	AA	AA	AG	AA	GG	GG	AG	GG	AA	GG	AG	AA	GG	AA	GG	AA	AA
418	4581998	A/G	1	181870666	+	NA	NA	NA	NA	NA	NA	GG	AG	AA	GG	AA	AA	GG	AA	AA	AA	GG	AA	AA	AA	AA	GG	AG	AG	AG	GG	GG	AA	AA	AA	AA	GG	GG	AA	GG	AA	GG	GG	AA	AG	AA	GG	AA	AA
419	9690182	G/C	1	182095669	+	NA	NA	NA	NA	NA	NA	GG	CC	CC	GG	GC	GG	GG	GG	GG	GG	GG	GG	GG	GG	GC	GC	GG	GG	GG	GG	GG	GG	GG	GG	GG	GG	GG	GG	GG	GG	GC	GG	CC	GG	CC	GG	GC	GG
420	2508780	A/G	1	182197297	+	NA	NA	NA	NA	NA	NA	AA	AA	AA	AA	AA	GA	GG	AA	AA	AA	GG	AA	AA	AA	AA	AA	AA	AA	AA	AA	AA	AA	AA	AA	AA	GA	AA	AA	AA	AA	GA	AA	AA	AA	AA	AA	AA	AA
421	4776435	A/G	1	182850973	+	NA	NA	NA	NA	NA	NA	GG	AA	AA	GG	AA	AA	AA	AA	AA	AA	AA	GG	AA	GG	AA	AA	GA	GA	AA	GG	GG	AA	AA	AA	AA	AA	GG	AA	GG	AA	AA	GG	AA	GA	AA	GA	AA	AA
422	2381168	C/T	1	183097304	+	NA	NA	NA	NA	NA	NA	TT	CC	CC	TT	CC	CC	CC	CC	CC	CC	CC	CC	CC	CC	CC	CC	CT	CT	CT	TT	TT	CC	CC	CC	CC	CC	TT	CC	TT	CC	CC	TT	CC	TT	CC	TT	CC	CC
423	2603981	T/C	1	183098783	+	NA	NA	NA	NA	NA	NA	CC	TT	TT	CC	TT	CC	TT	TT	TT	TT	TT	TT	TT	TT	TT	TT	CT	CT	CT	CC	CC	TT	TT	TT	TT	TT	CC	CC	CC	CC	CT	CC	TT	CT	TT	CC	CT	TT
424	2433122	T/C	1	183310344	+	NA	NA	NA	NA	NA	NA	TT	TT	TT	TT	TT	TT	TT	TT	TT	TT	TT	TT	TT	TT	TT	TT	TT	TT	TT	TT	TT	TT	TT	TT	TT	TT	TT	CC	TT	CC	TT	TT	TT	TT	TT	TT	TT	TT
425	4771210	C/T	1	183560182	+	NA	NA	NA	NA	NA	NA	TT	CC	CC	TC	CC	CC	CC	CC	CC	CC	CC	CC	CC	CC	CC	CC	TT	TT	TT	TT	TT	CC	TT	TT	TT	TT	TT	NN	TT	NN	TC	TT	CC	TT	CC	TT	CC	CC
426	2588867	G/A	1	183808056	+	NA	NA	NA	NA	NA	NA	AA	GG	GG	AA	GG	GG	GG	GG	GG	GG	GG	GG	GG	GG	GG	GG	AG	GG	AG	AA	AA	GG	GG	GG	NN	GG	AA	GG	AA	GG	NN	AA	GG	AG	GG	AA	GG	GG
427	4583575	C/A	1	183909357	+	NA	NA	NA	NA	NA	NA	AA	CC	CC	AA	CC	AA	AA	CC	CC	CC	AC	AA	CC	CC	AC	AA	AC	AC	AC	AA	AA	CC	CC	CC	CC	CC	AA	CC	AA	CC	AC	AA	CC	AA	CC	AA	AC	CC
428	2451696	G/C	1	187589140	+	NA	NA	NA	NA	NA	NA	NN	GG	GG	NN	GG	CC	CC	GG	GG	GG	GG	GG	GG	GG	GG	CC	GG	GG	GG	NN	NN	CC	GG	GG	GG	GG	NN	GG	NN	GG	CC	NN	GG	NN	GG	GG	CG	GG
429	2550517	C/G	1	187590004	+	NA	NA	NA	NA	NA	NA	GG	CC	CC	GG	CC	GC	CC	CC	CC	CC	CC	CC	CC	CC	CC	CC	GC	GC	GC	GG	GG	CC	CC	CC	CC	CC	GG	CC	GG	CC	CC	GG	CC	GG	CC	GG	CC	CC
430	100129312	G/A	1	188016484	+	NA	NA	NA	NA	NA	NA	GG	GG	GG	GG	GG	GG	AA	GG	GG	GG	GG	NN	GG	GG	GG	GG	GG	GG	GG	GG	GG	GG	NN	NN	NN	GG	GG	GG	GG	GG	AG	GG	GG	GG	GG	GG	GG	GG
431	9703475	A/G	1	188016484	+	NA	NA	NA	NA	NA	NA	AA	AA	AA	AA	AA	AA	NN	AA	AA	AA	AA	GG	AA	AA	AA	AA	AG	AG	AG	AA	AA	AA	GG	GG	GG	AA	AA	AA	AA	AA	AA	AA	AA	AA	AA	AA	AA	AA
432	4772936	A/G	1	188063542	+	NA	NA	NA	NA	NA	NA	GG	AA	AA	GG	AA	GG	AA	AA	AA	AA	AA	AA	AG	AG	GG	NN	AG	AG	AG	GG	GG	AA	AA	AA	AA	AA	GG	AG	GG	AA	AA	GG	AA	GG	AA	AG	AG	GG
433	4775408	G/A	1	188083380	+	NA	NA	NA	NA	NA	NA	AA	GG	GG	AA	GG	GG	AA	GA	GG	GG	GG	GG	GG	GG	GG	AA	GA	GA	GA	AA	AA	AA	GG	NN	GG	GA	AA	GG	AA	GG	AA	AA	GG	AA	GG	GA	GG	GG
434	4777180	C/G	1	188748333	+	NA	NA	NA	NA	NA	NA	GG	GG	GG	GG	GG	CC	CC	GG	GG	GG	CC	CC	GG	GG	GG	GG	GC	NN	GC	GG	GG	CC	CC	CC	CC	GG	GG	GG	GG	GG	CC	GC	GG	GG	GG	GG	GC	GG
435	2522419	A/C	1	188933755	+	NA	NA	NA	NA	NA	NA	AA	AA	AA	AA	AA	AA	AA	AA	AA	AA	CC	AA	AA	AA	AA	CA	AA	AA	AA	AA	AA	AA	AA	AA	AA	AA	AA	AA	AA	AA	AA	AA	AA	AA	AA	AA	AA	AA
436	4587456	C/T	1	189192016	+	NA	NA	NA	NA	NA	NA	TT	CC	CC	TT	CC	CC	TC	CC	CC	CC	CC	CC	CC	CC	CC	CC	TC	TC	TC	TT	TT	NN	CC	CC	CC	CC	TT	CC	TT	CC	TC	TT	CC	TT	CC	TT	CC	CC
437	2381910	C/T	1	189192082	+	NA	NA	NA	NA	NA	NA	TT	CC	CC	TT	CC	CC	TT	CC	CC	CC	CC	CC	CC	CC	CC	CC	TC	TC	TC	TT	TT	CC	CC	CC	CC	CC	TT	CC	TT	CC	TC	TT	CC	TT	CC	TT	CC	CC
438	2434667	C/T	1	189585037	+	NA	NA	NA	NA	NA	NA	CC	CC	CC	CC	CC	CC	CC	CC	CC	CC	CC	TT	TC	CC	CC	CC	TC	TC	TC	CC	CC	CC	TT	TT	TT	CC	CC	CC	CC	CC	CC	CC	CC	CC	CC	CC	CC	CC
439	2492031	A/G	1	190189199	+	NA	NA	NA	NA	NA	NA	GG	AA	AA	GG	AA	AA	AA	AA	AA	AA	AA	AA	AA	AA	AA	AA	GA	GA	GA	GG	GG	AA	AA	AA	AA	AA	GG	AA	GG	AA	AA	GG	AA	GG	AA	GG	AA	AA
440	7059256	C/A	1	190601468	+	NA	NA	NA	NA	NA	NA	CC	CC	CC	CC	CC	AA	CC	CC	CC	CC	AA	CC	CC	CC	CC	CA	CC	CC	CC	NN	CC	CC	CC	CC	CC	CC	NN	AA	NN	AA	CC	NN	CC	NN	CC	NN	CA	CC
441	2412157	G/T	1	191090446	+	NA	NA	NA	NA	NA	NA	TT	GG	GG	TT	GG	GG	TT	GG	GG	GG	GG	GG	GG	GG	GG	GG	GT	GT	GT	TT	TT	NN	GG	GG	GG	GG	TT	GG	TT	GG	GT	TT	GG	TT	GG	TT	GG	GG
442	4773324	G/A	1	191580143	+	NA	NA	NA	NA	NA	NA	GG	GG	GG	GG	GG	AA	GG	GG	GG	GG	AG	AA	GG	GG	GG	GG	GG	AA	AA	GG	GG	GG	AA	AA	AA	GG	GG	GG	GG	GG	AG	GG	GG	GG	GG	GG	AG	GG
443	9688189	T/C	1	192491984	+	NA	NA	NA	NA	NA	NA	CT	CT	CT	CT	CT	CT	CT	CT	CT	CT	CT	CT	CT	CT	CT	CT	CT	CT	CT	CT	CT	CT	CT	CT	CT	CT	CT	CT	TT	CT	CT	CT	CT	CT	CT	CT	CT	CT
444	2468018	G/T	1	193033830	+	NA	NA	NA	NA	NA	NA	GT	TT	TT	GT	TT	GT	GT	TT	TT	TT	GT	GG	TT	TT	TT	GT	GG	GG	GG	GG	GG	TT	GG	GG	GG	TT	GG	GG	TT	GG	GG	GG	TT	GT	TT	GG	TT	TT
445	4770942	T/C	1	193171189	+	NA	NA	NA	NA	NA	NA	TT	TT	TT	TT	TT	TT	TT	TT	TT	TT	TT	TT	TT	TT	TT	TT	TT	TT	TT	TT	TT	TT	TT	TT	TT	TT	TT	TT	TT	TT	TT	TT	TT	TT	TT	TT	TT	TT
446	100271533	T/C	1	194044143	+	NA	NA	NA	NA	NA	NA	TT	TT	TT	TT	TT	TT	TT	TT	TC	CC	CC	CC	TC	CC	CC	TC	TT	TC	TC	TT	TT	TT	TT	TC	TC	TT	TT	TT	TT	CC	TT	TT	TT	TT	TT	TT	TT	CC
447	4585834	T/A	1	194218175	+	NA	NA	NA	NA	NA	NA	AA	TT	TT	AA	TT	AA	TT	TT	TT	TT	TT	AA	TT	TT	TT	TT	AA	TT	TT	AA	AA	TT	TT	TT	TT	TT	AA	TT	AT	TT	AT	AA	TT	AA	TT	AA	AT	TT
448	4764141	A/G	1	194218919	+	NA	NA	NA	NA	NA	NA	GG	AA	AA	GA	AA	GG	AA	AA	AA	AA	AA	AA	AA	AA	AA	AA	GG	AA	AA	GG	GG	GG	AA	AA	AA	AA	GG	AA	GA	AA	GA	GA	AA	GG	AA	GG	GA	AA
449	4582559	T/G	1	194559281	+	NA	NA	NA	NA	NA	NA	TT	GG	GG	TT	GG	NN	TT	GG	GG	GG	TT	TT	GG	GG	GG	GG	TT	TT	TT	TT	TT	NN	TT	TT	TT	GG	TT	TT	GT	TT	TT	TT	GG	TT	GG	TT	GG	GG
450	4579337	T/A	1	195042113	+	NA	NA	NA	NA	NA	NA	AT	TT	AT	AT	AT	TT	TT	AA	AA	AA	AA	TT	AA	AA	AA	AT	AA	TT	TT	TT	AA	TT	TT	TT	TT	AA	AT	TT	AA	TT	TT	AA	TT	AA	TT	AA	TT	AA
451	100056714	C/A	1	195758578	+	NA	NA	NA	NA	NA	NA	CC	CC	CC	CC	AC	AA	CC	AA	AA	AA	CC	CC	CC	CC	CC	CC	CC	AA	AA	AA	CC	CC	AA	AA	AA	AA	CC	CC	CC	CC	AC	CC	CC	CC	CC	CC	AC	CC
452	2634327	C/A	1	196212891	+	NA	NA	NA	NA	NA	NA	AA	CC	CC	AA	CA	CC	CC	CC	CC	CC	CC	CC	CC	CC	CC	CC	CA	CC	CC	CC	AA	NN	CC	CC	CC	CC	CA	CC	CA	CC	CA	AA	CC	AA	CC	AA	CA	CC
453	4581926	A/G	1	196251745	+	NA	NA	NA	NA	NA	NA	GA	AA	AA	GA	AA	AA	AA	AA	AA	AA	AA	AA	AA	AA	AA	AA	GG	AA	AA	AA	NN	NN	AA	AA	AA	AA	GA	AA	GA	AA	AA	GG	AA	GG	AA	GG	AA	AA
454	2631981	A/T	1	196339912	+	NA	NA	NA	NA	NA	NA	AA	AA	AA	AA	AA	AA	AA	AA	AA	AA	AA	AA	AA	AA	AA	AA	AA	AA	AA	AA	AA	AA	AA	AA	AA	AA	AA	TT	AA	TT	AA	AA	AA	AA	AA	AA	AA	AA
455	2470272	C/G	1	196340665	+	NA	NA	NA	NA	NA	NA	CG	GG	GG	CG	CG	CC	CC	CC	CC	CC	CC	GG	CC	CC	CC	CG	CC	GG	GG	GG	CC	CC	GG	GG	GG	CC	CC	CC	CG	CC	CG	CC	GG	CC	GG	CC	CC	CC
456	4773497	G/A	1	196371978	+	NA	NA	NA	NA	NA	NA	GG	GG	GG	GG	GG	GG	GG	GG	GG	GG	GG	GG	GG	GG	GG	GG	GG	GG	GG	GG	GG	AA	GG	GG	GG	GG	GG	AA	GG	AA	GG	GG	GG	GG	GG	GG	GG	GG
457	2496572	C/G	1	196429219	+	NA	NA	NA	NA	NA	NA	GC	CC	CC	GC	CC	CC	CC	CC	CC	CC	CC	CC	CC	CC	CC	CC	GG	CC	CC	CC	GG	CC	CC	CC	CC	CC	GC	CC	GG	CC	CC	GG	CC	GG	CC	GG	CC	CC
458	100196987	C/T	1	197068628	+	NA	NA	NA	NA	NA	NA	CC	CC	CC	CC	CC	CC	CC	CC	CC	CC	CC	CC	CC	CC	CC	TC	CC	CC	CC	CC	CC	CC	CC	CC	CC	CC	CC	TT	CC	TT	CC	CC	CC	CC	CC	CC	CC	CC
459	2532917	A/G	1	197072642	+	NA	NA	NA	NA	NA	NA	AA	AA	AA	AA	AA	AA	AA	AA	AA	AA	AA	AA	AA	AA	AA	AA	AA	GG	GG	GG	AA	GG	GG	GG	GG	GA	AA	AA	GA	AA	GA	AA	AA	AA	AA	AA	AA	AA
460	4778891	T/C	1	197078597	+	NA	NA	NA	NA	NA	NA	TT	TT	CT	TT	TT	TT	TT	TT	TT	TT	TT	TT	TT	TT	TT	TT	TT	TT	TT	TT	TT	CC	TT	TT	TT	TT	TT	TT	TT	TT	TT	TT	TT	TT	TT	TT	TT	TT
461	4576099	G/A	1	197078663	+	NA	NA	NA	NA	NA	NA	GG	AG	GG	GG	GG	GG	AG	GG	GG	AG	GG	GG	GG	GG	GG	GG	GG	GG	GG	AG	GG	GG	GG	GG	GG	GG	GG	GG	GG	GG	GG	GG	GG	AG	GG	GG	AG	GG
462	2510510	T/C	1	197474179	+	NA	NA	NA	NA	NA	NA	CT	CC	CC	CT	CC	CC	TT	CC	CC	TT	TT	CC	TT	TT	CC	CC	TT	TT	TT	TT	TT	TT	TT	TT	TT	CC	CT	CC	TT	CC	TT	TT	CC	TT	CC	TT	CC	TT
463	100129950	C/T	1	198400200	+	NA	NA	NA	NA	NA	NA	CT	CC	CC	CT	CC	CC	TT	CC	CC	TT	NN	CC	CC	TT	CC	CC	TT	TT	TT	TT	TT	CC	TT	TT	TT	CC	CT	CC	TT	CC	TT	TT	CC	TT	CC	TT	CC	TT
464	4592256	G/A	1	198472221	+	NA	NA	NA	NA	NA	NA	GG	GG	GG	GG	GG	GG	GG	GG	GG	GG	AA	GG	GG	GG	AA	GG	GG	GG	GG	GG	GG	GG	GG	GG	GG	GG	GG	GG	GG	GG	GG	GG	GG	GG	GG	GG	GG	GG
465	2523279	G/A	1	199407220	+	NA	NA	NA	NA	NA	NA	GG	GG	GG	GG	GG	GG	GG	GG	GG	GG	AA	GG	GG	GG	GG	GG	GG	GG	GG	GG	GG	GG	GG	GG	GG	GG	GG	AA	GA	AA	GG	GG	GG	GG	GG	GG	GG	GG
466	4774875	A/G	1	199407776	+	NA	NA	NA	NA	NA	NA	AG	AG	AA	AG	AA	AA	GG	AA	AA	GG	AA	AA	AA	GG	GG	AA	GG	GG	GG	GG	GG	GG	GG	GG	GG	GG	AG	AA	AG	AA	GG	GG	AG	GG	AA	GG	AA	GG
467	2509826	G/A	1	200469377	+	NA	NA	NA	NA	NA	NA	AA	GG	GG	AA	GG	GG	AA	GA	GG	AA	AA	GA	GG	AA	AA	AA	AA	AA	GA	GG	AA	AA	GG	AA	GG	GG	AA	AA	GA	AA	GA	AA	GG	AA	GG	GG	GG	AA
468	2438597	A/C	1	200861620	+	NA	NA	NA	NA	NA	NA	AA	AA	AA	AA	AA	AA	AC	AC	AC	CC	CC	AA	AA	CC	AC	AC	AA	AA	AA	AA	AA	AA	AA	AA	AA	CC	AA	AC	AA	CC	CC	AA	AA	AA	AA	AA	AA	CC
469	2559634	G/C	1	200903641	+	NA	NA	NA	NA	NA	NA	GG	GG	GG	GG	GG	GG	GG	GG	GG	GG	GG	GG	GG	GG	GG	GG	GG	GG	GG	GG	GG	GG	GG	GG	GG	GG	GG	GG	GG	GG	GG	GG	GG	GG	GG	GG	GG	GG
470	4588397	T/G	1	201629478	+	NA	NA	NA	NA	NA	NA	TT	TT	TT	TT	GT	GG	GG	GG	GG	GG	TT	TT	GG	GG	GG	TT	TT	TT	TT	TT	TT	TT	TT	TT	TT	TT	TT	TT	TT	TT	GT	TT	TT	TT	TT	TT	GT	TT
471	4591169	C/T	1	201868492	+	NA	NA	NA	NA	NA	NA	CC	CC	CC	CC	TT	TT	CC	TT	TT	CC	TT	CC	TC	CC	TT	CC	CC	CC	CC	CC	CC	CC	CC	CC	CC	CC	CC	CC	CC	CC	CC	CC	CC	CC	CC	CC	TC	TT
472	2624495	A/T	1	201869642	+	NA	NA	NA	NA	NA	NA	TT	TT	TT	TT	TA	AA	AA	AA	AA	AA	AA	TT	AA	AA	AA	TT	TT	TT	TA	AA	TT	TT	AA	TT	AA	TT	TT	AA	TT	AA	AA	TT	TT	TT	TT	TT	TA	AA
473	2525716	C/T	1	201958061	+	NA	NA	NA	NA	NA	NA	CC	CC	CC	CC	CC	CC	CC	CC	CC	CC	CC	CC	CC	CC	CC	CC	CC	CC	CC	CC	CC	CC	CC	CC	CC	CC	CC	CC	CC	CC	CC	CC	CC	CC	CC	CC	CC	CC
474	4585808	G/A	1	201990425	+	NA	NA	NA	NA	NA	NA	GG	GG	GG	GG	GG	GG	AA	GG	GG	AA	AA	AG	AG	AA	GG	AG	GG	GG	GG	GG	GG	GG	GG	GG	GG	NN	GG	AA	GG	AA	AA	GG	GG	GG	GG	GG	GG	GG
475	7060886	T/A	1	202160332	+	NA	NA	NA	NA	NA	NA	AA	AA	AA	AA	TA	TT	TT	TT	TT	TT	AA	TT	TT	TT	TT	TA	AA	AA	TA	TT	AA	AA	TT	AA	TT	TT	AA	AA	AA	NN	TT	AA	AA	AA	AA	TA	TA	TT
476	4778978	G/A	1	202228055	+	NA	NA	NA	NA	NA	NA	AA	AA	AA	AA	AG	GG	AG	GG	GG	AA	GG	GG	GG	AA	GG	GG	AA	AA	AG	GG	AA	AA	GG	AA	GG	GG	AA	GG	AA	GG	AG	AA	AA	AA	AA	AG	AG	GG
477	4775481	T/C	1	202308512	+	NA	NA	NA	NA	NA	NA	TT	TT	TT	TT	TT	TT	TT	TT	TT	TT	TT	TT	TT	TT	TT	CC	TT	TT	TC	CC	TT	TT	CC	TT	CC	TT	TT	CC	TT	CC	NN	TT	TT	TT	TT	TT	TT	TT
478	4577981	G/A	1	202760387	+	NA	NA	NA	NA	NA	NA	AA	GG	GG	AA	GG	GG	GG	GG	GG	GG	GG	GG	GG	GG	GG	GG	AA	AA	AA	GG	AA	AA	GG	AA	GG	NN	AA	NN	AA	NN	GG	AA	GG	GG	GG	GG	GG	GG
479	2556745	C/A	1	202993705	+	NA	NA	NA	NA	NA	NA	NN	AA	AA	NN	AC	CC	CC	CC	CC	CC	CC	CC	CC	CC	CC	AC	NN	NN	CC	CC	CC	NN	CC	NN	CC	AA	NN	AA	CC	AA	AC	NN	AA	AA	AA	AA	AC	CC
480	2452879	C/G	1	203825612	+	NA	NA	NA	NA	NA	NA	GC	CC	CC	CC	GC	GG	CC	GC	GG	CC	CC	GG	GG	CC	GG	GC	NN	NN	CC	CC	CC	NN	CC	NN	CC	CC	NN	CC	CC	CC	CC	NN	CC	CC	CC	CC	GC	CC
481	4778724	A/C	1	204864388	+	NA	NA	NA	NA	NA	NA	AA	AA	AA	AA	CA	CC	AA	CC	CC	AA	AA	CC	CC	AA	CC	CC	NN	NN	AA	AA	NN	NN	AA	NN	AA	AA	AA	AA	AA	AA	AA	AA	AA	AA	AA	AA	CA	AA
482	4584419	T/C	1	205093642	+	NA	NA	NA	NA	NA	NA	CC	TT	TT	CC	TC	CC	TT	CC	CC	TT	TT	CC	CC	TT	CC	TT	TT	TT	TT	TT	TT	TT	TT	TT	TT	TT	CC	NN	TC	NN	TT	CC	TT	TC	TT	TT	TC	NN
483	7050306	T/G	1	206306608	+	NA	NA	NA	NA	NA	NA	GT	GT	GG	GT	GT	TT	GT	TT	TT	TT	TT	TT	TT	TT	TT	GT	GG	GG	GT	TT	GG	GG	TT	GG	TT	TT	GT	GT	GT	GG	TT	GG	GT	GT	GT	GT	GT	GT
484	4581863	C/T	1	206341355	+	NA	NA	NA	NA	NA	NA	TC	CC	CC	TC	TC	TT	CC	TT	TT	TT	CC	CC	TT	TT	TT	CC	CC	CC	CC	CC	CC	CC	CC	CC	CC	CC	TC	TT	CC	TT	CC	TT	CC	TC	CC	CC	TC	TT
485	4583474	G/C	1	207127245	+	NA	NA	NA	NA	NA	NA	GG	GG	GG	GG	GG	GG	GG	GG	GG	CC	GG	GG	GG	CC	GG	CC	CG	CC	CG	GG	CC	CC	GG	CC	GG	GG	GG	GG	CG	GG	GG	GG	GG	GG	GG	GG	GG	GG
486	2485922	G/A	1	207372075	+	NA	NA	NA	NA	NA	NA	AG	AA	AA	AG	AG	AA	GG	GG	GG	AA	GG	AA	GG	AA	AG	AG	NN	NN	GG	GG	NN	NN	GG	NN	GG	AG	AG	GG	GG	GG	AA	GG	AA	AA	AA	AA	AA	AA
487	4777969	C/T	1	207513601	+	NA	NA	NA	NA	NA	NA	TC	CC	CC	TC	CC	CC	TC	CC	CC	TT	CC	CC	CC	TT	CC	TT	TT	TT	TT	NN	TT	TT	NN	TT	NN	CC	TC	CC	TC	CC	CC	TT	CC	CC	CC	CC	CC	CC
488	4584650	G/A	1	207529967	+	NA	NA	NA	NA	NA	NA	GG	GG	GG	GG	GG	GG	GG	GG	GG	GG	GG	GG	GG	GG	GG	AG	GG	GG	GG	GG	GG	NN	GG	GG	GG	AA	GG	GG	GG	GG	AA	GG	GG	NN	GG	GG	GG	GG
489	2427372	T/G	1	207597650	+	NA	NA	NA	NA	NA	NA	GT	GT	GG	GT	GT	TT	TT	TT	TT	TT	TT	TT	TT	TT	TT	TT	TT	TT	TT	TT	TT	TT	TT	TT	TT	NN	GT	GT	GT	TT	TT	TT	GG	GT	GG	GG	GT	TT
490	4582319	G/T	1	208097540	+	NA	NA	NA	NA	NA	NA	GG	GG	GG	GG	GG	TT	GG	GG	GG	TT	GG	TT	GG	TT	GG	TG	TT	TT	TG	GG	TT	TT	GG	TT	GG	GG	GG	GG	GG	GG	GG	GG	GG	GG	GG	GG	TG	GG
491	2393112	C/A	1	209662440	+	NA	NA	NA	NA	NA	NA	CC	CC	CC	CC	CC	CC	CC	CC	CC	CC	CC	CC	CC	CC	CC	CC	CC	CC	CC	CC	CC	CC	CC	CC	CC	CC	CC	CC	CC	CC	CC	CC	CC	CC	CC	CC	CC	AA
492	4581682	G/A	1	209792870	+	NA	NA	NA	NA	NA	NA	GG	GG	GG	GG	AG	GG	GG	AA	AA	GG	GG	GG	AA	GG	AG	GG	GG	GG	GG	GG	GG	GG	GG	GG	GG	GG	GG	GG	GG	GG	GG	GG	GG	GG	GG	GG	GG	GG
493	2503877	G/A	1	211203042	+	NA	NA	NA	NA	NA	NA	GG	GG	GG	GG	GG	GG	GG	GG	GG	GG	GG	GG	GG	GG	GG	GG	GG	GG	GG	GG	GG	GG	GG	GG	GG	GG	GG	NN	GG	GG	GG	GG	GG	GG	GG	GG	GG	GG
494	4779235	A/G	1	211265195	+	NA	NA	NA	NA	NA	NA	GG	GG	GA	GG	GA	AA	AA	AA	AA	GG	GG	AA	GG	GG	AA	GG	GG	GG	GA	AA	GG	GA	GA	GG	AA	GG	GG	GG	GG	GG	GG	NN	GG	NN	GG	GG	GA	AA
495	4776213	T/G	1	211621916	+	NA	NA	NA	NA	NA	NA	TG	TT	TT	TG	TT	GG	NN	TT	TT	TT	TT	GG	TT	TT	TT	TT	TT	TT	TT	TT	TT	TT	TT	TT	TT	TT	TG	TT	GG	TT	TT	GG	TT	GG	TG	TT	TG	TT
496	4584442	G/T	1	211722719	+	NA	NA	NA	NA	NA	NA	TG	TT	TT	TG	TG	GG	GG	GG	GG	GG	GG	GG	GG	GG	GG	GG	TT	TT	TG	GG	TT	TT	GG	TT	GG	TT	TG	GG	GG	TG	TG	GG	TT	GG	TT	TT	TG	GG
497	4772263	G/A	1	212066692	+	NA	NA	NA	NA	NA	NA	AG	AA	AA	AG	AG	GG	GG	GG	GG	GG	GG	GG	GG	GG	GG	AA	AA	AA	AA	AA	AA	AA	AA	AA	AA	AA	AG	AA	GG	AA	AA	GG	AA	GG	AA	AA	AG	AA
498	7059407	C/T	1	212503227	+	NA	NA	NA	NA	NA	NA	CC	CC	CC	CC	CT	TT	CC	TT	TT	TT	TT	CT	TT	TT	TT	CT	CC	CC	CC	CC	CC	CC	CC	CC	CC	CC	CC	CC	CC	CC	CC	CC	CC	CC	CC	CC	CC	CC
499	4582417	A/T	1	212951808	+	NA	NA	NA	NA	NA	NA	AA	AA	AA	AA	AA	AA	AA	AA	AA	AA	AA	AA	AA	AA	AA	AT	AA	AA	AT	TT	AA	AA	TT	AA	TT	AT	AA	AA	AA	AA	AA	AA	AA	AA	AA	AA	AA	AA
500	2600354	T/C	1	212983755	+	NA	NA	NA	NA	NA	NA	CC	CC	CC	CC	CT	TT	CC	TT	TT	TT	TT	TT	TT	TT	CT	CT	CC	CC	CT	TT	CC	CC	TT	CC	TT	CC	CC	TT	TT	CT	CC	NN	CC	NN	CC	CC	CT	TT
501	4767337	G/A	1	212985623	+	NA	NA	NA	NA	NA	NA	AA	AA	AA	AA	GG	GG	AA	GG	GG	GG	GG	GG	GG	NN	GG	AA	AA	AA	GA	GG	NN	AA	GG	AA	GG	AA	AA	GG	GA	GA	NN	AA	AA	AA	AA	AA	GA	GG
502	2430228-2	C/A	1	213230858	+	NA	NA	NA	NA	NA	NA	CC	CC	CC	CC	CC	CC	CC	CC	CC	CC	CC	CC	CC	CC	CC	CC	CC	CC	CC	CC	CC	CC	CC	CC	CC	CC	CC	CC	AC	CC	CC	CC	CC	CC	CC	CC	CC	AC
503	2430228-1	C/T	1	213230858	+	NA	NA	NA	NA	NA	NA	CC	CC	CC	CC	CC	CC	CC	CC	CC	CC	CC	CC	CC	CC	CC	TC	CC	CC	CC	CC	CC	CC	CC	CC	CC	CC	CC	TT	CC	TC	CC	CC	CC	CC	CC	CC	CC	CC
504	4580682	C/G	1	213459620	+	NA	NA	NA	NA	NA	NA	CC	CC	CC	CC	CC	CC	CC	CC	CC	CC	CC	NN	CC	CC	CC	CC	CC	CC	CC	CC	CC	CC	CC	CC	CC	CC	CC	CC	CC	CC	CC	CC	CC	CC	CC	CC	CC	GC
505	4773472	T/C	1	214153295	+	NA	NA	NA	NA	NA	NA	TC	CC	CC	TC	TC	CC	TT	TT	TT	TT	TT	CC	TT	TT	TT	TC	CC	CC	TC	TC	CC	CC	TT	CC	TT	TT	TC	CC	TT	CC	TT	TT	CC	TT	CC	CC	TC	TT
506	100057703	A/C	1	214244975	+	NA	NA	NA	NA	NA	NA	AA	CA	CA	AA	CA	AA	AA	AA	CA	CA	AA	NN	AA	CA	CA	AA	CA	AA	AA	AA	CA	AA	AA	AA	AA	AA	AA	AA	AA	AA	AA	AA	AA	AA	AA	AA	AA	AA
507	4589076	T/C	1	214530756	+	NA	NA	NA	NA	NA	NA	TT	TT	TT	TT	TT	TT	TT	TT	TT	TT	TT	NN	TT	TT	TT	TT	TT	TT	TT	TT	TT	TT	TT	TT	TT	TT	TT	TT	TT	TT	TT	TT	TT	TT	TT	TT	TT	TT
508	4590244	C/T	1	214844293	+	NA	NA	NA	NA	NA	NA	CC	CC	CC	CC	CC	CC	CC	CC	CC	CC	CC	CC	CC	CC	CC	CC	CC	CC	TC	TT	CC	CC	TT	CC	TT	CC	CC	TT	CC	TC	CC	CC	CC	CC	CC	CC	CC	CC
509	4770863	C/T	1	214927764	+	NA	NA	NA	NA	NA	NA	CC	CC	CC	CC	TC	CC	TT	TT	NN	TT	TT	CC	TT	TT	TC	CC	CC	CC	CC	CC	CC	CC	CC	CC	CC	CC	CC	CC	CC	CC	TC	CC	CC	CC	CC	CC	CC	TT
510	4582608	T/A	1	215092134	+	NA	NA	NA	NA	NA	NA	TT	TT	TT	TT	AT	TT	AA	AA	AA	AA	AA	TT	AA	AA	AA	TT	TT	TT	TT	TT	TT	TT	TT	TT	TT	NN	TT	AA	TT	AT	AA	TT	TT	TT	TT	TT	TT	AA
511	2463764	C/T	1	215208327	+	NA	NA	NA	NA	NA	NA	CC	CC	CC	CC	CC	CC	CC	CC	CC	CC	CC	CC	CC	CC	CC	CC	CC	CC	TC	TT	CC	CC	TT	NN	TT	CC	CC	CC	CC	CC	CC	NN	CC	NN	CC	CC	TC	TC
512	2428321	G/A	1	215760985	+	NA	NA	NA	NA	NA	NA	GG	GG	GG	GG	GG	GG	GG	GG	GG	GG	GG	GG	GG	GG	GG	GG	GG	GG	GG	GG	GG	GG	GG	GG	GG	GG	GG	GG	GG	GG	GG	GG	GG	GG	GG	GG	GG	AG
513	4768172	C/G	1	215907130	+	NA	NA	NA	NA	NA	NA	CC	CC	CC	CC	GC	CC	GG	GG	GG	GG	GG	GG	GG	GG	GG	CC	CC	CC	CC	CC	CC	CC	CC	CC	CC	CC	CC	CC	GC	CC	CC	CC	CC	CC	CC	CC	GC	GC
514	2552870	A/G	1	216164867	+	NA	NA	NA	NA	NA	NA	AA	AA	AA	AA	GA	AA	GG	GG	GG	GG	GG	GG	GG	GG	GG	GA	AA	AA	AA	AA	AA	AA	AA	AA	AA	AA	AA	AA	GA	AA	GA	AA	AA	AA	AA	AA	AA	GG
515	2511088	T/G	1	216581140	+	NA	NA	NA	NA	NA	NA	TT	TT	TT	TT	GT	TT	GG	GG	GG	GG	GG	TT	GG	GG	GG	GT	TT	TT	TT	TT	TT	TT	TT	TT	TT	GG	TT	TT	GT	TT	GG	TT	TT	TT	TT	TT	TT	GT
516	2514223	A/G	1	217274686	+	NA	NA	NA	NA	NA	NA	GA	GG	GA	GA	GA	GG	AA	AA	AA	AA	AA	GG	AA	AA	AA	AA	AA	AA	AA	GG	AA	AA	GG	AA	GG	GG	GA	GG	GA	GG	GA	GG	GG	GG	GA	AA	AA	GA
517	2432789	G/A	1	217780375	+	NA	NA	NA	NA	NA	NA	GG	GG	AG	GG	AG	GG	AG	AA	AA	AA	AA	GG	AA	AA	AA	AG	GG	GG	GG	GG	GG	GG	GG	GG	GG	GG	GG	GG	AG	GG	AG	GG	GG	GG	GG	GG	GG	AG
518	4779892	T/A	1	218775607	+	NA	NA	NA	NA	NA	NA	TT	TT	TT	TT	AT	TT	AA	AA	AA	AA	AA	TT	AA	AA	AA	AT	TT	TT	TT	TT	TT	TT	TT	TT	TT	TT	TT	AA	AT	AA	AT	TT	TT	TT	TT	TT	TT	AT
519	2439850	T/A	1	218887283	+	NA	NA	NA	NA	NA	NA	TT	TT	TT	TT	TT	TT	TT	TT	TT	TT	TT	TT	TT	TT	TT	TT	TT	TT	TT	TT	TT	TT	TT	TT	TT	TT	TT	TT	TT	TT	TT	TT	TT	TT	TT	TT	TT	TT
520	2456568	C/A	1	219066286	+	NA	NA	NA	NA	NA	NA	CC	CC	CC	CC	CC	AA	CC	CC	CC	CC	CC	CC	CC	CC	CC	CC	CC	CC	CC	CC	CC	CC	CC	CC	CC	CC	CC	CC	CC	CC	CC	CC	CC	CC	CC	CC	CC	CC
521	9689055	G/A	1	219375850	+	NA	NA	NA	NA	NA	NA	AA	GG	GG	AA	GG	AA	GG	GG	GG	GG	GG	GG	GG	GG	GG	AA	GG	GG	GG	GG	GG	GG	GG	GG	GG	GG	AA	GG	AG	GG	GG	AA	GG	GG	AG	AA	AG	GG
522	4768528-2	G/A	1	219475933	+	NA	NA	NA	NA	NA	NA	GG	GG	GG	GG	GG	GG	GG	GG	GG	GG	GG	GG	GG	GG	GG	GG	GG	GG	GG	GG	GG	GG	GG	GG	GG	GG	GG	GG	GG	GG	GG	GG	GG	GG	GG	GG	GG	GG
523	4768528-1	A/T	1	219475933	+	NA	NA	NA	NA	NA	NA	AA	AA	AA	AA	AA	AA	AA	AA	AA	AA	AA	AA	AA	AA	AA	AA	AA	AA	AA	AA	AA	AA	AA	AA	AA	AA	AA	AA	AA	AA	AA	AA	AA	AA	AA	AA	AA	AA
524	2427913	T/A	1	219611299	+	NA	NA	NA	NA	NA	NA	AA	TT	AT	AA	TT	TT	TT	TT	TT	TT	TT	TT	TT	TT	TT	AT	TT	TT	TT	TT	TT	TT	TT	TT	TT	TT	AA	TT	AT	TT	TT	AA	TT	TT	AT	AA	AT	TT
525	2452731	T/C	1	220373013	+	NA	NA	NA	NA	NA	NA	TT	TT	TT	TT	TT	CC	TT	TT	TT	TT	TT	TC	TT	TT	TT	TT	TT	TT	TC	CC	TC	TT	CC	TT	CC	CC	TT	TC	TT	CC	TC	TC	TT	TT	TT	TT	TC	TC
526	7049272	C/T	1	221186355	+	NA	NA	NA	NA	NA	NA	CC	TT	CT	CC	CT	TT	CC	CC	CC	CC	CC	TT	CC	CC	CC	CC	CC	CC	CT	TT	CC	CC	TT	CT	TT	CC	CC	CC	CC	CC	CC	CC	TT	TT	CT	CC	CT	CC
527	2445154	G/A	1	221192998	+	NA	NA	NA	NA	NA	NA	GG	GG	GG	GG	GG	NN	GG	GG	GG	GG	GG	AA	GG	GG	GG	GG	GG	GG	AG	AA	GG	GG	AA	GG	AA	AA	GG	GG	GG	GG	AG	GG	GG	GG	GG	GG	GG	GG
528	4588198	G/T	1	221369944	+	NA	NA	NA	NA	NA	NA	TT	TG	TG	TT	GG	NN	GG	GG	GG	GG	GG	GG	GG	GG	GG	TT	TT	TT	TT	NN	TT	TT	NN	TT	NN	GG	TT	TG	TG	GG	GG	TT	GG	GG	TG	TT	TT	TG
529	2575631	C/G	1	221575263	+	NA	NA	NA	NA	NA	NA	CC	CC	CC	CC	CC	CC	CC	CC	CC	CC	CC	CC	CC	CC	CC	CC	CC	CC	CC	CC	CC	CC	CC	CC	CC	CC	CC	CC	CC	CC	CC	CC	CC	CC	CC	CC	CC	CC
530	2447918	C/G	1	222131392	+	NA	NA	NA	NA	NA	NA	CC	CC	CC	CC	CC	GC	CC	CC	CC	CC	CC	CC	CC	CC	CC	CC	CC	CC	CC	CC	CC	CC	CC	CC	CC	GC	CC	CC	CC	CC	GG	CC	CC	CC	CC	CC	CC	CC
531	4771821	G/T	1	223044668	+	NA	NA	NA	NA	NA	NA	GG	GG	GG	GG	GG	TT	GG	GG	GG	GG	GG	TT	GG	GG	GG	GG	GG	GG	GG	GG	GG	GG	GG	GG	GG	GG	GG	GG	GG	GG	GG	GG	GG	GG	GG	GG	GG	GG
532	100197582	T/C	1	223566558	+	NA	NA	NA	NA	NA	NA	TT	TT	TT	TT	TT	NN	TT	TT	TT	TT	TT	TT	TT	TT	TT	TT	TT	TT	TT	TT	TT	TT	TT	TT	TT	TT	TT	TT	CT	CT	TT	TT	TT	TT	TT	TT	CT	TT
533	4583577	A/G	1	223566558	+	NA	NA	NA	NA	NA	NA	AA	AA	AA	AG	AA	GG	AG	AG	AA	AA	AA	AA	AA	AA	AA	AA	AA	AA	AA	AA	AA	AA	AA	AA	AA	AA	AA	AA	AA	AA	AG	AA	AA	AA	AA	AA	AA	AA
534	7060863	C/T	1	224378504	+	NA	NA	NA	NA	NA	NA	CC	CC	CC	CC	CC	TT	TT	CT	CC	CC	CC	CC	CC	CC	CC	CC	CC	CC	CC	CC	CC	CC	CC	CC	CC	CC	CC	CC	CC	CC	CT	CC	CC	CC	CC	CC	CC	CC
535	4578761	A/G	1	224920752	+	NA	NA	NA	NA	NA	NA	AA	NN	AA	AA	AA	AA	GG	AA	AA	AA	AA	AA	AA	AA	AA	GA	AA	AA	AA	AA	AA	AA	AA	AA	AA	AA	AA	GG	AA	GG	GA	AA	NN	NN	AA	AA	AA	AA
536	2440400	A/G	1	225033698	+	NA	NA	NA	NA	NA	NA	AA	GA	GA	AA	GA	AA	GA	AA	AA	AA	AA	AA	AA	AA	AA	AA	AA	AA	AA	AA	AA	AA	AA	AA	AA	AA	AA	AA	AA	AA	GA	AA	GG	GG	GA	AA	AA	AA
537	2516589	G/T	1	225038111	+	NA	NA	NA	NA	NA	NA	GG	NN	GG	GG	GG	GG	GG	GG	GG	GG	GG	NN	GG	GG	GG	GG	GG	GG	GG	GG	GG	GG	GG	GG	GG	GG	GG	TT	GG	TT	GG	GG	NN	GG	GG	GG	GG	GG
538	4581980	C/G	1	225496786	+	NA	NA	NA	NA	NA	NA	GG	CC	GC	GG	CC	CC	GG	CC	CC	CC	CC	CC	CC	CC	GC	GG	CC	CC	CC	CC	CC	GC	CC	GG	CC	GG	GG	CC	GC	CC	GG	GG	CC	CC	GC	GG	GC	CC
539	100126139	C/T	1	226318526	+	NA	NA	NA	NA	NA	NA	CC	CC	CC	CC	CC	TT	TT	TC	CC	CC	CC	TT	CC	CC	CC	CC	CC	CC	CC	CC	NN	CC	CC	NN	CC	CC	CC	TT	CC	TT	CC	NN	CC	CC	CC	CC	CC	CC
540	2554971	C/T	1	226319879	+	NA	NA	NA	NA	NA	NA	TT	TC	TC	TC	TC	TC	TC	TC	TC	TC	TC	TC	TC	CC	TC	TC	TC	TC	TT	TC	TC	TC	TC	TC	TC	TC	TC	TC	TC	TC	TC	TC	TC	TC	TC	TC	TC	TC
541	2548671	T/G	1	226559059	+	NA	NA	NA	NA	NA	NA	GT	TT	TT	GT	TT	TT	TT	TT	TT	TT	TT	GT	TT	TT	TT	GT	GT	GT	GT	GT	GT	GT	GT	GT	GT	TT	GT	TT	GT	TT	TT	GT	TT	TT	GT	GT	GT	TT
542	4577045	C/T	1	226779340	+	NA	NA	NA	NA	NA	NA	CC	TC	TC	CC	TC	TC	TC	CC	CC	CC	CC	CC	CC	CC	CC	CC	CC	CC	CC	CC	CC	CC	CC	CC	CC	TC	CC	TC	TC	TC	TC	CC	TC	TC	TC	CC	TC	TC
543	2420529	C/T	1	227437262	+	NA	NA	NA	NA	NA	NA	CC	CC	CC	CC	CT	CC	CC	TT	TT	TT	TT	CC	TT	TT	TT	CT	CC	CC	CC	CC	CC	CC	CC	CC	CC	CT	CC	TT	CT	TT	TT	CC	CC	CC	CC	CC	CT	CT
544	4584467	C/G	1	227934011	+	NA	NA	NA	NA	NA	NA	GG	CC	GC	GG	CC	CC	CC	CC	CC	CC	CC	CC	CC	CC	CC	GG	CC	CC	CC	CC	GG	GC	CC	GG	CC	CC	GG	CC	GC	CC	CC	GG	CC	CC	GC	GG	GC	CC
545	4776622	G/A	1	228975103	+	NA	NA	NA	NA	NA	NA	GG	GG	GG	GG	GG	AA	AA	GG	GG	GG	GG	GG	GG	GG	GG	GG	GG	GG	GG	GG	GG	GG	GG	GG	GG	GG	GG	GG	GG	GG	GG	GG	GG	GG	GG	GG	AG	GG
546	9687281	G/A	1	229108637	+	NA	NA	NA	NA	NA	NA	GG	GG	GG	GG	AG	GG	AA	AA	AA	AA	AA	AA	AA	AA	AA	GG	GG	GG	GG	GG	GG	GG	GG	GG	GG	GG	GG	AA	AG	AA	GG	GG	GG	GG	GG	GG	AG	AA
547	100058817	C/G	1	229857157	+	NA	NA	NA	NA	NA	NA	GG	CC	GC	GG	GC	CC	CC	CC	CC	CC	CC	CC	CC	CC	CC	GC	CC	CC	CC	CC	GG	GC	NN	GG	CC	CC	GG	CC	GC	NN	CC	GG	CC	CC	GC	GG	GC	CC
548	4766160	C/T	1	229901241	+	NA	NA	NA	NA	NA	NA	TT	CC	CC	TT	CC	CC	CC	CC	CC	CC	CC	CC	CC	CC	CC	TT	CC	CC	CC	CC	TT	TC	CC	TT	CC	CC	TT	CC	TC	CC	NN	TT	CC	CC	TC	TT	TC	CC
549	4579818	A/G	1	230173862	+	NA	NA	NA	NA	NA	NA	AA	AA	AA	AA	AG	GG	GG	GG	GG	GG	GG	AA	AA	GG	AA	AA	GG	GG	GG	GG	AA	AG	GG	AA	GG	AA	AA	AA	AG	AA	AA	AA	AA	AA	AA	AA	AG	AG
550	7060827	C/T	1	230203360	+	NA	NA	NA	NA	NA	NA	CC	CC	CC	CC	CT	TT	CC	TT	TT	CC	CC	NN	TT	CC	TT	CC	CC	CC	CC	CC	CC	CC	CC	CC	CC	CT	CC	TT	CC	TT	CC	CC	CC	CC	CC	CC	CC	CT
551	4771938	C/A	1	230541834	+	NA	NA	NA	NA	NA	NA	CC	AA	AC	CC	AA	CC	AA	AA	AA	NN	AA	AA	CC	AA	CC	AC	AA	AA	AA	AA	CC	AC	AA	CC	AA	AA	CC	CC	CC	CC	NN	CC	AA	AA	AC	CC	AC	AA
552	4778085	C/T	1	231243740	+	NA	NA	NA	NA	NA	NA	CC	CC	CC	CC	CT	CC	CC	TT	TT	CC	CC	NN	CC	CC	CC	CT	CC	CC	CC	CC	CC	CC	CC	CC	CC	CC	CC	CC	CC	CC	CC	CC	CC	CC	CC	CC	CC	TT
553	4583266	T/C	1	231501305	+	NA	NA	NA	NA	NA	NA	CT	TT	TT	CT	TT	TT	NN	TT	TT	TT	NN	CC	TT	NN	TT	TT	TT	TT	TT	TT	TT	TT	TT	TT	TT	TT	CT	TT	CT	TT	TT	CT	TT	TT	TT	TT	TT	TT
554	2393304	C/T	1	231703239	+	NA	NA	NA	NA	NA	NA	CC	TT	TC	CC	TC	TT	CC	CC	CC	CC	CC	NN	TT	CC	TT	CC	TT	TT	TT	TT	CC	TC	TT	CC	TT	CC	CC	TC	CC	TT	CC	CC	TT	TT	TC	CC	CC	CC
555	4773320	G/C	1	232311840	+	NA	NA	NA	NA	NA	NA	GG	GG	GG	GG	GG	GG	GG	GG	GG	GG	GG	GG	CC	GG	GC	GG	GG	GG	GG	GG	GG	GG	GG	GG	GG	GG	GG	GG	GG	CC	GG	GG	GG	GG	GG	GG	GG	GG
556	100125826	T/A	1	233228738	+	NA	NA	NA	NA	NA	NA	TT	TT	TT	TT	TT	TT	TT	TT	TT	TT	TT	AA	AA	TT	AA	TT	AA	AA	AA	AA	TT	TA	AA	TT	AA	TT	TT	TT	TT	AA	TT	TT	TT	TT	TT	TT	TT	TT
557	2578319	C/T	1	233456340	+	NA	NA	NA	NA	NA	NA	CC	CC	CC	CC	CC	CC	TT	CC	CC	TT	TT	CC	CC	TC	TC	TC	CC	CC	CC	CC	CC	CC	CC	CC	CC	CC	CC	TC	TC	CC	CC	CC	TC	CC	CC	CC	TC	CC
558	5585846	A/G	1	233457705	+	NA	NA	NA	NA	NA	NA	AA	AA	AA	AA	AA	AA	GG	AA	AA	GA	GG	AA	AA	GG	AA	AA	AA	AA	AA	AA	AA	AA	AA	AA	AA	AA	AA	AA	AA	AA	AA	AA	AA	AA	AA	AA	GA	AA
559	2464392	C/T	1	234418502	+	NA	NA	NA	NA	NA	NA	CC	TT	CT	CC	TT	TT	CC	CT	TT	CC	CC	CC	CC	CC	CC	CC	TT	TT	NN	TT	CC	CT	TT	CC	TT	TT	CC	TT	CC	CC	TT	CC	TT	TT	CT	CC	CT	TT
560	4582188	C/T	1	234787856	+	NA	NA	NA	NA	NA	NA	TT	TT	TT	TT	TC	CC	TC	CC	CC	CC	CC	NN	CC	CC	CC	TC	CC	CC	CC	CC	TT	TC	CC	TT	CC	TC	TT	TT	TC	CC	CC	TT	TT	TT	TT	TT	TC	CC
561	4583077	C/T	1	234937633	+	NA	NA	NA	NA	NA	NA	CC	CC	CC	CC	CC	CC	CC	CC	CC	CC	CC	TT	CC	CC	CC	CC	CC	CC	CC	CC	CC	CC	CC	CC	CC	TC	CC	CC	CC	CC	TT	CC	CC	CC	CC	CC	CC	CC
562	4588356	T/G	1	235990807	+	NA	NA	NA	NA	NA	NA	TT	TT	TT	TT	GT	TT	GG	GG	GG	GG	GG	TT	TT	GG	TT	TT	GG	GG	GG	GG	TT	GT	GG	TT	GG	GG	TT	TT	GT	GG	GG	TT	TT	TT	TT	TT	GT	TT
563	4583055	C/T	1	237464686	+	NA	NA	NA	NA	NA	NA	CC	CC	CC	CC	CC	CC	CC	CC	CC	CC	CC	NN	CC	CC	CC	CC	CC	CC	CC	CC	CC	CC	CC	CC	CC	TC	CC	CC	CC	CC	TT	CC	CC	CC	CC	CC	CC	CC
564	2377821	C/G	1	237562633	+	NA	NA	NA	NA	NA	NA	CC	NN	CC	CC	CC	CC	CC	CC	CC	CC	CC	NN	CC	CC	CC	CC	CC	CC	CC	CC	CC	CC	CC	CC	CC	GG	CC	GG	CC	CC	GG	CC	NN	NN	CC	CC	CC	CC
565	4771168	C/T	1	237742847	+	NA	NA	NA	NA	NA	NA	CC	TT	TT	CC	TC	CC	CC	CC	CC	CC	CC	TT	CC	CC	CC	CC	CC	CC	CC	CC	CC	CC	CC	CC	CC	CC	CC	TT	CC	TT	CC	CC	TT	TT	TC	CC	TC	NN
566	2429020	C/T	1	237887978	+	NA	NA	NA	NA	NA	NA	TT	TC	TC	TT	TC	CC	CC	CC	CC	CC	CC	CC	CC	CC	TC	TC	TT	CC	CC	CC	TT	TC	CC	TT	CC	CC	TT	CC	TC	CC	CC	TT	CC	CC	TC	TT	TT	CC
567	4770834	C/T	1	238340062	+	NA	NA	NA	NA	NA	NA	CC	CC	CC	CC	TC	TT	CC	TT	TC	CC	CC	CC	CC	CC	CC	CC	CC	CC	CC	CC	CC	CC	CC	CC	CC	CC	CC	CC	CC	CC	CC	CC	CC	CC	CC	CC	CC	CC
568	4584332	A/G	1	238342671	+	NA	NA	NA	NA	NA	NA	AA	GG	GA	AA	GA	AA	AA	AA	AA	AA	AA	AA	GG	AA	AA	AA	AA	AA	AA	AA	AA	AA	AA	AA	AA	GG	AA	GG	AA	AA	GG	AA	GG	GG	GA	AA	GA	AA
569	2571180	A/G	1	239440095	+	NA	NA	NA	NA	NA	NA	AA	GA	GA	AA	GA	AA	AA	AA	AA	AA	AA	GG	AA	AA	AA	AA	AA	AA	AA	AA	AA	AA	AA	AA	AA	AA	AA	GA	AA	AA	AA	AA	GG	GG	GA	AA	AA	AA
570	2441375	C/A	1	240282736	+	NA	NA	NA	NA	NA	NA	CC	AA	AC	CC	AA	AA	CC	AA	AA	CC	CC	CC	CC	CC	CC	CC	CC	CC	AC	AA	CC	AC	AA	AC	AA	CC	CC	CC	CC	CC	CC	CC	AA	AA	AC	CC	CC	CC
571	4581704	A/T	1	240963649	+	NA	NA	NA	NA	NA	NA	AA	AA	AA	AA	AA	AA	AA	AA	AA	AA	AA	AA	TT	AA	AA	AA	AA	AA	AA	AA	AA	AA	AA	AA	NN	AA	AA	AA	AA	AA	AA	AA	AA	AA	AA	AA	AA	AA
572	4773217	A/G	1	241769587	+	NA	NA	NA	NA	NA	NA	AA	GA	GA	AA	GA	AA	GG	AA	AA	AA	AA	AA	GG	AA	AA	GA	AA	AA	AA	AA	AA	AA	AA	AA	AA	GA	AA	AA	AA	AA	AA	AA	GA	GG	GA	AA	GA	AA
573	4583538	G/A	1	241795845	+	NA	NA	NA	NA	NA	NA	GG	GG	GG	GG	GG	GG	GG	GG	GG	AA	AA	GG	GG	AA	AA	GG	GG	GG	GG	GG	GG	GG	GG	GG	GG	GG	GG	GG	AG	GG	GG	GG	GG	GG	GG	GG	GG	AA
574	4583514	G/A	1	242159362	+	NA	NA	NA	NA	NA	NA	AA	GG	AG	AA	AG	AA	GG	AA	AA	GG	GG	GG	GG	GG	AG	AG	AA	AA	AA	AA	AA	AA	AA	AA	AA	GG	AA	AG	AG	GG	GG	AA	GG	GG	AG	AA	AG	GG
575	4771264	T/A	1	242574967	+	NA	NA	NA	NA	NA	NA	AA	TT	TT	AA	TT	TT	AA	TT	TT	TT	TT	TT	TT	TT	TT	AA	AA	AA	AA	TT	AA	AT	TT	AA	TT	AA	AA	AA	AT	AA	AA	AA	TT	TT	AT	AA	AT	TT
576	4584240	G/T	1	244603048	+	NA	NA	NA	NA	NA	NA	GG	TT	TG	GG	TG	GG	TT	TG	GG	GG	GG	GG	GG	GG	GG	GG	GG	GG	GG	GG	GG	GG	GG	GG	GG	GG	GG	GG	GG	GG	GG	GG	TT	TT	TG	GG	GG	GG
577	4772623	C/T	1	244637296	+	NA	NA	NA	NA	NA	NA	CC	CT	CC	CC	CC	CC	CC	CC	CC	CT	TT	TT	TT	TT	TT	CT	CC	CC	CC	CC	CC	CC	CC	CC	CC	TT	CC	TT	CC	TT	TT	CT	CC	CC	CC	CC	CC	TT
578	9699008	G/A	1	244739780	+	NA	NA	NA	NA	NA	NA	AG	GG	AG	AA	AG	GG	GG	GG	GG	GG	GG	GG	AG	GG	GG	AG	AA	AA	AG	GG	AG	AA	GG	AG	GG	GG	AA	GG	AG	GG	GG	AA	GG	GG	AG	AA	AG	GG
579	4589593	C/T	1	245031598	+	NA	NA	NA	NA	NA	NA	CC	CC	CC	CC	CC	CC	NN	CC	CC	CC	CC	CC	TT	CC	CC	CC	TT	TT	TC	TT	TT	TC	TT	TC	TT	CC	CC	CC	CC	CC	CC	CC	CC	CC	CC	CC	CC	CC
580	100059614	G/C	1	245214635	+	NA	NA	NA	NA	NA	NA	GG	GG	GG	GG	GG	GG	CC	GG	GG	GG	GG	GG	GG	GG	GG	GG	NN	NN	GG	NN	NN	GG	NN	GG	NN	GG	GG	GG	GG	GG	GG	GG	GG	GG	GG	GG	GG	GG
581	4771711	C/A	1	245949416	+	NA	NA	NA	NA	NA	NA	CC	AA	AA	CC	AC	AA	NN	CC	CC	CC	CC	CC	CC	CC	CC	CC	AC	AC	AC	AA	AA	AC	AA	CC	AA	CC	CC	CC	CC	CC	CC	CC	AA	AA	AC	CC	AC	CC
582	4771606	G/A	1	246461264	+	NA	NA	NA	NA	NA	NA	AG	AA	AA	AG	NN	AG	AA	GG	AG	AG	AG	AG	AG	AG	AG	AA	AG	AA	AG	AA	GG	AA	GG	AG	GG	AG	GG	AA	AG	AG	AG	GG	AG	AG	AG	NN	AG	GG
583	4576879	C/T	1	246488941	+	NA	NA	NA	NA	NA	NA	CC	CC	CC	CC	CC	CC	CC	CC	CC	TT	TT	NN	CC	TT	TT	TC	TT	TC	TC	TT	TT	TC	TT	TC	TT	CC	CC	CC	TC	CC	CC	CC	CC	CC	CC	CC	TC	TT
584	4772246	T/C	1	246705311	+	NA	NA	NA	NA	NA	NA	TT	TT	TT	TT	CC	CC	TT	TC	CC	CC	CC	CC	TT	CC	CC	TT	CC	NN	TT	CC	CC	TC	CC	NN	CC	CC	TT	TT	CC	TT	TC	TT	TT	TT	TT	TT	TC	CC
585	2435917	C/T	1	247627095	+	NA	NA	NA	NA	NA	NA	CC	CC	CC	CC	CC	CC	CC	CC	CC	CC	CC	TT	CC	CC	CC	CC	CC	CC	CC	CC	CC	CC	CC	CC	CC	CC	CC	CC	TC	TT	TC	CC	CC	CC	CC	CC	TC	CC
586	2399135	T/C	1	247630006	+	NA	NA	NA	NA	NA	NA	TT	TT	TT	TT	TT	TT	TT	TT	TT	NN	NN	CT	CT	TT	TT	TT	TT	TT	TT	TT	TT	TT	TT	TT	TT	TT	TT	TT	CT	CC	TT	TT	TT	TT	TT	TT	CT	NN
587	2561133	A/T	1	247944147	+	NA	NA	NA	NA	NA	NA	AA	AA	AA	AA	AA	AA	AA	AA	AA	TT	TT	AA	AA	TT	AA	TA	AA	AA	AA	NN	NN	AA	NN	AA	NN	TT	AA	AA	TA	TT	TA	AA	AA	AA	AA	AA	TA	TT
588	2513313	G/A	1	248140757	+	NA	NA	NA	NA	NA	NA	GG	GG	GG	GG	GG	GG	GG	GG	GG	AA	AA	GG	GG	AA	AA	GG	AA	AG	AG	AA	AA	AG	AA	AG	AA	AA	GG	GG	GG	GG	AG	GG	GG	GG	GG	GG	GG	AA
589	2447643	A/G	1	248286938	+	NA	NA	NA	NA	NA	NA	GA	GA	GA	GA	AA	GA	GA	GA	GA	GA	GA	AA	GA	AA	GA	GA	AA	GA	GA	AA	AA	GA	GA	AA	AA	GA	AA	AA	GA	GA	GA	GA	GA	GA	AA	AA	GA	AA
590	4582636	A/G	1	248590098	+	NA	NA	NA	NA	NA	NA	AA	GG	GA	AA	GA	AA	AA	GA	AA	GG	GG	AA	AA	GG	GG	AA	AA	AA	AA	AA	AA	AA	AA	AA	AA	NN	AA	GG	AA	AA	AA	AA	GG	GG	GA	AA	AA	GG
591	4583418	C/T	1	248720485	+	NA	NA	NA	NA	NA	NA	TT	CC	CT	TT	CC	NN	CC	NN	NN	CC	CC	CC	TT	CC	CC	CT	CC	CC	CT	CC	CC	CT	CC	CT	CC	CC	TT	CC	CC	TT	CC	TT	CC	CC	CT	TT	CT	CC
592	2520019	G/A	1	249422824	+	NA	NA	NA	NA	NA	NA	GG	GG	GG	GG	GG	GG	GG	GG	GG	GG	GG	AA	AG	GG	GG	GG	GG	GG	GG	GG	GG	GG	GG	GG	GG	GG	GG	GG	GG	GG	GG	GG	GG	GG	GG	GG	GG	GG
593	4583393	G/A	1	249579995	+	NA	NA	NA	NA	NA	NA	GG	GG	AG	GG	GG	GG	GG	GG	GG	GG	GG	GG	GG	GG	AG	AG	AA	AA	AA	AA	AA	AA	AA	AA	AA	GG	GG	AG	GG	AA	GG	GG	GG	GG	AG	AA	AG	GG
594	2513406	G/A	1	250913252	+	NA	NA	NA	NA	NA	NA	NN	NN	GG	NN	GG	AA	GG	GG	GG	AA	AA	AA	AA	AA	AG	AG	GG	GG	GG	GG	GG	GG	GG	GG	GG	GG	NN	NN	AA	GG	GG	GG	GG	NN	GG	GG	AG	AA
595	2593997	T/C	1	251113187	+	NA	NA	NA	NA	NA	NA	CC	CC	CT	CC	CT	CC	CC	TT	TT	TT	TT	TT	TT	TT	TT	CT	TT	TT	TT	TT	TT	TT	TT	TT	TT	NN	CC	CC	CC	CC	CC	CC	CC	CC	CT	TT	CT	TT
596	4587818	G/T	1	251695152	+	NA	NA	NA	NA	NA	NA	GG	GG	GG	GG	TG	GG	GG	TT	TT	GG	GG	GG	GG	GG	GG	TG	GG	GG	GG	GG	GG	GG	GG	GG	GG	GG	GG	GG	GG	GG	GG	GG	GG	GG	GG	GG	GG	GG
597	4771509	T/C	1	251730701	+	NA	NA	NA	NA	NA	NA	TT	TT	TT	TT	TT	TT	TT	TT	TT	TT	TT	TT	TT	TT	TT	TT	TT	TT	TT	TT	TT	TT	TT	TT	TT	TT	TT	TT	TT	CT	TT	CT	TT	TT	TT	TT	TT	TT
598	4771968	C/T	1	252143742	+	NA	NA	NA	NA	NA	NA	CC	CC	CC	CC	CC	TT	TT	TC	CC	CC	CC	CC	CC	CC	CC	CC	CC	CC	CC	CC	CC	CC	CC	CC	CC	CC	CC	CC	CC	CC	TC	CC	CC	CC	CC	CC	TC	CC
599	4771679	C/T	1	252267652	+	NA	NA	NA	NA	NA	NA	CC	CC	CC	CC	CC	TT	CC	CC	CC	CC	CC	CC	CC	CC	CC	CC	CC	CC	CC	CC	CC	CC	CC	CC	CC	CC	CC	CC	CC	NN	CC	CC	CC	CC	CC	CC	TC	CC
600	2509815	C/A	1	252375114	+	NA	NA	NA	NA	NA	NA	CC	CC	CC	CC	CC	CC	CC	CC	CC	CC	CC	CC	CC	CC	CC	CC	CC	CC	CC	CC	CC	CC	CC	CC	CC	CC	CC	CC	NN	CC	CC	CC	CC	CC	CC	CC	CC	CC
601	2396770	T/A	1	253389845	+	NA	NA	NA	NA	NA	NA	TT	TT	TT	TT	TT	TT	AA	TT	TT	TT	TT	TT	TT	TT	TT	TT	TT	TT	TT	TT	TT	TT	TT	TT	TT	NN	TT	TT	TT	AA	NN	TT	TT	TT	TT	TT	TT	TT
602	4777046	C/T	1	253390683	+	NA	NA	NA	NA	NA	NA	TT	TT	CT	TT	CC	CC	TT	CC	CC	CC	CC	CC	CC	CC	CC	CC	CC	CC	CC	CC	CC	CC	CC	CC	CC	CC	CT	TT	CC	TT	CT	TT	TT	TT	CT	CC	CC	CC
603	100212452	C/A	1	253401731	+	NA	NA	NA	NA	NA	NA	CC	NN	CC	CC	CC	CC	CA	CA	CC	CC	CC	NN	CC	CC	CC	CC	CC	CC	CC	CC	CC	CC	CC	CC	CC	CC	CC	CC	CC	CA	CA	NN	NN	NN	CC	CC	CC	CC
604	2438067	A/G	1	253405530	+	NA	NA	NA	NA	NA	NA	AA	AA	GG	AA	GA	GG	AA	AA	AA	GA	GG	AA	GA	AA	GG	AA	AA	AA	AA	AA	AA	AA	AA	AA	AA	AA	AA	GG	AA	AA	GG	AA	AA	AA	GG	GG	GA	GG
605	4584487	A/G	1	254661197	+	NA	NA	NA	NA	NA	NA	AA	AA	AA	AA	AA	AA	AA	AA	AA	AA	AA	AA	AA	AA	AA	AA	AA	AA	AA	AA	AA	AA	AA	AA	AA	AA	AA	AA	AA	AA	AA	AA	AA	AA	AA	AA	AA	AA
606	2620040	A/G	1	254807262	+	NA	NA	NA	NA	NA	NA	AA	AA	AA	AA	AA	AA	AA	AA	AA	AA	AA	GG	AA	AA	AA	AA	AA	AA	AA	AA	AA	AA	AA	AA	AA	AA	AA	AA	AA	AA	AA	AA	AA	AA	AA	AA	AA	AA
607	7048746	G/A	1	256073419	+	NA	NA	NA	NA	NA	NA	GG	GG	GG	GG	GG	GG	AA	GG	GG	GG	GG	GG	AG	GG	GG	GG	AA	GG	GG	AA	GG	AG	AA	GG	AA	GG	GG	GG	GG	GG	AG	GG	GG	GG	GG	GG	GG	GG
608	7050097	T/C	1	256080555	+	NA	NA	NA	NA	NA	NA	TT	CT	TT	TT	TT	TT	CC	TT	TT	TT	TT	TT	TT	TT	TT	TT	CC	TT	TT	CC	TT	CC	CC	CT	CC	TT	TT	TT	TT	TT	CT	TT	TT	TT	TT	TT	NN	TT
609	4591537	G/A	1	256453837	+	NA	NA	NA	NA	NA	NA	GG	GG	GG	GG	AG	GG	GG	AA	AA	GG	AA	AA	GG	GG	GG	GG	GG	GG	GG	GG	GG	GG	GG	GG	GG	GG	GG	GG	GG	AA	GG	GG	GG	GG	GG	GG	GG	GG
610	4772330	T/C	1	256485000	+	NA	NA	NA	NA	NA	NA	CC	TT	CC	CC	CT	CC	TT	TT	TT	TT	TT	TT	TT	TT	TT	TT	CC	TT	TT	CC	TT	CT	CC	CT	CC	CC	CC	CC	TT	CC	CC	CC	TT	CC	CC	CC	CT	TT
611	2409915	A/G	1	256670369	+	NA	NA	NA	NA	NA	NA	GG	AA	GG	GG	GG	GG	AA	NN	GG	AA	GG	GG	AA	AA	AA	GA	GG	AA	AA	GG	AA	GA	GG	AA	GG	GG	GG	AA	AA	AA	GA	GG	AA	AA	GG	AA	GA	AA
612	9702568	C/T	1	257181595	+	NA	NA	NA	NA	NA	NA	CC	TT	CC	CC	CT	CC	CT	CC	CC	CC	CC	CC	CC	CC	CC	TT	TT	TT	TT	TT	TT	TT	TT	TT	TT	CT	CC	TT	CC	TT	CT	CC	TT	TT	CC	TT	CT	CC
613	4771510	C/T	1	257214386	+	NA	NA	NA	NA	NA	NA	TT	CC	TC	TT	TC	TT	CC	TT	TT	TT	TT	TT	TT	TT	TT	CC	CC	CC	CC	CC	CC	CC	CC	CC	CC	TT	TT	CC	TT	TT	TT	TT	CC	CC	TC	CC	TC	TT
614	4772331	A/C	1	257792190	+	NA	NA	NA	NA	NA	NA	CC	AC	CC	CC	AA	AA	CC	AA	AA	AA	AA	CC	AA	AA	AA	AC	CC	AA	AA	CC	AA	AC	CC	AC	CC	AA	CC	AC	AA	AA	AC	CC	AA	AA	CC	NN	AA	AA
615	2448089	T/C	1	257792359	+	NA	NA	NA	NA	NA	NA	TT	TT	TT	TT	TT	NN	TT	TT	TT	TT	TT	TT	TT	TT	TT	CT	TT	TT	TT	TT	TT	TT	TT	TT	TT	TT	TT	TT	TT	TT	TT	TT	TT	TT	TT	NN	TT	TT
616	100128357	C/G	1	258045862	+	NA	NA	NA	NA	NA	NA	GG	GC	GG	GG	CC	CC	CC	CC	CC	CC	CC	CC	CC	CC	CC	CC	CC	CC	CC	CC	CC	CC	CC	CC	CC	CC	GG	CC	CC	CC	CC	GC	CC	CC	GG	CC	CC	CC
617	5588062	C/G	1	258875673	+	NA	NA	NA	NA	NA	NA	CC	GG	CC	CC	CC	CC	CC	CC	CC	CC	CC	CC	CC	CC	CC	GC	CC	GG	GG	CC	GG	GC	CC	GC	CC	CC	CC	GG	CC	CC	CC	CC	GG	GG	CC	CC	GC	CC
618	4773084	A/C	1	259380725	+	NA	NA	NA	NA	NA	NA	AA	AA	AA	AA	AA	AA	AA	AA	AA	AA	AA	AA	AA	AA	AA	AA	CC	AA	CA	CC	AA	CA	CC	CA	CC	CC	AA	AA	AA	AA	AA	AA	AA	AA	AA	AA	CA	AA
619	4593595	C/T	1	259406147	+	NA	NA	NA	NA	NA	NA	CC	CC	CC	CC	CC	CC	CC	CC	CC	CC	CC	CC	CC	CC	CC	CC	TT	TC	CC	TT	CC	TC	TT	TC	TT	CC	CC	CC	CC	CC	CC	CC	CC	CC	CC	CC	CC	CC
620	4771280	G/T	1	259954076	+	NA	NA	NA	NA	NA	NA	GG	GG	GG	GG	GG	GG	TT	GG	GG	GG	GG	GG	GG	GG	GG	GG	GG	GG	GG	GG	GG	GG	GG	GG	GG	TT	GG	GG	GG	GG	TT	GG	GG	GG	GG	NN	TG	GG
621	7049393	G/A	1	260685078	+	NA	NA	NA	NA	NA	NA	GG	GG	GG	GG	GG	GG	GG	GG	GG	AA	AG	GG	GG	AA	AA	AG	GG	GG	GG	GG	GG	GG	GG	GG	GG	GG	GG	GG	GG	GG	GG	GG	GG	GG	GG	GG	AG	AA
622	9708454	A/T	1	260959383	+	NA	NA	NA	NA	NA	NA	TT	AA	TT	TT	TT	AA	TT	TT	TT	AA	TT	TT	TT	AA	AA	AT	AA	TT	TT	AA	AA	AA	AA	AA	AA	AA	TT	AA	TT	TT	TT	TT	AA	AA	TT	TT	AA	AA
623	4773034	G/A	1	261232613	+	NA	NA	NA	NA	NA	NA	GG	GG	GG	GG	AA	AA	GG	AA	AA	GG	AA	AA	AA	GG	GG	GG	GG	GG	GG	GG	GG	GG	GG	GG	GG	GG	GG	GG	AA	AA	GG	GG	GG	GG	GG	GG	AG	GG
624	9705811	T/C	1	261890276	+	NA	NA	NA	NA	NA	NA	TT	CC	TT	TT	TT	TT	TT	TT	TT	TT	TT	TT	TT	TT	CT	CT	TT	TT	TT	TT	TT	TT	TT	TT	TT	TT	TT	CC	TT	TT	TT	TT	CC	CC	TT	CT	CT	TT
625	4776479	C/A	1	262724601	+	NA	NA	NA	NA	NA	NA	AA	CC	AA	AA	CA	CC	CC	CC	CC	CC	AA	CC	CC	CC	CC	CC	AA	AA	AA	AA	AA	AA	AA	AA	AA	AA	AA	CC	CC	CC	CC	AA	CC	CC	AA	AA	CC	CC
626	4590339	G/C	1	263002349	+	NA	NA	NA	NA	NA	NA	GC	GG	GC	GC	GC	GC	GC	GC	GC	GG	GC	GC	GC	GG	GG	GC	GC	GC	GC	GC	GC	GC	GC	GC	GC	GG	GC	GG	GC	GC	GC	GC	CC	GG	GC	GC	GC	GG
627	4584676	C/G	1	263152556	+	NA	NA	NA	NA	NA	NA	CC	CC	CC	CC	CG	CC	CC	GG	GG	GG	CC	GG	GG	GG	GG	CG	CC	CC	CC	CC	CC	CC	CC	CC	CC	GG	CC	CC	CC	GG	CC	CC	CC	CC	CC	CC	CG	GG
628	4779013	T/C	1	263208251	+	NA	NA	NA	NA	NA	NA	TT	TT	TT	TT	TT	TT	TT	TT	TT	TT	TT	TT	TT	TT	TT	TT	TT	TT	TT	TT	TT	TT	TT	TT	TT	TT	TT	TT	TT	TT	TT	TT	TT	TT	TT	TT	TT	TT
629	4590899	C/A	1	263741752	+	NA	NA	NA	NA	NA	NA	CC	CC	AC	CC	AC	CC	CC	CC	CC	CC	AA	CC	CC	CC	CC	CC	AA	CC	CC	AA	AA	AA	AA	AA	AA	AC	CC	CC	CC	CC	CC	CC	CC	CC	AC	AA	AC	CC
630	4775001	T/C	1	264592890	+	NA	NA	NA	NA	NA	NA	TT	TT	TT	TT	CT	TT	TT	CC	CC	TT	TT	CC	CC	TT	TT	TT	TT	TT	TT	TT	TT	TT	TT	TT	TT	TT	TT	TT	TT	CC	TT	TT	TT	TT	TT	TT	TT	TT
631	4770475	G/A	1	264595714	+	NA	NA	NA	NA	NA	NA	GG	GG	GG	GG	AG	GG	AG	AA	AA	GG	GG	AA	AG	GG	GG	GG	GG	GG	GG	GG	GG	GG	GG	GG	GG	GG	GG	GG	GG	AG	GG	GG	GG	GG	GG	GG	GG	GG
632	2550154	G/A	1	265410442	+	NA	NA	NA	NA	NA	NA	GG	GG	AG	GG	AG	GG	GG	GG	GG	GG	AA	GG	GG	GG	GG	GG	GG	GG	GG	GG	AA	AG	GG	AG	GG	GG	GG	GG	GG	GG	GG	GG	GG	GG	AG	AA	GG	GG
633	4779044	G/A	1	265675895	+	NA	NA	NA	NA	NA	NA	AA	GG	AG	AA	GG	AA	AA	AG	GG	GG	GG	GG	GG	GG	GG	GG	AA	GG	GG	AA	AG	AG	AA	AA	AA	AG	AA	GG	AA	GG	AA	AA	GG	GG	AG	AG	AG	GG
634	2417751	C/A	1	265750766	+	NA	NA	NA	NA	NA	NA	CC	AA	AC	CC	CC	CC	CC	CC	CC	AA	CC	CC	AC	AA	AA	AA	AA	CC	CC	AA	AC	AC	AA	NN	AC	CC	CC	AA	CC	CC	CC	AC	AA	AA	AC	CC	AC	AA
635	100163268	T/C	1	266910891	+	NA	NA	NA	NA	NA	NA	TT	TT	TT	TT	CT	CC	TT	TT	TT	TT	CT	TT	TT	TT	TT	TT	TT	TT	TT	TT	TT	TT	TT	TT	TT	TT	TT	TT	TT	CC	NN	CT	TT	TT	TT	TT	CT	TT
636	2444348	C/T	1	266992559	+	NA	NA	NA	NA	NA	NA	CC	CC	CC	CC	CC	CC	TC	TC	CC	CC	CC	CC	CC	CC	CC	CC	CC	CC	CC	CC	CC	CC	CC	CC	CC	CC	CC	CC	CC	CC	TT	CC	CC	CC	CC	CC	CC	CC
637	7059276	A/G	1	267147420	+	NA	NA	NA	NA	NA	NA	AA	AA	AA	AA	AA	NN	AA	AA	AA	NN	AA	AA	AA	NN	AA	AA	AA	AA	AA	AA	AA	AA	AA	AA	AA	AA	AA	AA	AA	AA	AA	AA	AA	AA	AA	AA	AG	NN
638	2403002	G/A	1	267153468	+	NA	NA	NA	NA	NA	NA	AG	GG	AG	GG	AG	GG	GG	AG	AA	GG	AG	AG	AG	GG	GG	GG	GG	AG	AG	GG	AG	AG	GG	GG	GG	AG	GG	GG	GG	GG	GG	GG	GG	GG	AG	AG	GG	GG
639	4765447	C/G	1	267209728	+	NA	NA	NA	NA	NA	NA	CC	CC	CC	CC	CC	CC	CC	CC	CC	CC	CC	CC	CC	CC	CC	CC	GG	CC	CC	GG	CC	GC	GG	GG	GG	CC	CC	CC	CC	CC	CC	CC	CC	CC	CC	CC	CC	CC
640	2493348-2	G/T	1	267804411	+	NA	NA	NA	NA	NA	NA	TG	TG	TG	GG	TG	GG	TG	GG	GG	GG	GG	GG	GG	GG	GG	GG	GG	TG	TG	TG	GG	GG	GG	GG	TG	TG	GG	TG	GG	TG	TG	TG	GG	TG	TG	GG	TG	GG
641	2493348-1	A/T	1	267804411	+	NA	NA	NA	NA	NA	NA	TA	TA	AA	TA	AA	AA	AA	AA	AA	AA	AA	AA	AA	TA	TA	TA	AA	AA	AA	AA	AA	AA	AA	AA	AA	AA	TA	AA	TA	AA	AA	TA	TA	TA	AA	TA	AA	AA
642	2419963	A/G	1	267957240	+	NA	NA	NA	NA	NA	NA	GG	AA	GG	GG	GA	AA	NN	AA	AA	AA	AA	AA	AA	AA	AA	AA	AA	GG	GG	AA	GG	GA	AA	AA	AA	AA	GG	AA	GG	AA	NN	GG	AA	AA	GG	GG	AA	AA
643	2376882-2	C/T	1	267965880	+	NA	NA	NA	NA	NA	NA	NN	CC	TT	NN	TC	CC	CC	CC	CC	CC	CC	CC	CC	CC	CC	CC	CC	TT	TT	TC	TT	TC	CC	CC	CC	CC	NN	CC	NN	CC	CC	CC	CC	CC	TT	TT	CC	CC
644	2376882-1	T/C	1	267965880	+	NA	NA	NA	NA	NA	NA	CC	TT	NN	CC	TT	TT	TT	TT	TT	TT	TT	TT	TT	TT	TT	TT	TT	NN	NN	TT	NN	TT	TT	TT	TT	TT	CC	TT	CC	TT	TT	CT	TT	TT	CC	NN	TT	TT
645	4775647	C/T	1	268167398	+	NA	NA	NA	NA	NA	NA	CC	CC	CC	CC	CC	TT	TT	CC	CC	CC	CC	CC	CC	CC	CC	CC	CC	NN	CC	CC	NN	CC	CC	CC	CC	CC	CC	CC	CC	CC	TT	CC	CC	CC	CC	NN	CT	CC
646	2411284	G/A	1	268178122	+	NA	NA	NA	NA	NA	NA	AA	GG	GG	AA	GG	GG	GG	GG	GG	GG	GG	GG	GG	GG	GG	GG	GG	GG	GG	GG	GG	GG	GG	GG	GG	GG	AA	GG	AA	GG	GG	AG	GG	GG	AG	GG	GG	GG
647	2423894-2	A/C	1	268252746	+	NA	NA	NA	NA	NA	NA	AA	CC	AA	AA	AC	AA	AA	AC	CC	AA	CC	CC	CC	AA	AA	CC	AA	AA	AA	AA	AA	AA	AA	AA	AA	CC	AA	CC	AA	AA	AA	AA	CC	CC	AA	AA	AC	AA
648	2423894-1	C/A	1	268252746	+	NA	NA	NA	NA	NA	NA	CC	CA	CC	CC	CA	CC	CC	CA	CA	CC	CA	CA	CA	CC	CC	CA	CC	CC	CC	CC	CC	CC	CC	CC	CC	CA	CC	CA	CC	CC	CC	CC	CA	CA	CC	CC	CA	CC
649	9688384	C/T	1	268738737	+	NA	NA	NA	NA	NA	NA	CC	CC	TT	CC	CT	CC	CC	CC	CC	CC	CC	CC	CC	CC	CC	CC	CC	TT	TT	CC	TT	CC	CC	CC	CC	CC	CC	CC	CC	CC	CC	CC	CC	CC	CT	TT	CC	CC
650	9710459	A/G	1	268739287	+	NA	NA	NA	NA	NA	NA	AA	AA	AG	AA	AG	AA	AA	AA	AA	AA	AA	AA	AA	AA	AA	AA	AA	AG	GG	AA	GG	AG	AA	AA	AA	AA	AA	AA	AA	AA	AA	AA	AA	AA	AG	GG	AA	AA
651	2403957	G/C	1	269081165	+	NA	NA	NA	NA	NA	NA	GG	GG	CG	GG	CG	NN	GG	GG	GG	CG	CC	CC	CG	GG	GG	GG	GG	GG	GG	GG	GG	GG	GG	GG	GG	GG	GG	GG	GG	CC	CG	GG	GG	GG	CG	CC	GG	GG
652	2605077	C/T	1	270024991	+	NA	NA	NA	NA	NA	NA	CC	CC	CC	CC	TC	TT	TC	TT	TT	TT	CC	CC	CC	TT	TC	TC	CC	CC	CC	CC	CC	CC	CC	CC	CC	TT	CC	CC	CC	TT	CC	CC	CC	CC	CC	CC	CC	TT
653	4773563	G/A	1	270552668	+	NA	NA	NA	NA	NA	NA	GG	GG	GG	GG	GG	GG	GG	GG	GG	AG	AA	AA	AA	GG	GG	GG	GG	GG	GG	GG	GG	GG	GG	GG	GG	GG	GG	GG	GG	GG	GG	GG	GG	GG	GG	GG	GG	GG
654	4772878	C/A	1	270661075	+	NA	NA	NA	NA	NA	NA	CC	AA	CC	CC	AC	CC	AA	AA	AA	AA	CC	CC	CC	AA	AA	AA	AA	CC	CC	AA	CC	AC	AA	AA	AA	AA	CC	AA	CC	AA	AA	AC	AA	AA	CC	CC	AC	AA
655	4586721-2	T/C	1	271123440	+	NA	NA	NA	NA	NA	NA	NN	CT	TT	NN	TT	NN	TT	TT	TT	TT	TT	TT	TT	TT	TT	TT	CC	NN	NN	CC	NN	CC	CC	CC	CC	TT	NN	TT	NN	TT	TT	NN	TT	TT	TT	TT	TT	TT
656	4586721-1	C/T	1	271123440	+	NA	NA	NA	NA	NA	NA	TT	CC	TC	TT	CC	TT	TC	CC	CC	CC	CC	CC	CC	CC	CC	CC	NN	TT	TT	NN	TT	TT	NN	NN	NN	CC	TT	CC	TT	CC	CC	TT	CC	CC	TC	CC	TC	CC
657	4765632	C/T	1	271128216	+	NA	NA	NA	NA	NA	NA	NN	CC	CC	NN	CC	NN	CC	CC	CC	CC	CC	CC	CC	CC	CC	CC	TT	NN	NN	TT	NN	TT	TT	TT	TT	CC	NN	CC	NN	CC	CC	NN	CC	CC	CC	CC	CC	CC
658	4777069	A/G	1	271220631	+	NA	NA	NA	NA	NA	NA	AA	AA	AA	AA	GA	AA	AA	GG	GG	GG	GG	GG	GG	GG	GG	AA	AA	AA	AA	AA	AA	AA	AA	AA	AA	GG	AA	AA	AA	GG	AA	AA	AA	AA	AA	AA	AA	GG
659	4590184	G/T	1	271569411	+	NA	NA	NA	NA	NA	NA	GG	GG	GG	GG	TG	GG	GG	TT	TT	TT	TT	GG	GG	TT	TT	GG	GG	GG	GG	GG	GG	GG	GG	GG	GG	TT	GG	GG	GG	GG	GG	GG	GG	GG	GG	GG	GG	TT
660	2396540	G/A	1	271627240	+	NA	NA	NA	NA	NA	NA	GG	GG	GG	GG	GG	AA	GG	GG	GG	GG	GG	GG	GG	GG	GG	GG	GG	GG	GG	GG	GG	GG	GG	GG	GG	GG	GG	GG	GG	AA	GG	GG	GG	GG	GG	GG	GG	GG
661	2507379	G/C	1	271913093	+	NA	NA	NA	NA	NA	NA	GG	GG	CC	GG	CG	GG	GG	GG	GG	GG	GG	GG	GG	GG	GG	GG	GG	GG	GG	GG	GG	GG	GG	GG	GG	GG	GG	GG	GG	GG	GG	GG	GG	GG	CG	CC	GG	GG
662	7049308	C/T	1	271976156	+	NA	NA	NA	NA	NA	NA	CC	CC	CC	CC	TC	CC	CC	TT	TT	TT	TT	CC	CC	TT	TT	CC	CC	CC	CC	CC	CC	CC	CC	CC	CC	TC	CC	CC	CC	CC	CC	CC	CC	CC	CC	CC	CC	TC
663	4774033	T/G	1	271976285	+	NA	NA	NA	NA	NA	NA	TT	TT	GG	TT	GT	GG	TT	TT	TT	TT	TT	GG	TT	TT	TT	TT	GG	TT	TT	GG	TT	GT	GG	GG	GG	TT	TT	TT	TT	TT	TT	TT	TT	TT	GT	GG	GT	TT
664	100227941	A/G	1	271982752	+	NA	NA	NA	NA	NA	NA	AA	AA	AA	AA	AA	AA	AA	AA	AA	NN	NN	AA	AA	NN	NN	AA	AA	AA	AA	AA	AA	AA	AA	AA	AA	NN	AA	AA	AA	AA	AA	AA	AA	AA	AA	AA	AA	NN
665	7061950	T/A	1	271982752	+	NA	NA	NA	NA	NA	NA	TT	TT	TT	TT	TA	TT	TT	TA	AA	AA	AA	TT	TT	AA	AA	TA	TT	TT	TT	TT	TT	TT	TT	TT	TT	AA	TT	TT	TT	TT	TT	TT	TT	TT	TT	TT	TT	AA
666	4772326	A/T	1	272574358	+	NA	NA	NA	NA	NA	NA	AA	AA	TT	AA	TA	AA	AA	AA	AA	AA	AA	AA	AA	AA	AA	AA	AA	AA	AA	AA	AA	AA	AA	AA	AA	AA	AA	AA	AA	AA	AA	AA	AA	AA	TA	TT	TA	AA
667	9680949	C/G	1	272672080	+	NA	NA	NA	NA	NA	NA	CC	CC	CC	CC	GG	CC	CC	GG	GG	CC	GG	GG	CC	CC	CC	CC	CC	CC	CC	CC	CC	CC	CC	CC	CC	GG	CC	CC	CC	CC	CC	CC	CC	CC	CC	CC	CC	CC
668	2403408	G/A	1	272801735	+	NA	NA	NA	NA	NA	NA	AA	GG	GG	AA	GG	GG	GG	GG	GG	GG	GG	AA	GG	GG	GG	GG	GG	AA	AA	GG	AA	GG	GG	GG	GG	GG	AA	GG	AA	NN	GG	AA	GG	GG	AG	GG	GG	GG
669	4773495	C/G	1	273091543	+	NA	NA	NA	NA	NA	NA	CC	CC	CC	CC	GC	CC	CC	GC	GG	CC	GG	CC	CC	GC	CC	CC	GG	CC	CC	GG	CC	GC	GG	GG	GG	GC	CC	CC	CC	CC	CC	CC	CC	CC	CC	CC	CC	CC
670	4584808	G/A	1	273096165	+	NA	NA	NA	NA	NA	NA	GG	GG	GG	GG	GG	GG	NN	GG	GG	GG	GG	GG	GG	GG	GG	GG	GG	GG	GG	GG	GG	GG	GG	GG	GG	GG	GG	GG	GG	GG	NN	GG	GG	GG	GG	GG	GG	GG
671	4778849	C/T	1	273898583	+	NA	NA	NA	NA	NA	NA	TT	CC	CC	TT	CC	TT	CC	CC	CC	CC	CC	CC	CC	CC	CC	CC	CC	TT	TT	CC	TT	TC	CC	TC	CC	CC	TT	CC	TT	CC	TC	TT	CC	CC	TC	CC	TC	CC
672	100164185	T/C	1	274496712	+	NA	NA	NA	NA	NA	NA	TT	CT	TT	CT	CT	TT	CT	CC	CT	TT	TT	TT	CT	CT	TT	CT	CT	CT	TT	CT	NN	CT	CT	CT	CC	TT	CT	CT	CT	CT	CT	CC	CT	CT	TT	CT	CT	CT
673	2396330	T/C	1	275092558	+	NA	NA	NA	NA	NA	NA	CT	TT	CC	CC	CT	CC	TT	TT	TT	TT	TT	NN	TT	TT	TT	TT	TT	CC	CC	TT	CC	CT	TT	TT	TT	TT	CC	TT	CC	TT	TT	CC	TT	TT	CC	TT	CT	TT
674	9680582	A/G	1	275253120	+	NA	NA	NA	NA	NA	NA	GA	GA	GA	GA	GA	AA	AA	AA	AA	AA	AA	AA	AA	GA	AA	AA	GA	AA	AA	GA	GA	AA	AA	AA	AA	AA	GA	GA	AA	AA	AA	GA	GA	GA	GA	GA	GA	AA
675	2562118	A/G	1	275584482	+	NA	NA	NA	NA	NA	NA	AA	GG	AA	AA	AA	AA	AA	AA	AA	AA	AA	AA	GG	AA	AA	GA	AA	AA	AA	AA	AA	AA	AA	AA	AA	AA	AA	GG	AA	AA	AA	AA	GG	GG	AA	AA	GA	AA
676	100127613	A/T	1	275981728	+	NA	NA	NA	NA	NA	NA	AA	AA	AA	AA	AA	AA	TA	AA	AA	TA	AA	AA	TA	AA	TA	AA	AA	AA	AA	AA	AA	AA	AA	AA	AA	AA	AA	AA	AA	AA	TA	AA	AA	AA	AA	AA	AA	TA
677	2521025	G/A	1	276249213	+	NA	NA	NA	NA	NA	NA	GG	AA	GG	GG	GG	GG	GG	GG	GG	GG	GG	GG	AA	GG	GG	AG	GG	GG	GG	GG	GG	GG	GG	GG	GG	GG	GG	AA	GG	AA	GG	GG	AG	AA	GG	GG	AG	GG
678	2393752	G/A	1	276997856	+	NA	NA	NA	NA	NA	NA	GG	AA	GG	GG	GG	GG	GG	GG	GG	AA	GG	GG	AA	AA	AA	AG	GG	GG	GG	GG	GG	GG	GG	GG	GG	AA	GG	AA	GG	GG	GG	GG	AA	AA	GG	AG	AG	AA
679	4587690	G/A	1	277144819	+	NA	NA	NA	NA	NA	NA	GG	GG	GG	GG	GG	GG	GG	GG	GG	GG	GG	GG	AA	AA	AA	GG	GG	GG	GG	GG	GG	GG	GG	GG	GG	GG	GG	GG	GG	GG	GG	GG	GG	GG	GG	GG	GG	AA
680	7047527	T/C	1	277585994	+	NA	NA	NA	NA	NA	NA	TT	TT	TT	TT	CT	TT	TT	CT	CC	TT	CC	CC	TT	TT	TT	TT	CC	TT	TT	CC	TT	CT	CT	CC	CC	TT	TT	TT	TT	TT	TT	TT	TT	TT	TT	TT	CT	TT
681	4764625	C/T	1	277594105	+	NA	NA	NA	NA	NA	NA	CC	CC	CC	CC	TC	CC	CC	TT	TT	CC	TT	TT	CC	CC	CC	TC	TT	CC	CC	TT	CC	TC	TC	TT	TT	CC	CC	CC	CC	CC	CC	CC	CC	CC	CC	CC	TC	CC
682	4590322	G/C	1	277597166	+	NA	NA	NA	NA	NA	NA	CC	CC	CC	CC	CG	CC	CC	GG	GG	CC	GG	GG	NN	NN	NN	CG	GG	CC	CC	GG	CC	CG	CG	GG	GG	GG	CC	CC	CC	CC	CC	CC	CC	CC	CC	GG	CG	NN
683	2399599	G/A	1	277845583	+	NA	NA	NA	NA	NA	NA	GG	AG	GG	GG	GG	GG	GG	GG	GG	GG	GG	GG	NN	NN	GG	GG	GG	GG	GG	GG	GG	GG	GG	GG	GG	GG	GG	GG	GG	GG	GG	GG	GG	GG	GG	GG	GG	NN
684	2462075	A/G	1	278128423	+	NA	NA	NA	NA	NA	NA	AA	AA	AA	AA	AA	AA	AA	AA	AA	AA	AA	AA	AA	AA	AA	AA	AA	AA	AA	AA	AA	AA	AA	AA	AA	AA	AA	AA	AA	AA	AA	AA	AA	AA	AA	AA	GA	AA
685	2548814-2	C/T	1	278131926	+	NA	NA	NA	NA	NA	NA	CC	CC	CC	CC	TC	CC	CC	TT	TT	CC	TT	TT	TT	TT	TT	TC	TT	CC	CC	TT	CC	TC	TC	TT	TT	CC	CC	CC	CC	CC	CC	CC	CC	CC	CC	CC	CC	TT
686	2548814-1	G/C	1	278131926	+	NA	NA	NA	NA	NA	NA	GG	GG	GG	GG	CG	CG	CG	CC	CC	CG	CC	CC	CC	NN	CC	CG	CC	CG	CG	CC	GG	CG	CG	CC	CC	CG	GG	GG	CG	CG	CG	GG	GG	GG	GG	GG	CG	CC
687	7059281	C/G	1	278160280	+	NA	NA	NA	NA	NA	NA	CC	CC	CC	CC	CC	CC	CC	CC	CC	CC	NN	NN	GG	GG	GC	GC	NN	CC	CC	NN	CC	CC	CC	NN	NN	CC	CC	CC	CC	CC	CC	CC	CC	CC	CC	CC	CC	GG
688	2590677	G/A	1	278522582	+	NA	NA	NA	NA	NA	NA	AA	GG	AA	AA	GA	GG	GG	GG	GG	GG	GG	GG	GG	GG	GG	GG	GG	AA	AA	GG	AA	AA	GA	GG	GG	GG	AA	GG	AA	GG	GG	AA	GG	GG	AA	GG	GG	NN
689	2392453	G/A	1	278712705	+	NA	NA	NA	NA	NA	NA	GG	GG	GG	GG	GG	AA	AA	GG	GG	GG	AA	GG	GG	GG	GG	GG	GG	GG	GG	GG	GG	GG	GG	GG	GG	GG	GG	GG	GG	GG	AA	GG	GG	GG	GG	GG	AG	GG
690	100251891	C/G	1	278913202	+	NA	NA	NA	NA	NA	NA	CC	CC	CC	CC	CC	CC	CC	CC	CG	CC	CG	CC	CC	CC	CC	CC	CC	CC	CC	CG	CC	CC	NN	CC	CC	CC	CC	CC	CC	CC	CC	CC	CC	CC	CC	CC	CC	CC
691	2437656	C/A	1	279115785	+	NA	NA	NA	NA	NA	NA	CC	CC	CC	CC	AC	CC	CC	AC	AC	CC	CC	AC	CC	CC	CC	CC	CC	CC	CC	CC	CC	CC	CC	CC	CC	AC	CC	CC	CC	CC	CC	CC	CC	CC	CC	AC	AC	CC
692	4771177	T/G	1	279682418	+	NA	NA	NA	NA	NA	NA	TT	TT	TT	TT	TT	TT	GG	TT	TT	TT	TT	TT	TT	TT	TT	GT	TT	TT	TT	TT	TT	TT	TT	TT	TT	TT	TT	TT	TT	TT	GG	TT	TT	TT	TT	TT	TT	TT
693	9717401	G/A	1	280205475	+	NA	NA	NA	NA	NA	NA	GG	GG	GG	GG	GG	GG	GG	GG	GG	GG	GG	GG	AA	AA	AA	GG	GG	GG	GG	GG	GG	GG	GG	GG	GG	GG	GG	GG	GG	GG	GG	GG	GG	GG	GG	GG	GG	GG
694	100057456	A/G	1	281168472	+	NA	NA	NA	NA	NA	NA	AA	AA	AA	AA	AA	AA	AA	AA	AA	AA	AA	AA	AA	AA	AA	AA	AA	AA	AA	AA	AA	AA	AA	AA	AA	AA	AA	AA	AA	AA	AA	AA	AA	AA	AA	AA	AA	AA
695	4581054	A/C	1	281403077	+	NA	NA	NA	NA	NA	NA	AA	AA	AA	AA	AA	AA	AA	AA	AA	AA	CA	AA	AA	AA	AA	AA	AA	AA	AA	AA	AA	AA	AA	AA	AA	AA	AA	AA	AA	AA	AA	AA	AA	AA	AA	AA	AA	AA
696	2450811	A/G	1	281649338	+	NA	NA	NA	NA	NA	NA	AA	GA	AA	AA	AA	GG	AA	AA	AA	GA	AA	AA	GG	GG	GG	GG	AA	AA	AA	AA	AA	AA	AA	AA	AA	AA	AA	GG	AA	GG	AA	AA	GG	GG	AA	AA	GG	GG
697	4765731	G/A	1	281663130	+	NA	NA	NA	NA	NA	NA	GG	GG	GG	GG	AG	NN	AA	AA	AA	GG	AA	AA	GG	GG	GG	GG	NN	GG	GG	GG	GG	NN	GG	NN	NN	AA	GG	GG	GG	GG	AA	GG	GG	GG	GG	AA	GG	GG
698	9679702	T/C	1	281952852	+	NA	NA	NA	NA	NA	NA	TT	TT	TT	TT	TT	TT	TT	TT	TT	TT	TT	TT	TT	TT	TT	TT	TT	TT	TT	TT	TT	TT	TT	TT	TT	TT	TT	TT	TT	TT	TT	TT	TT	TT	TT	TT	TT	TT
699	7048228	C/A	1	282527863	+	NA	NA	NA	NA	NA	NA	CC	CC	CC	CC	CC	CC	CC	CC	CC	AA	AC	CC	AA	CC	AC	CC	CC	CC	CC	CC	CC	CC	CC	CC	CC	CC	CC	CC	CC	CC	CC	CC	CC	CC	CC	CC	CC	AA
700	7049981	G/A	1	282528025	+	NA	NA	NA	NA	NA	NA	GG	GG	GG	GG	AG	GG	GG	AA	AA	GG	AA	AA	GG	GG	GG	GG	GG	GG	GG	GG	GG	GG	GG	GG	GG	AA	GG	GG	GG	AA	AG	GG	GG	GG	GG	AA	GG	AG
701	4771324	T/C	1	282539064	+	NA	NA	NA	NA	NA	NA	TT	TT	TT	TT	TT	TT	TT	TT	NN	TT	TT	TT	TT	TT	TT	TT	TT	TT	TT	TT	TT	TT	TT	TT	TT	TT	TT	TT	TT	TT	TT	TT	TT	TT	TT	TT	TT	TT
702	100056451	C/T	1	283188699	+	NA	NA	NA	NA	NA	NA	CC	CC	CC	CC	TC	CC	CC	TC	TT	CC	TT	TT	CC	CC	CC	CC	CC	CC	CC	CC	CC	CC	CC	CC	CC	TT	CC	CC	CC	CC	CC	CC	CC	CC	CC	TT	CC	CC
703	5589311	C/A	1	283859982	+	NA	NA	NA	NA	NA	NA	CC	CC	CC	CC	AC	AC	AC	AA	AA	CC	AA	AA	CC	CC	CC	CC	CC	CC	CC	CC	CC	CC	CC	CC	CC	AA	CC	CC	CC	CC	AC	CC	CC	CC	CC	AA	AC	CC
704	2427611	C/T	1	285390275	+	NA	NA	NA	NA	NA	NA	CC	CC	CC	CC	CC	CC	TC	CC	CC	CC	CC	CC	CC	CC	CC	CC	TT	TT	TT	CC	CC	TT	TT	TT	TT	CC	CC	CC	CC	TC	TC	CC	CC	CC	CC	CC	CC	CC
705	2496008	C/T	1	285531383	+	NA	NA	NA	NA	NA	NA	TT	TT	TT	TT	CT	CC	CC	CC	CC	CC	CC	CC	CC	CC	CC	CT	CC	CC	CC	TT	TT	CC	CC	CC	CC	CC	TT	TT	TT	CT	NN	TT	TT	TT	TT	TT	CT	CC
706	7059379	C/T	1	285645320	+	NA	NA	NA	NA	NA	NA	CC	CC	CC	CC	CC	TT	CC	CC	CC	CC	CC	CC	CC	CC	CC	CC	CC	CC	CC	CC	CC	CC	CC	CC	CC	CC	CC	CC	CC	CC	CC	CC	CC	CC	CC	CC	TC	CC
707	4582284	A/G	1	285777718	+	NA	NA	NA	NA	NA	NA	AA	AA	AA	AA	AA	GG	AA	AA	AA	AA	AA	AA	AA	AA	AA	AA	AA	AA	AA	AA	AA	AA	AA	AA	AA	AA	AA	AA	AA	AA	AA	AA	AA	AA	AA	AA	GA	AA
708	4764240	G/A	1	285811888	+	NA	NA	NA	NA	NA	NA	GG	GG	GG	GG	GA	AA	GG	AA	AA	AA	AA	AA	AA	AA	AA	GA	AA	AA	GA	GG	GG	AA	AA	AA	AA	AA	GG	GG	GG	AA	GG	GG	GG	GG	GG	AA	GA	AA
709	2444691	G/C	1	285972184	+	NA	NA	NA	NA	NA	NA	CC	CC	CC	CC	CG	GG	GG	GG	GG	GG	GG	GG	GG	GG	GG	CG	GG	GG	GG	CC	CC	GG	GG	GG	GG	GG	CC	CC	CC	GG	GG	CC	CC	CC	CC	GG	CG	GG
710	2544180	C/T	1	286508182	+	NA	NA	NA	NA	NA	NA	CC	TT	CC	CC	CC	CC	TT	CC	CC	TT	CC	CC	TT	CC	TT	TC	CC	CC	CC	CC	CC	CC	CC	CC	CC	CC	CC	TT	CC	CC	TT	CC	TT	TT	CC	TT	TC	TT
711	100057395	G/A	1	287584164	+	NA	NA	NA	NA	NA	NA	GG	GG	GG	GG	GG	GG	GG	GG	GG	GG	GG	GG	GG	GG	GG	GG	GG	GG	GG	GG	GG	GG	GG	GG	GG	GG	GG	GG	GG	GG	GG	GG	GG	GG	GG	AA	GG	GG
712	2403207	C/G	1	287892636	+	NA	NA	NA	NA	NA	NA	GG	GG	GG	GG	GC	GG	GG	CC	CC	CC	CC	CC	CC	CC	NN	CC	CC	CC	CC	GG	GG	CC	CC	CC	GG	GC	GG	GG	GG	GC	GG	GG	GG	GG	GG	GC	GG	CC
713	4779137	C/T	1	288471679	+	NA	NA	NA	NA	NA	NA	CT	CC	TT	TT	CT	TT	CC	CC	CC	CC	CC	CC	CC	CC	CC	CC	TT	TT	TT	TT	TT	TT	TT	TT	TT	CC	TT	CC	TT	CT	CC	TT	CC	CC	TT	CC	CT	TT
714	4587046	G/A	1	288801199	+	NA	NA	NA	NA	NA	NA	GG	GG	GG	GG	GG	AA	GG	GG	GG	GG	GG	GG	GG	GG	GG	GG	GG	GG	GG	GG	GG	GG	GG	GG	GG	GG	GG	GG	GG	GG	GG	GG	GG	GG	GG	GG	AG	GG
715	2401131	G/C	1	289347103	+	NA	NA	NA	NA	NA	NA	GG	GG	GG	GG	GG	GG	CC	GG	GG	GG	GG	GG	GG	GG	CC	GC	CC	CC	CC	GG	GG	GG	CC	CC	GG	GG	GG	GG	GG	GC	CC	GG	GG	GG	GG	GG	GG	GG
716	2400968	G/T	1	289504622	+	NA	NA	NA	NA	NA	NA	GG	GG	GG	GG	GG	GG	TG	TG	GG	GG	GG	GG	GG	GG	NN	GG	GG	GG	GG	GG	GG	GG	GG	GG	GG	GG	GG	GG	GG	TG	TT	GG	GG	GG	GG	GG	GG	GG
717	5585254	A/G	1	289545740	+	NA	NA	NA	NA	NA	NA	GA	AA	AA	AA	AA	AA	AA	AA	AA	AA	AA	AA	AA	AA	AA	AA	AA	AA	AA	AA	AA	AA	AA	AA	AA	AA	AA	AA	AA	AA	AA	AA	AA	AA	AA	GA	AA	AA
718	4583011	G/A	1	289579358	+	NA	NA	NA	NA	NA	NA	GG	GG	GG	GG	GG	AA	AA	GG	GG	GG	GG	GG	GG	GG	GG	GG	AA	AA	AA	GG	GG	GG	AA	AA	GG	GG	GG	GG	GG	GG	NN	GG	GG	GG	GG	GG	AG	GG
719	2456265	C/A	1	289688804	+	NA	NA	NA	NA	NA	NA	AA	AA	AA	AA	CA	CC	CC	CC	CC	CA	CC	CC	CC	CC	AA	CA	CC	CC	CC	AA	AA	AA	CC	CC	AA	CC	AA	AA	AA	AA	CC	AA	AA	AA	AA	CA	CA	AA
720	9703002	T/C	1	289689001	+	NA	NA	NA	NA	NA	NA	CC	CC	CC	CC	CT	TT	TT	TT	TT	TT	TT	TT	TT	TT	CC	CT	TT	TT	TT	CC	CC	CC	TT	TT	CC	TT	CC	CC	CC	CC	TT	CC	CC	CC	CC	TT	CT	CC
721	4582110	C/T	1	289852994	+	NA	NA	NA	NA	NA	NA	CC	CC	CC	CC	CC	CC	CC	CC	CC	CC	CC	CC	CC	CC	CC	CC	CC	CC	CC	CC	CC	CC	CC	CC	CC	CC	CC	CC	CC	CC	CC	CC	CC	CC	CC	CC	CC	CC
722	9703286	A/G	1	289867197	+	NA	NA	NA	NA	NA	NA	AA	AA	AA	AA	AA	AA	AA	AA	AA	AA	AA	AA	AA	AA	AA	AA	GG	GG	GG	AA	AA	AA	GG	GG	AA	AA	AA	AA	AA	AA	AA	AA	AA	AA	AA	AA	AA	AA
723	4580022	C/G	1	290230551	+	NA	NA	NA	NA	NA	NA	CC	GG	CC	CC	CC	CC	CC	CC	CC	CC	CC	CC	CC	CC	GG	GG	NN	NN	NN	CC	CC	CC	CC	NN	CC	CC	CC	GG	CC	GG	CC	CC	GG	GG	CC	CC	GC	CC
724	2406731	T/A	1	290588958	+	NA	NA	NA	NA	NA	NA	TT	AA	TT	TT	TT	AA	TT	TT	TT	TT	TT	TT	TT	TT	AA	AA	NN	NN	NN	TT	TT	TT	NN	TT	TT	TT	TT	AA	TT	TA	TT	TT	AA	AA	TT	TT	AA	TT
725	4772104-2	G/A	1	290590765	+	NA	NA	NA	NA	NA	NA	GG	GG	GG	GG	GG	GG	GG	GG	GG	GG	GG	GG	GG	GG	AA	GG	GG	GG	GG	GG	GG	GG	GG	GG	GG	GG	GG	GG	GG	GG	GG	GG	GG	GG	GG	GG	GG	NN
726	4772104-1	C/G	1	290590765	+	NA	NA	NA	NA	NA	NA	CC	CC	CC	CC	CC	CC	CC	CC	CC	CC	CC	CC	CC	CC	NN	CC	CC	CC	CC	CC	CC	CC	CC	CC	CC	CC	CC	CC	CC	GC	CC	CC	CC	CC	CC	CC	CC	GG
727	5587830	T/A	1	291102152	+	NA	NA	NA	NA	NA	NA	TT	TT	TT	TT	TT	TT	TT	TT	TT	TT	TT	TT	TT	TT	AA	TT	TT	TT	TT	TT	TT	TT	TT	TT	TT	TT	TT	TT	TT	TT	TT	TT	TT	TT	TT	TT	TT	TT
728	4770804	C/T	1	291102370	+	NA	NA	NA	NA	NA	NA	CC	TC	CC	CC	CC	CC	CC	CC	CC	CC	CC	CC	CC	CC	CC	CC	CC	CC	CC	CC	CC	CC	CC	CC	CC	CC	CC	TT	CC	TC	CC	CC	TT	TT	CC	CC	TC	CC
729	4583331	A/G	1	291311521	+	NA	NA	NA	NA	NA	NA	GA	AA	AA	AA	AA	AA	AA	NN	AA	AA	AA	AA	AA	AA	GG	AA	NN	GG	GG	AA	AA	AA	GG	AA	AA	AA	AA	AA	AA	AA	AA	NN	AA	AA	AA	AA	AA	GG
730	2421277	C/A	1	291652541	+	NA	NA	NA	NA	NA	NA	CC	CC	CC	CC	CC	CC	CC	CC	CC	CC	CC	CC	CC	CC	CC	CC	AA	AA	AA	CC	CC	CC	AA	CC	CC	CC	CC	CC	CC	CC	CC	CC	CC	CC	CC	CC	CC	CC
731	4773814	G/A	1	291652764	+	NA	NA	NA	NA	NA	NA	AA	GG	GG	AA	GG	GG	GG	GG	GG	GG	GG	GG	GG	GG	GG	GG	NN	GG	GG	AA	AA	AA	GG	AA	AA	GG	AA	GG	AA	GG	GG	AA	GG	GG	GG	GG	GG	GG
732	4773022	G/A	1	291666855	+	NA	NA	NA	NA	NA	NA	GG	GG	GG	GG	GG	GG	GG	GG	GG	GG	GG	GG	GG	GG	GG	GG	GG	GG	GG	GG	GG	GG	GG	GG	GG	GG	GG	GG	GG	GG	NN	GG	GG	GG	GG	GG	GG	GG
733	7057222	G/A	1	291888882	+	NA	NA	NA	NA	NA	NA	GG	GG	GG	GG	GG	GG	GG	GG	GG	GG	GG	GG	GG	GG	GG	GG	AA	AA	AA	GG	GG	GG	AA	AG	GG	GG	GG	GG	GG	GG	GG	GG	GG	GG	GG	GG	GG	GG
734	2395750	T/C	1	291928042	+	NA	NA	NA	NA	NA	NA	CC	CC	TT	CC	TT	CC	TT	TT	TT	TT	TT	TT	TT	TT	CT	TT	TT	TT	TT	CC	CC	CC	TT	CC	CC	TT	CC	CC	CC	TT	TT	CC	CC	CC	TT	TT	CC	CC
735	2436736	T/A	1	292297845	+	NA	NA	NA	NA	NA	NA	TT	TT	TT	TT	TT	TT	TT	TT	TT	TT	TT	TT	TT	TT	TT	TT	AA	AA	AA	TT	TT	TT	AA	TT	TT	TT	TT	TT	TT	AA	TT	TT	TT	TT	TT	TT	TT	AA
736	4774086	A/G	1	292351853	+	NA	NA	NA	NA	NA	NA	AA	AA	AA	AA	AA	GG	AA	AA	AA	AA	AA	AA	AA	AA	AA	AG	GG	GG	GG	AA	AA	AA	GG	AA	AA	AA	AA	AA	AA	AA	AA	AA	AA	AA	AA	AA	AG	AA
737	4767997-2	C/T	1	292659686	+	NA	NA	NA	NA	NA	NA	TT	TT	CC	TT	CC	CC	CC	CC	CC	CC	CC	CC	CC	CC	CC	CC	CC	CC	CC	TT	TT	TT	CC	TT	TT	CC	TT	TT	TT	TC	CC	TT	TT	TC	CC	CC	TC	TT
738	4767997-1	G/C	1	292659686	+	NA	NA	NA	NA	NA	NA	CC	CC	GG	CC	GG	GG	GG	GG	GG	GG	GG	GG	GG	GG	GG	GG	GG	GG	GG	CC	CC	CC	GG	CC	CC	GG	CC	CC	CC	CG	GG	CC	CC	CG	GG	GG	CG	CC
739	4773823	C/T	1	292698427	+	NA	NA	NA	NA	NA	NA	TT	TT	CC	TT	CC	CC	CC	CC	CC	CC	CC	CC	CC	CC	CC	CC	CC	CC	CC	TT	TT	TT	CC	TC	TT	CC	TT	TT	TT	CC	CC	TT	TT	TT	CC	CC	TC	CC
740	2573821	A/C	1	293793706	+	NA	NA	NA	NA	NA	NA	CC	CC	AA	CC	AA	CC	CC	AA	AA	AA	AA	AA	CC	AA	AA	AA	AA	AA	AA	CC	CC	CC	AA	CC	CC	AA	CC	AC	CC	AA	CC	CC	CC	AC	AA	AA	CC	AA
741	100222674	C/T	1	294338608	+	NA	NA	NA	NA	NA	NA	TC	TT	CC	TC	CC	CC	CC	CC	CC	CC	CC	CC	TC	CC	CC	CC	CC	CC	NN	CC	TT	NN	CC	CC	NN	CC	CC	TT	TC	CC	NN	CC	CC	TC	CC	CC	TC	CC
742	2505949	T/C	1	294497423	+	NA	NA	NA	NA	NA	NA	TT	CT	CT	CT	CT	TT	TT	CT	TT	CT	TT	CT	CT	CT	CT	TT	TT	TT	TT	CT	TT	TT	CT	TT	TT	CT	CT	CT	CT	TT	TT	TT	TT	CT	TT	CT	TT	CT
743	4587444	A/G	1	294705153	+	NA	NA	NA	NA	NA	NA	AA	AA	AA	AA	AA	NN	GG	AA	AA	AA	AA	AA	GG	AA	AA	AA	AA	AA	AA	AA	AA	AA	AA	AA	AA	AA	AA	AA	AA	AA	GG	AA	AA	AA	AA	AA	AA	AA
744	2462673	T/C	1	294896145	+	NA	NA	NA	NA	NA	NA	TT	TT	TT	TT	TT	CC	NN	TT	TT	TT	TT	TT	CC	TT	TT	NN	TT	TT	TT	TT	TT	TT	NN	TT	TT	TT	TT	TT	TT	CC	NN	TT	TT	TT	TT	TT	CT	CC
745	2451428	G/C	1	295349361	+	NA	NA	NA	NA	NA	NA	GG	GG	CG	GG	CC	GG	GG	CG	CC	CC	CC	CC	GG	CC	CG	CG	GG	GG	GG	GG	GG	GG	GG	GG	CG	CG	GG	GG	GG	CC	GG	GG	GG	GG	CC	CG	GG	CC
746	4772298	A/G	1	295443207	+	NA	NA	NA	NA	NA	NA	AA	AA	AA	AA	AA	GG	GA	AA	AA	AA	GA	AA	AA	AA	AA	GA	AA	AA	AA	AA	AA	AA	AA	AA	AA	AA	AA	AA	AA	AA	AA	AA	AA	AA	AA	GA	GA	AA
747	4778951	A/G	1	295766549	+	NA	NA	NA	NA	NA	NA	GA	GA	GG	GA	GA	NN	GG	GA	GA	GA	GA	GA	AA	GA	AA	GA	NN	NN	NN	GA	GG	GG	AA	GG	GA	GA	GG	GA	GA	GA	AA	GA	GA	GA	GG	GG	GA	GA
748	2380850-2	C/G	1	295768167	+	NA	NA	NA	NA	NA	NA	CC	CC	CC	CC	CC	GG	CC	CC	CC	CC	CC	CC	CC	CC	CC	CC	NN	NN	NN	CC	CC	CC	NN	CC	CC	CC	CC	CC	CC	CC	CC	CC	CC	CC	CC	CC	GC	CC
749	2380850-1	G/A	1	295768167	+	NA	NA	NA	NA	NA	NA	GG	GG	GG	GG	GG	NN	GG	GG	GG	GG	GG	GG	GG	GG	GG	GG	AA	AA	AA	GG	AG	GG	AA	GG	GG	GG	GG	GG	GG	GG	GG	GG	GG	GG	GG	GG	GG	GG
750	2401351	G/A	1	295881577	+	NA	NA	NA	NA	NA	NA	AA	AA	GG	AA	GG	GG	GG	GG	GG	GG	GG	GG	GG	GG	GG	GG	GG	GG	GG	AA	GA	AA	GG	AA	AA	GG	AA	AA	AA	GG	GG	AA	AA	AA	GG	GG	GA	GG
751	4770118	T/C	1	296168007	+	NA	NA	NA	NA	NA	NA	TT	TT	TT	TT	TT	TT	CC	TT	TT	TT	TT	TT	CC	TT	CC	TT	TT	TT	TT	TT	TT	TT	TT	TT	TT	TT	TT	TT	TT	CC	CC	TT	TT	TT	TT	TT	TT	CC
752	4580384	G/T	1	296170867	+	NA	NA	NA	NA	NA	NA	GG	GG	TG	GG	TG	GG	GG	TT	TG	TT	TT	TT	GG	TT	GG	TG	GG	GG	GG	GG	GG	GG	GG	GG	GG	TT	GG	GG	GG	GG	GG	GG	GG	GG	TT	TT	GG	GG
753	4771894	A/G	1	296201768	+	NA	NA	NA	NA	NA	NA	AA	AA	AA	AA	AA	GG	GG	AA	AA	AA	AA	AA	AA	AA	AA	AA	GG	GG	GG	AA	GG	AA	GG	AA	AA	AA	AA	AA	AA	AA	GG	AA	AA	AA	AA	AA	AG	AA
754	2392176	C/T	1	296897264	+	NA	NA	NA	NA	NA	NA	TT	TT	CC	TT	CC	NN	CC	CC	CC	CC	CC	CC	CC	CC	CC	CT	TT	TT	TT	TT	TT	TT	TT	TT	TT	CC	TT	TT	TT	TT	CC	TT	TT	TT	CC	CC	TT	CC
755	4586937	G/T	1	297016657	+	NA	NA	NA	NA	NA	NA	GG	GG	GG	GG	TG	NN	TT	TT	TT	TT	TT	TT	GG	TT	GG	TT	GG	GG	GG	GG	GG	GG	GG	GG	GG	TT	GG	GG	GG	GG	TT	GG	GG	GG	GG	GG	GG	GG
756	4583277	G/C	1	297475758	+	NA	NA	NA	NA	NA	NA	CC	CC	CC	CC	GC	GG	GG	GG	NN	NN	GG	GG	GG	GG	CC	CC	CC	CC	CC	CC	CC	CC	CC	CC	CC	GG	CC	CC	CC	GG	GG	NN	CC	CC	CC	CC	GC	GG
757	4584321	C/T	1	297599411	+	NA	NA	NA	NA	NA	NA	CC	CC	TT	CC	TC	TT	CC	CC	CC	CC	CC	CC	TT	CC	TT	TC	CC	CC	CC	CC	CC	CC	CC	CC	CC	CC	CC	CC	CC	TT	CC	CC	CC	CC	TT	TT	TC	TT
758	2591882	G/A	1	297752134	+	NA	NA	NA	NA	NA	NA	AA	GA	AA	AA	GA	NN	GG	GG	GG	GG	GG	GG	GG	GG	GA	GA	AA	AA	AA	AA	AA	AA	AA	AA	AA	GG	AA	AA	AA	GG	GG	GA	AA	AA	AA	AA	AA	GG
759	2434355	A/G	1	298131453	+	NA	NA	NA	NA	NA	NA	AA	AA	GG	AA	AG	AA	AA	AA	AA	AA	AA	AA	GG	AA	GG	AA	NN	NN	AA	AA	AA	AA	NN	AA	AA	AA	AA	AA	AA	GG	AA	AA	AA	AA	GG	GG	AG	GG
760	4579066	A/G	1	298410172	+	NA	NA	NA	NA	NA	NA	AA	AA	AA	AA	AA	AA	AA	AA	AA	AA	AA	AA	GA	AA	AA	AA	AA	AA	AA	AA	AA	AA	AA	AA	AA	AA	AA	AA	AA	AA	AA	AA	AA	AA	AA	AA	AA	AA
761	2473141	C/T	1	298418219	+	NA	NA	NA	NA	NA	NA	TT	CC	TT	TT	TC	TT	TT	TC	CC	CC	CC	CC	CC	CC	TT	TT	CC	TC	CC	CC	CC	CC	CC	CC	CC	CC	TT	CC	TT	CC	TT	TT	CC	CC	TT	TT	TT	CC
762	2484266	G/T	1	298500582	+	NA	NA	NA	NA	NA	NA	GG	GT	GG	GG	GG	GG	GG	GG	GG	GG	GG	GG	TT	GG	GG	GT	TT	TT	TT	TT	TT	TT	TT	TT	TT	GG	GG	TT	GG	TT	GG	GG	TT	TT	GG	GG	GG	TT
763	4770595	C/A	1	298582790	+	NA	NA	NA	NA	NA	NA	AA	CC	AA	AA	AC	CC	AA	CC	CC	CC	CC	CC	CC	CC	AC	CC	CC	CC	CC	CC	CC	CC	CC	CC	CC	NN	AA	CC	AA	CC	AA	AA	CC	CC	AA	AA	AC	CC
764	4584745	T/C	1	298778956	+	NA	NA	NA	NA	NA	NA	CC	TT	CC	CC	CT	TT	CT	TT	TT	TT	TT	TT	CC	TT	CC	CC	CC	CC	CC	TT	CT	TT	TT	TT	TT	CT	CC	TT	CC	TT	CC	CC	TT	TT	CC	CC	CT	TT
765	2537182	C/A	1	298964268	+	NA	NA	NA	NA	NA	NA	CC	CC	CC	CC	CC	CC	CC	CC	CC	CC	CC	CC	CC	CC	CC	CC	CC	CC	CC	CC	CC	CC	CC	CC	CC	CC	CC	CC	CC	CC	CC	CC	CC	CC	CC	CC	CC	CC
766	4771921	G/A	1	299200058	+	NA	NA	NA	NA	NA	NA	AA	AA	AA	AA	AG	AA	AA	GG	GG	GG	GG	GG	GG	GG	AG	AA	NN	AA	AA	GG	AG	GG	GG	GG	GG	GG	AA	AA	AA	AA	AA	AA	AA	AA	AA	AA	AA	AA
767	2435266	C/G	1	299259557	+	NA	NA	NA	NA	NA	NA	CC	CC	CC	CC	CC	GG	CC	CC	CC	CC	CC	CC	CC	CC	CC	GC	CC	CC	CC	CC	CC	CC	CC	CC	CC	CC	CC	CC	CC	CC	CC	CC	CC	CC	CC	CC	GC	CC
768	2427462	T/C	1	299418304	+	NA	NA	NA	NA	NA	NA	TC	TT	CC	CC	TT	TT	CC	TT	TT	TT	TT	TT	TC	TT	CC	CC	TT	TT	TT	TT	TT	TT	TT	TT	TT	TT	CC	TT	CC	TT	CC	CC	TT	TT	CC	CC	TC	TT
769	2397946	A/C	1	300094536	+	NA	NA	NA	NA	NA	NA	AA	AA	AA	AA	AA	AA	AA	AA	AA	AA	AA	AA	AA	AA	AA	AA	CC	CC	CA	CA	CC	CA	AA	AA	AA	AA	AA	AA	AA	AA	AA	AA	AA	AA	AA	AA	AA	AA
770	100058466	T/A	1	300529760	+	NA	NA	NA	NA	NA	NA	AA	AT	AT	TT	AT	AT	AT	AT	AT	AT	TT	AT	AT	TT	TT	AT	AT	AT	AT	AT	AT	AT	AT	TT	AA	NN	AT	AT	AT	NN	AT	AT	AT	AT	AT	AT	AT	TT
771	100058194	T/C	1	300644188	+	NA	NA	NA	NA	NA	NA	CC	TT	CC	CC	CT	TT	TT	TT	TT	TT	TT	TT	TT	TT	TT	CT	TT	TT	CT	CC	TT	CC	CC	CC	CC	TT	CC	CC	CC	CC	TT	CC	TT	TT	CC	CC	TT	CT
772	2509179	G/C	1	300740144	+	NA	NA	NA	NA	NA	NA	GG	CG	GG	GG	GG	CC	GG	GG	GG	GG	GG	GG	CC	GG	GG	CG	CC	CC	CG	GG	CC	GG	GG	GG	GG	GG	GG	GG	GG	GG	GG	GG	CC	CC	GG	GG	CG	GG
773	4772924	A/G	1	300872301	+	NA	NA	NA	NA	NA	NA	AA	AA	AA	AA	GA	AA	AA	GG	GG	GG	GG	GG	AA	GG	AA	GA	AA	AA	AA	NN	AA	NN	NN	NN	NN	GG	AA	GG	AA	GG	AA	AA	AA	AA	AA	AA	AA	GG
774	9688667	T/G	1	301248075	+	NA	NA	NA	NA	NA	NA	TG	TG	TG	TG	TG	TG	TG	TG	TT	TG	TG	TG	TG	TG	TG	TG	TG	TG	TG	TG	TG	TG	TG	TG	TT	TG	TG	TG	TG	TG	TG	TG	TG	GG	TG	TT	TG	TG
775	100161995	C/G	1	301272066	+	NA	NA	NA	NA	NA	NA	CC	CC	CC	CC	GG	CC	CC	GG	GC	GG	GC	GG	CC	GC	CC	CC	CC	CC	CC	CC	CC	CC	NN	CC	NN	NN	CC	NN	CC	NN	CC	CC	CC	CC	CC	CC	CC	GG
776	2403420	T/C	2	137409	+	NA	NA	NA	NA	NA	NA	CC	CC	CC	CC	TT	TT	CC	TT	TT	TT	TT	TT	TT	TT	CC	CC	TT	TT	TT	TT	TT	TT	CT	TT	TT	TT	CC	CC	TT	CC	TT	CC	CC	CC	CC	TT	CT	TT
777	2534803	C/T	2	897822	+	NA	NA	NA	NA	NA	NA	CC	CT	CT	CT	CT	CT	CT	CC	CC	CT	CC	CT	CT	CT	CT	CT	CT	CT	CT	CT	CT	CT	CT	TT	CT	CC	CT	CC	CT	CT	CC	CT	CC	CT	CT	CT	CT	CT
778	2411297	A/G	2	1086733	+	NA	NA	NA	NA	NA	NA	AA	AA	AA	AA	AA	GG	AA	AA	AA	AA	AA	AA	AA	AA	AA	AA	AA	AA	AA	AA	AA	AA	AA	AA	AA	AA	AA	AA	GG	AA	AA	AA	AA	AA	AA	AA	GA	AA
779	4584975	G/C	2	1087886	+	NA	NA	NA	NA	NA	NA	GG	GG	GG	GG	CG	GG	GG	CC	CG	GG	CC	GG	GG	GG	GG	GG	NN	NN	NN	NN	NN	NN	GG	NN	GG	CC	GG	GG	GG	GG	GG	GG	GG	GG	GG	NN	GG	GG
780	2423489	G/A	2	1140213	+	NA	NA	NA	NA	NA	NA	GG	GG	GG	GG	GG	GG	AA	GG	GG	AA	GG	AA	AA	AA	AA	GG	GG	GG	GG	GG	GG	NN	GG	GG	NN	GG	GG	GG	GG	AA	AA	GG	GG	GG	GG	GG	GG	AA
781	4771281	G/C	2	1268830	+	NA	NA	NA	NA	NA	NA	CC	CC	CC	CC	CG	GG	CC	GG	GG	GG	GG	GG	GG	GG	GG	CC	GG	GG	GG	GG	GG	GG	GG	GG	GG	GG	CC	CC	GG	GG	GG	CC	CC	CC	CC	GG	CG	GG
782	2409901	T/C	2	1274502	+	NA	NA	NA	NA	NA	NA	TT	TT	TT	TT	TT	TT	CC	TT	TT	TT	TT	TT	TT	TT	TT	TT	TT	TT	TT	TT	TT	TT	TT	TT	TT	TT	TT	TT	TT	TT	TT	TT	TT	TT	TT	TT	TT	TT
783	2403720	G/T	2	1332577	+	NA	NA	NA	NA	NA	NA	GG	GG	GG	GG	TG	TT	GG	TT	TT	GG	TT	GG	GG	GG	GG	TG	GG	GG	GG	GG	GG	GG	GG	GG	GG	TT	GG	GG	TT	GG	GG	GG	GG	GG	GG	GG	TG	GG
784	9710295	T/C	2	1714423	+	NA	NA	NA	NA	NA	NA	TT	TT	TT	TT	CT	TT	TT	CC	CC	TT	TT	TT	TT	TT	TT	TT	TT	TT	TT	TT	TT	TT	TT	TT	TT	CC	TT	TT	TT	TT	TT	TT	TT	TT	TT	TT	TT	TT
785	2438842	T/A	2	1717619	+	NA	NA	NA	NA	NA	NA	TT	TT	TT	TT	AT	TT	TT	AA	AA	TT	TT	TT	TT	TT	TT	TT	TT	TT	TT	TT	TT	TT	TT	TT	TT	AA	TT	TT	TT	TT	TT	TT	TT	TT	TT	TT	TT	TT
786	100056871	G/A	2	1840031	+	NA	NA	NA	NA	NA	NA	NN	GG	GG	GG	GG	GG	GG	GG	GG	NN	GG	GG	GG	GG	GG	GG	NN	GG	GG	GG	GG	GG	NN	GG	GG	GG	GG	GG	GG	AA	GG	NN	NN	GG	GG	GG	GG	GG
787	100128773	G/C	2	2224084	+	NA	NA	NA	NA	NA	NA	GG	GG	GG	GG	GG	CC	CC	GG	GG	CC	GG	CC	CC	CC	CC	GC	GG	CC	CC	GC	GG	GG	GC	GG	GC	GG	GG	GG	CC	GG	CC	GG	GG	GG	GG	GG	GC	CC
788	4773436	G/A	2	2362748	+	NA	NA	NA	NA	NA	NA	GG	GG	GG	GG	GG	GG	AA	GG	GG	GG	GG	GG	GG	GG	GG	GG	GG	GG	GG	GG	GG	GG	GG	GG	GG	GG	GG	GG	GG	GG	GG	GG	GG	GG	GG	GG	GG	GG
789	2406149	G/A	2	2803826	+	NA	NA	NA	NA	NA	NA	AA	AA	AA	AA	AA	AA	GG	AA	AA	GG	AA	GG	GG	GG	GG	GG	GG	GG	GG	GG	GG	GG	GG	GG	GG	AA	AA	AA	AA	GG	NN	AA	AA	AA	AA	GG	AA	GG
790	4584108	A/G	2	3091840	+	NA	NA	NA	NA	NA	NA	AA	AA	AA	AA	AA	AA	AA	AA	AA	AA	AA	AA	AA	AA	AA	AA	AA	AA	AA	AA	AA	AA	AA	AA	AA	AA	AA	AA	AA	AA	AA	AA	AA	AA	AA	AA	AA	AA
791	2545089	C/T	2	3106224	+	NA	NA	NA	NA	NA	NA	CC	CC	CC	CC	CC	CC	TT	TC	CC	CC	CC	TT	CC	CC	TC	TC	CC	CC	CC	CC	CC	CC	CC	CC	CC	CC	CC	CC	CC	TT	TT	CC	CC	CC	CC	CC	CC	CC
792	4584854	G/A	2	3112624	+	NA	NA	NA	NA	NA	NA	AA	AA	AA	AA	AA	GG	AA	AA	AA	GG	AG	GG	GG	GG	GG	GG	AA	AA	AA	AA	AA	AA	AA	AA	AA	AA	AA	AA	GG	GG	GG	AA	AA	AA	AA	AA	AG	GG
793	4577522	A/T	2	3183917	+	NA	NA	NA	NA	NA	NA	AA	AA	AA	AA	AA	TT	TT	TA	AA	AA	AA	AA	AA	AA	AA	TA	NN	AA	AA	NN	NN	NN	AA	NN	AA	AA	AA	AA	TT	NN	AA	AA	AA	AA	AA	NN	TA	AA
794	2389674	G/C	2	3231166	+	NA	NA	NA	NA	NA	NA	GG	GG	GG	GG	GG	GG	CC	GG	GG	GG	CC	CC	GG	GG	CC	CC	GG	GG	GG	GG	NN	NN	GG	NN	GG	GG	GG	GG	GG	GG	GG	GG	GG	GG	GG	NN	GG	GG
795	4772495	A/G	2	3337472	+	NA	NA	NA	NA	NA	NA	AA	AA	AA	AA	AA	AA	AA	AA	AA	AA	GG	AA	AA	AA	AA	AA	AA	AA	AA	AA	AA	AA	AA	AA	AA	AA	AA	AA	AA	GG	AA	AA	AA	AA	AA	AA	AA	AA
796	5588529	G/T	2	3340474	+	NA	NA	NA	NA	NA	NA	GG	GG	GG	GG	GG	GG	GG	GG	GG	GG	NN	GG	GG	GG	GG	GG	GG	GG	GG	GG	GG	GG	GG	GG	GG	GG	GG	GG	GG	GG	GG	GG	GG	GG	GG	GG	GG	GG
797	4774342	T/C	2	3673713	+	NA	NA	NA	NA	NA	NA	TT	CC	TT	TT	CT	TT	CC	CC	CC	TT	CC	CC	TT	TT	TT	TT	TT	TT	CT	TT	TT	TT	CT	CC	CC	CC	TT	CC	TT	TT	TT	TT	CC	CC	TT	TT	CT	TT
798	4773398	T/G	2	3739331	+	NA	NA	NA	NA	NA	NA	TT	TT	TT	TT	TT	TT	TT	TT	TT	TT	TT	TT	TT	TT	TT	TT	TT	TT	TT	TT	TT	TT	TT	TT	TT	TT	TT	TT	TT	TT	TT	TT	TT	TT	TT	TT	TT	TT
799	4585003	G/A	2	3783374	+	NA	NA	NA	NA	NA	NA	GG	GG	GG	GG	AG	AA	GG	GG	GG	GG	GG	GG	GG	GG	GG	GG	GG	GG	GG	GG	GG	GG	GG	GG	GG	GG	GG	GG	AA	GG	GG	GG	GG	GG	GG	GG	AG	GG
800	4766099	A/G	2	3805385	+	NA	NA	NA	NA	NA	NA	GG	AA	GG	GG	AG	AA	GG	AA	AA	AA	GG	AA	AA	AA	AG	GG	AA	AA	AA	AA	AA	AA	AA	AA	AA	AA	GG	AA	AA	AA	AA	GG	AA	AA	GG	AA	AA	AA
801	100126329	C/A	2	4347253	+	NA	NA	NA	NA	NA	NA	CC	CC	CC	CC	CC	CC	CC	CC	CC	CC	CC	CC	CC	CC	CC	AC	CC	CC	CC	CC	CC	CC	CC	CC	CC	CC	CC	CC	CC	CC	CC	CC	CC	CC	CC	CC	CC	CC
802	2387844	T/G	2	4415478	+	NA	NA	NA	NA	NA	NA	GG	GG	GG	GG	GT	TT	TT	TT	TT	TT	TT	TT	TT	TT	GT	GG	TT	TT	TT	TT	TT	TT	TT	TT	TT	TT	GG	GG	TT	TT	GG	GG	GG	GG	GG	GG	GT	TT
803	4769260	G/T	2	4437425	+	NA	NA	NA	NA	NA	NA	GG	GG	GG	GG	GG	GG	GG	GG	GG	GG	GG	GG	GG	GG	GG	GG	TG	TG	TG	TG	TG	TG	TG	TG	TG	GG	GG	GG	GG	GG	GG	GG	GG	GG	GG	GG	GG	GG
804	7061364	C/A	2	4689053	+	NA	NA	NA	NA	NA	NA	AA	AA	AA	AA	CA	CC	AA	CC	CC	CC	AA	CC	CC	CC	AA	AA	CC	CC	CC	CC	CC	CC	CC	CC	CC	CC	AA	AA	CC	AA	AA	AA	AA	AA	AA	AA	CA	CC
805	2406931	G/A	2	4836401	+	NA	NA	NA	NA	NA	NA	GG	GG	GG	GG	GA	AA	GG	GG	GG	AA	AA	GG	AA	AA	GG	GG	GG	GG	GG	GG	GG	GG	GG	GG	GG	GG	GG	GG	AA	GG	GG	GG	GG	GG	GG	GG	GA	AA
806	4771634	G/A	2	4847610	+	NA	NA	NA	NA	NA	NA	AA	AA	AA	AA	GA	AA	GG	GG	GG	GG	GG	GG	GG	GG	AA	AA	GG	GG	GA	GG	GG	AA	GG	AA	AA	GG	AA	AA	AA	GG	AA	GA	AA	AA	AA	AA	AA	GG
807	100162424	T/A	2	4887394	+	NA	NA	NA	NA	NA	NA	TT	TT	TT	TT	TT	TT	AA	TT	TT	AA	AA	TT	AA	AA	TT	TT	AA	AT	AT	AA	AA	TT	AA	TT	TT	TT	TT	TT	TT	AA	TT	TT	TT	TT	TT	TT	TT	AA
808	2415860	G/A	2	5119793	+	NA	NA	NA	NA	NA	NA	GG	GG	GG	GG	GG	NN	GG	GG	GG	GG	GG	GG	GG	GG	GG	GG	AA	AA	AG	AA	AA	GG	AA	GG	GG	GG	GG	GG	NN	GG	GG	GG	GG	GG	GG	GG	GG	GG
809	2592933	C/T	2	5124599	+	NA	NA	NA	NA	NA	NA	CC	CC	CC	CC	CC	CC	CC	CC	CC	CC	CC	CC	CC	CC	CC	CC	CC	CC	CC	CC	CC	CC	CC	CC	CC	CC	CC	CC	CC	CC	CC	CC	CC	CC	CC	CC	CC	CC
810	5583211	T/C	2	5766795	+	NA	NA	NA	NA	NA	NA	TT	TT	TT	TT	CT	TT	TT	CC	CC	TT	TT	TT	TT	TT	TT	TT	TT	TT	TT	TT	TT	TT	TT	TT	TT	CC	TT	TT	TT	TT	TT	TT	TT	TT	TT	TT	TT	TT
811	2429956	C/A	2	6335466	+	NA	NA	NA	NA	NA	NA	CC	CC	CC	CC	CC	AA	AA	CC	CC	CC	CC	CC	CC	CC	CC	CC	CC	CC	CC	CC	CC	CC	CC	CC	CC	CC	CC	CC	AA	AA	CC	CC	CC	CC	CC	CC	AC	CC
812	4587324	A/T	2	6361730	+	NA	NA	NA	NA	NA	NA	AA	AA	AA	AA	AA	AA	AA	AA	AA	AA	AA	AA	AA	AA	AA	AA	AA	AA	AA	AA	AA	AA	AA	AA	AA	AA	AA	AA	AA	AA	NN	AA	AA	AA	AA	AA	AA	AA
813	9687310	T/C	2	6634513	+	NA	NA	NA	NA	NA	NA	TT	TT	TT	TT	CT	TT	TT	CC	CC	TT	TT	TT	TT	TT	TT	TT	TT	TT	TT	TT	TT	TT	TT	TT	TT	CC	TT	TT	TT	TT	TT	TT	TT	TT	TT	TT	TT	TT
814	2464838	C/T	2	6722755	+	NA	NA	NA	NA	NA	NA	CC	CC	CC	CC	CC	TT	CC	CC	CC	TT	TT	TT	TT	TT	CC	TC	CC	CC	CC	CC	CC	CC	CC	CC	CC	CC	CC	CC	TT	CC	CC	CC	CC	CC	CC	CC	CC	TT
815	2452223	G/A	2	6820493	+	NA	NA	NA	NA	NA	NA	GG	GG	GG	GG	AG	NN	GG	AA	AA	GG	GG	GG	GG	GG	GG	AG	GG	GG	AG	GG	GG	AA	AA	AA	AA	AA	GG	GG	NN	GG	AA	GG	GG	GG	GG	GG	GG	GG
816	100162812	G/A	2	6822081	+	NA	NA	NA	NA	NA	NA	AA	AA	AA	AA	AG	GG	AA	GG	GG	GG	GG	GG	GG	GG	AA	AG	AA	AA	AG	AA	AA	GG	GG	GG	GG	GG	AA	AA	GG	AA	GG	AA	AA	AA	AA	AA	AG	GG
817	4591677	C/G	2	6825808	+	NA	NA	NA	NA	NA	NA	GG	GG	GG	GG	GC	CC	GG	CC	CC	CC	CC	CC	CC	CC	GC	GC	GG	GG	GC	GG	GG	CC	CC	CC	CC	CC	GG	GG	CC	GG	CC	GG	GG	GG	GG	GG	GC	CC
818	2564417	C/G	2	6855838	+	NA	NA	NA	NA	NA	NA	CC	CC	CC	CC	CC	GG	CC	CC	CC	GG	GG	GG	GG	GG	CC	GC	CC	CC	GC	CC	CC	GG	GG	GC	GG	CC	CC	CC	GG	CC	CC	CC	CC	CC	CC	CC	GC	GG
819	4582966-2	T/C	2	6997107	+	NA	NA	NA	NA	NA	NA	TT	TT	TT	TT	TT	TT	TT	TT	TT	TT	TT	TT	TT	TT	TT	TT	TT	TT	CT	TT	TT	CC	CC	CC	CC	TT	TT	TT	TT	TT	TT	TT	TT	TT	TT	TT	TT	TT
820	4582966-1	T/C	2	6997107	+	NA	NA	NA	NA	NA	NA	TT	TT	TT	TT	TT	TT	TT	TT	TT	TT	TT	TT	TT	TT	TT	TT	TT	TT	TT	TT	TT	NN	NN	NN	NN	TT	TT	TT	TT	TT	TT	TT	TT	TT	TT	TT	TT	TT
821	4772921	G/A	2	7517018	+	NA	NA	NA	NA	NA	NA	GG	GG	GG	GG	GG	GG	GG	GG	GG	GG	GG	GG	GG	GG	GG	GG	NN	GG	GG	GG	GG	GG	GG	GG	GG	AA	GG	GG	GG	GG	GG	GG	GG	GG	GG	GG	GG	GG
822	4768141	G/A	2	7525134	+	NA	NA	NA	NA	NA	NA	GG	GG	GG	GG	GG	GG	GG	GG	GG	AA	AA	AA	AA	AA	GG	GG	GG	GG	GG	GG	NN	NN	GG	GG	GG	AA	GG	GG	GG	GG	AA	GG	GG	GG	GG	GG	GG	AA
823	4592581-2	C/T	2	8086541	+	NA	NA	NA	NA	NA	NA	CC	CC	CC	CC	CC	CC	TC	TC	CC	CC	CC	CC	CC	CC	CC	CC	CC	CC	CC	CC	CC	CC	CC	CC	CC	CC	CC	CC	CC	TC	CC	CC	CC	CC	CC	CC	CC	CC
824	4592581-1	T/C	2	8086541	+	NA	NA	NA	NA	NA	NA	TT	CT	TT	TT	CT	TT	TT	CC	CC	TT	TT	TT	TT	TT	TT	CT	TT	TT	TT	TT	TT	TT	TT	TT	TT	TT	TT	TT	TT	TT	TT	TT	TT	TT	TT	TT	TT	TT
825	4771757	A/T	2	8277565	+	NA	NA	NA	NA	NA	NA	AA	AA	AA	AA	AA	TT	TT	AT	AA	TT	TT	TT	TT	TT	AA	AA	AA	AA	AT	AA	AA	TT	TT	TT	TT	AA	AA	AA	TT	TT	TT	AA	AA	AA	AA	AA	AT	TT
826	2421229	C/T	2	8780611	+	NA	NA	NA	NA	NA	NA	CC	CC	CC	CC	CC	TT	CC	CC	CC	CC	CC	CC	CC	CC	CC	CC	CC	CC	CC	CC	CC	CC	CC	CC	CC	CC	CC	CC	TT	CC	CC	CC	CC	CC	CC	CC	TT	CC
827	4582293	G/A	2	9117931	+	NA	NA	NA	NA	NA	NA	AA	AG	AA	AA	AG	AA	GG	GG	GG	GG	GG	GG	GG	GG	AA	AA	AA	AA	AA	AA	AA	GG	GG	AA	GG	GG	AA	AA	AA	GG	AA	AA	AA	AA	AA	GG	AA	GG
828	4583722	C/T	2	9117997	+	NA	NA	NA	NA	NA	NA	TT	TT	TT	TT	TC	TT	CC	CC	CC	CC	CC	CC	CC	CC	TT	TC	TT	TT	TC	TT	TT	CC	CC	TC	CC	CC	TT	TT	TT	CC	TT	TT	TT	TT	TT	CC	TT	CC
829	2387582	C/T	2	9128886	+	NA	NA	NA	NA	NA	NA	TT	TT	TT	TT	TC	TT	CC	CC	CC	CC	CC	CC	CC	CC	TT	TT	TT	TT	TC	TT	TT	CC	CC	TT	CC	TT	TT	TT	TT	CC	TT	TT	TT	TT	TT	CC	TC	CC
830	4771896-2	C/G	2	9443246	+	NA	NA	NA	NA	NA	NA	CC	CC	CC	CC	CC	CC	GC	CC	CC	CC	CC	CC	CC	CC	CC	CC	CC	CC	CC	CC	CC	CC	CC	CC	CC	CC	CC	CC	CC	GG	CC	GC	CC	CC	CC	CC	CC	CC
831	4771896-1	C/G	2	9443246	+	NA	NA	NA	NA	NA	NA	CC	CC	CC	CC	CC	CC	CC	CC	CC	CC	CC	CC	CC	CC	CC	CC	CC	CC	CC	CC	CC	CC	CC	CC	CC	CC	CC	CC	CC	NN	CC	CC	CC	CC	CC	GC	CC	CC
832	2441678	A/T	2	9549649	+	NA	NA	NA	NA	NA	NA	AA	AA	AA	AA	AA	AA	AA	AA	AA	TA	TT	AA	TT	TT	AA	TA	AA	AA	AA	AA	AA	AA	AA	AA	AA	AA	AA	AA	AA	AA	AA	AA	AA	AA	AA	AA	TA	TT
833	2428319	A/G	2	9556864	+	NA	NA	NA	NA	NA	NA	GG	GG	GG	GG	GA	GG	AA	AA	AA	AA	AA	AA	AA	AA	GG	GA	GG	GG	GA	GG	GG	GA	AA	GG	AA	AA	GG	GG	GG	AA	GG	GA	GG	GG	GG	AA	GA	AA
834	2509908	T/C	2	9962545	+	NA	NA	NA	NA	NA	NA	TT	TT	TT	TT	TT	TT	TT	TT	TT	TT	TT	TT	TT	TT	TT	TT	TT	TT	TT	TT	TT	TT	TT	TT	TT	TT	TT	TT	TT	TT	TT	TT	TT	TT	TT	TT	TT	TT
835	2578330	A/G	2	9970819	+	NA	NA	NA	NA	NA	NA	AA	AA	AA	AA	AA	GA	AA	AA	AA	GA	AA	AA	GA	AA	AA	AA	AA	AA	AA	AA	AA	AA	AA	AA	AA	GA	AA	AA	AA	AA	AA	AA	AA	AA	AA	AA	GA	AA
836	2593902	A/C	2	9982750	+	NA	NA	NA	NA	NA	NA	AA	AA	AA	AA	AA	AA	CC	CC	NN	CA	CC	AA	CC	CA	CA	AA	AA	AA	AA	AA	AA	AA	AA	AA	AA	AA	AA	AA	AA	CC	AA	CA	AA	AA	AA	AA	CA	AA
837	2461326	A/T	2	9985775	+	NA	NA	NA	NA	NA	NA	AA	AA	AA	AA	AA	AA	AA	AA	AA	TA	TT	AA	TT	TT	AA	AA	AA	AA	AA	AA	AA	AA	AA	AA	AA	AA	AA	AA	AA	AA	AA	AA	AA	AA	AA	TT	TA	TT
838	4578841	G/A	2	9987678	+	NA	NA	NA	NA	NA	NA	GG	GG	GG	GG	GG	GG	GG	GG	GG	AG	AA	GG	AA	AA	GG	GG	GG	GG	GG	GG	GG	GG	GG	GG	GG	GG	GG	GG	GG	GG	GG	GG	GG	GG	GG	AA	AG	AA
839	2421299	C/T	2	10381807	+	NA	NA	NA	NA	NA	NA	CC	CT	TT	CC	CT	CC	TT	TT	TT	CT	TT	CC	TT	TT	CC	CT	CC	CC	CC	CC	CC	CC	NN	CC	NN	CC	CC	CC	CC	TT	CC	CC	CC	CC	TT	CC	CC	TT
840	2405447	G/T	2	10531841	+	NA	NA	NA	NA	NA	NA	TT	TT	TT	TT	TG	TT	GG	GG	GG	TT	TT	GG	TT	TT	TT	TT	TT	TT	TG	TT	TT	TG	GG	TT	GG	GG	TT	TT	TT	GG	TT	TT	TT	TT	TT	GG	TT	TT
841	4772931	C/T	2	10651238	+	NA	NA	NA	NA	NA	NA	TT	TT	CC	TT	TC	TT	CC	TT	TT	CC	CC	CC	CC	CC	TT	TT	TT	TT	TT	TT	TT	TT	TT	TT	TT	CC	TT	TT	TT	CC	TT	TT	TC	TT	CC	CC	TC	CC
842	4578774	T/C	2	11053408	+	NA	NA	NA	NA	NA	NA	TT	TT	CC	TT	CT	TT	TT	TT	TT	TT	TT	TT	TT	TT	TT	TT	TT	TT	TT	TT	TT	TT	TT	TT	TT	TT	TT	TT	TT	TT	TT	TT	TT	TT	CC	CC	CT	TT
843	2461351	G/A	2	11646258	+	NA	NA	NA	NA	NA	NA	GG	GG	GG	GG	GG	GG	GG	GG	GG	GG	GG	GG	GG	GG	GG	GG	GG	GG	GG	GG	GG	GG	GG	GG	GG	GG	GG	GG	GG	GG	GG	GG	GG	GG	GG	GG	GG	GG
844	2416287	C/G	2	12016282	+	NA	NA	NA	NA	NA	NA	GG	GG	CG	GG	CC	GG	GG	CC	CG	CC	CC	CC	CC	CC	GG	GG	GG	GG	GG	GG	GG	GG	CC	GG	CC	CC	GG	GG	GG	GG	CC	GG	GG	GG	CC	CC	CG	CC
845	2483300	G/C	2	12017625	+	NA	NA	NA	NA	NA	NA	GG	GG	GG	GG	GG	GG	GG	GG	GG	GG	GG	GG	GG	GG	GG	GG	GG	GG	GG	GG	GG	GG	GG	GG	GG	GG	GG	GG	GG	GG	GG	GG	GG	GG	GG	GG	GG	GG
846	9665243	A/T	2	12339670	+	NA	NA	NA	NA	NA	NA	AA	AA	AA	AA	TA	AA	TT	TT	TT	TT	TT	AA	TT	TT	AA	AA	AA	AA	AA	AA	AA	AA	AA	AA	AA	AA	AA	AA	AA	TT	TT	AA	AA	AA	AA	AA	TA	TT
847	4584993	G/A	2	12443087	+	NA	NA	NA	NA	NA	NA	GG	GG	GG	GG	AG	GG	GG	AG	AA	AG	GG	GG	GG	GG	GG	GG	GG	GG	GG	GG	GG	GG	GG	AA	AA	GG	GG	GG	GG	AA	GG	GG	GG	GG	GG	GG	AG	GG
848	4587043	T/A	2	12444919	+	NA	NA	NA	NA	NA	NA	TT	TT	TT	TT	TT	AA	TT	TT	TT	TT	TT	TT	TT	TT	AA	TT	TT	TT	TT	TT	TT	TT	TT	TT	TT	TT	TT	TT	AA	TT	TT	TT	TT	TT	TT	TT	AT	TT
849	4770697	A/C	2	12629534	+	NA	NA	NA	NA	NA	NA	AA	AA	AC	AA	AC	AA	AA	AA	AA	AA	AA	AA	AA	AA	AA	AA	AA	AA	AA	AA	AA	AA	AA	CC	AC	AA	AA	AA	AA	AC	CC	AA	AA	AA	CC	CC	AA	AA
850	4582355-2	G/T	2	13308069	+	NA	NA	NA	NA	NA	NA	GG	GG	GG	GG	GG	TT	GG	GG	NN	GG	GG	GG	GG	GG	TT	GG	GG	TT	TG	GG	GG	GG	GG	TT	TT	GG	GG	GG	TT	GG	GG	GG	GG	GG	GG	GG	GG	GG
851	4582355-1	C/T	2	13308069	+	NA	NA	NA	NA	NA	NA	CC	CC	CC	CC	TC	TT	CC	TC	TT	CC	CC	CC	CC	CC	NN	CC	CC	NN	CC	CC	CC	CC	CC	NN	NN	CC	CC	CC	NN	CC	CC	CC	CC	CC	CC	CC	CC	CC
852	9712277	C/T	2	13346359	+	NA	NA	NA	NA	NA	NA	CC	CC	NN	CC	TT	CC	CC	TT	TT	TT	TT	CC	TT	TT	CC	CC	CC	TT	CT	CC	CC	CC	CC	TT	TT	CC	CC	CC	CC	CC	TT	CC	CC	CC	NN	CC	CC	TT
853	4772332	G/T	2	13777434	+	NA	NA	NA	NA	NA	NA	GG	GG	GG	GG	TG	GG	GG	GG	TG	TT	TT	GG	TT	TT	TG	TG	GG	GG	GG	GG	GG	GG	GG	GG	GG	GG	GG	GG	GG	GG	GG	GG	GG	GG	GG	GG	GG	TT
854	2426481	G/A	2	13780192	+	NA	NA	NA	NA	NA	NA	GG	GG	AA	GG	AG	GG	AA	GG	GG	NN	NN	GG	NN	NN	GG	AG	GG	GG	GG	GG	GG	GG	GG	GG	GG	GG	GG	GG	GG	GG	AA	GG	GG	GG	AA	AA	GG	GG
855	4583982	T/C	2	13999089	+	NA	NA	NA	NA	NA	NA	TT	TT	CC	TT	TC	TT	CC	TT	TT	TT	TT	TT	TT	TT	TT	CC	TT	TC	TC	TT	TT	TT	TT	CC	CC	TT	TT	TT	TT	TT	TT	TT	TT	TT	CC	CC	TT	CC
856	4582271	A/C	2	13999579	+	NA	NA	NA	NA	NA	NA	AA	AA	CC	AA	AC	AA	AA	AA	AA	AA	AA	NN	AA	AA	AA	CC	NN	NN	NN	AA	AA	AA	AA	NN	NN	AA	AA	AA	AA	AA	AA	AA	AA	AA	CC	CC	AA	CC
857	2442640	G/T	2	15004447	+	NA	NA	NA	NA	NA	NA	TT	GG	TT	TT	TT	GG	GG	TT	TT	GG	GG	GG	GG	GG	GG	GT	GG	GG	GG	GG	GG	GG	GG	GG	GG	GT	TT	GG	NN	GG	GG	TT	GG	GG	TT	TT	GT	TT
858	2466894	C/G	2	15140931	+	NA	NA	NA	NA	NA	NA	CC	CC	CC	CC	CC	GG	CC	CC	CC	CC	CC	GG	CC	CC	CC	CC	CC	GG	GC	CC	CC	CC	CC	GG	GG	CC	CC	CC	GG	CC	CC	CC	CC	CC	CC	CC	GC	GG
859	4585500	T/C	2	15969855	+	NA	NA	NA	NA	NA	NA	TT	TT	TT	TT	TT	TT	CC	TT	TT	CC	CC	TT	CC	CC	CT	TT	TT	TT	TT	TT	TT	TT	TT	TT	TT	TT	TT	TT	TT	TT	CC	TT	TT	TT	TT	TT	TT	CC
860	2416383	C/G	2	15998897	+	NA	NA	NA	NA	NA	NA	NN	CC	NN	NN	CC	CC	GG	CC	CC	CC	CC	CC	CC	CC	GG	GC	CC	GG	GC	CC	CC	CC	CC	GG	CC	CC	NN	CC	CC	CC	GG	CC	CC	CC	NN	GC	CC	GG
861	4577156	A/C	2	16122088	+	NA	NA	NA	NA	NA	NA	CC	AA	CC	CC	CA	AA	AA	AA	AA	CC	CC	AA	CC	CC	AA	AA	AA	NN	AA	AA	AA	AA	AA	NN	AA	AA	CC	AA	AA	AA	CC	CC	AA	AA	CC	CC	CA	CC
862	100184544	T/C	2	16351220	+	NA	NA	NA	NA	NA	NA	TT	CC	TT	TT	TT	CC	CC	TT	TT	CC	CC	TT	CC	CC	CC	TT	CC	CC	CC	CC	CC	CC	CC	CC	NN	TT	TT	CC	CC	CC	CC	TT	CC	CC	TT	TT	CT	TT
863	2432530	A/G	2	16472342	+	NA	NA	NA	NA	NA	NA	AA	GG	AA	AA	AA	AA	AA	AA	AA	AA	AA	GG	AA	AA	GG	AA	AA	GG	GA	AA	AA	AA	AA	GG	AA	GG	AA	GG	AA	GG	GG	AA	GG	GG	AA	AA	GA	GA
864	2395182	C/T	2	16658677	+	NA	NA	NA	NA	NA	NA	TT	CC	TT	TT	TT	TT	TC	TC	TT	CC	CC	TT	CC	CC	CC	CC	CC	CC	CC	CC	CC	CC	CC	CC	CC	CC	TT	CC	TT	CC	TT	TT	CC	CC	TT	TT	CC	TT
865	2397196	C/T	2	16730649	+	NA	NA	NA	NA	NA	NA	CC	CC	CC	CC	CC	CC	CC	CC	CC	CC	CC	CC	CC	CC	CC	CC	CC	CC	CC	CC	CC	CC	CC	CC	CC	CC	CC	CC	CC	CC	TT	CC	CC	CC	CC	CC	CC	TT
866	4584983	G/A	2	16773353	+	NA	NA	NA	NA	NA	NA	GG	GG	GG	GG	AG	AA	GG	AG	AA	GG	GG	AA	GG	GG	GG	GG	GG	GG	GG	GG	GG	GG	GG	GG	GG	GG	GG	GG	AA	GG	GG	GG	GG	GG	GG	GG	GG	GG
867	2426335	A/G	2	16868001	+	NA	NA	NA	NA	NA	NA	AA	AA	AA	AA	AA	AA	AA	AA	AA	AA	AA	AA	AA	AA	AA	AA	AA	AA	AA	AA	AA	AA	AA	AA	AA	AA	AA	AA	AA	AA	AA	AA	AA	AA	AA	AA	AA	AA
868	2432670	G/A	2	17192370	+	NA	NA	NA	NA	NA	NA	GG	GG	GG	GG	GG	GG	GG	GG	GG	GG	GG	GG	GG	GG	GG	GG	GG	GG	GG	GG	GG	GG	GG	GG	GG	GG	GG	GG	GG	GG	AA	GG	GG	GG	GG	GG	GG	AA
869	2436150	A/C	2	17221681	+	NA	NA	NA	NA	NA	NA	AA	CC	AA	AA	AA	AA	AC	AA	AA	AA	CC	AA	CC	CC	AC	AC	CC	AA	AC	CC	CC	CC	CC	AA	CC	AA	AA	CC	AA	AA	AA	AA	CC	CC	AA	AA	CC	CC
870	5586777	C/A	2	17348190	+	NA	NA	NA	NA	NA	NA	CC	NN	CC	CC	CC	CC	CC	CC	CC	CC	CC	CC	CC	NN	CC	AC	CC	NN	CC	CC	CC	CC	CC	CC	CC	CC	CC	CC	CC	CC	CC	NN	CC	CC	CC	CC	CC	CC
871	4779180	C/T	2	17478965	+	NA	NA	NA	NA	NA	NA	CC	CC	CC	CC	CC	CC	CC	CC	CC	CC	CC	CC	CC	CC	CC	TT	CC	CC	CC	CC	CC	CC	CC	CC	CC	CC	CC	CC	CC	CC	CC	CC	CC	CC	CC	CC	TC	CC
872	2626807	T/G	2	17685831	+	NA	NA	NA	NA	NA	NA	TT	NN	TT	TT	TT	TT	TT	TT	TT	GG	GG	TT	GG	GG	GG	GT	NN	TT	TT	NN	NN	NN	NN	TT	NN	TT	TT	NN	TT	GG	TT	TT	NN	NN	TT	TT	NN	TT
873	2508896	G/A	2	18248031	+	NA	NA	NA	NA	NA	NA	AA	AA	AA	AA	AG	AA	GG	GG	GG	GG	GG	GG	GG	GG	GG	GG	AA	AA	AA	AA	AA	AA	AA	AA	AA	GG	AA	AA	AA	GG	GG	AA	AA	AA	AA	AA	AG	GG
874	4772308	T/A	2	18615869	+	NA	NA	NA	NA	NA	NA	TT	TT	TT	TT	AT	TT	TT	AA	AA	AT	TT	AA	TT	TT	TT	AT	TT	TT	TT	TT	TT	TT	TT	TT	TT	AA	TT	TT	TT	TT	AA	TT	TT	TT	TT	TT	AT	TT
875	4771664	C/T	2	20401965	+	NA	NA	NA	NA	NA	NA	CC	CC	TC	CC	CC	CC	CC	CC	CC	CC	CC	CC	CC	CC	CC	TC	CC	CC	CC	CC	CC	CC	CC	CC	CC	CC	CC	CC	CC	CC	CC	CC	CC	CC	CC	CC	TC	CC
876	4583665	G/A	2	20536623	+	NA	NA	NA	NA	NA	NA	AA	AA	NN	NN	GG	GG	GA	GG	GG	GG	GG	GG	GG	GG	GG	GA	AA	AA	AA	AA	AA	AA	AA	AA	AA	GG	NN	GG	GG	GG	NN	GG	GA	GA	NN	AA	AA	GG
877	5583540	C/A	2	20791876	+	NA	NA	NA	NA	NA	NA	CC	CC	CC	CC	CC	CC	CC	CC	CC	CC	CC	CC	CC	CC	CC	CC	CC	CC	CC	CC	CC	CC	CC	CC	CC	NN	CC	CC	CC	AA	AA	CC	CC	CC	CC	CC	CC	AA
878	2451774	T/G	2	21268867	+	NA	NA	NA	NA	NA	NA	TT	TT	TT	TT	GT	GG	GT	TT	TT	TT	TT	TT	TT	TT	TT	TT	TT	GT	GT	TT	TT	TT	TT	GG	TT	TT	TT	TT	GG	TT	TT	TT	TT	TT	TT	TT	TT	TT
879	4773624	A/T	2	21275228	+	NA	NA	NA	NA	NA	NA	AA	TA	AA	AA	AA	AA	AA	AA	AA	AA	AA	AA	AA	AA	AA	AA	TT	TA	TA	TT	TT	TT	TT	AA	TT	AA	AA	AA	AA	AA	AA	AA	TA	TA	AA	AA	TA	AA
880	9716833	T/C	2	21514166	+	NA	NA	NA	NA	NA	NA	TT	TC	TT	TT	TT	NN	TT	TT	TT	TT	TT	TT	TT	TT	TT	TT	CC	CC	CC	CC	CC	CC	CC	CC	CC	TT	TT	TT	NN	TT	TT	TT	TC	TC	TT	TT	TC	TT
881	100162206	C/T	2	21597418	+	NA	NA	NA	NA	NA	NA	CC	TT	CC	CC	CC	CC	CC	CC	CC	CC	CC	CC	CC	CC	TC	CC	TT	TC	TC	TT	TT	TT	TT	CC	TT	CC	CC	CC	CC	CC	TT	CC	TC	TC	CC	CC	TC	CC
882	2591277	T/C	2	21873835	+	NA	NA	NA	NA	NA	NA	CC	CC	CC	CC	CT	TT	TT	TT	TT	TT	TT	TT	TT	TT	TT	CC	CC	CT	CT	CC	CC	CC	CC	TT	CC	TT	CC	CC	TT	TT	TT	CC	CC	CT	CC	CC	TT	TT
883	2591766	A/G	2	22241420	+	NA	NA	NA	NA	NA	NA	AA	AA	AA	AA	AA	AA	AA	AA	AA	AA	GG	GA	GG	GG	GG	GA	AA	AA	AA	AA	AA	AA	AA	AA	AA	AA	AA	AA	AA	AA	AA	AA	AA	AA	AA	AA	AA	AA
884	4772099	T/C	2	22952354	+	NA	NA	NA	NA	NA	NA	TT	CC	CC	TT	CT	TT	CC	TT	TT	TT	CT	TT	TT	TT	TT	TT	CC	CC	CC	CC	CC	CC	CC	CC	CC	TT	TT	CC	CC	TT	CC	TT	CC	CC	CC	TT	CC	TT
885	2399590	C/T	2	23134354	+	NA	NA	NA	NA	NA	NA	CC	CC	CC	CC	CC	CC	CC	CC	CC	CC	CC	CC	CC	CC	CC	CC	CC	CC	CC	CC	CC	CC	CC	CC	CC	CC	CC	CC	CC	CC	TT	CC	CC	CC	CC	CC	CC	CC
886	4576203	A/G	2	23528441	+	NA	NA	NA	NA	NA	NA	AA	GG	GG	AA	GG	AA	GG	GG	GG	GG	GA	GG	AA	AA	AA	GA	GG	GA	GA	GG	GG	GG	GG	AA	GG	GG	AA	AA	AA	AA	AA	AA	GG	GA	GG	AA	AA	AA
887	4771924	C/T	2	23944304	+	NA	NA	NA	NA	NA	NA	CC	CC	CC	CC	CC	TT	CC	CC	CC	CC	TT	CC	TT	TT	TT	CC	CC	NN	CC	CC	CC	CC	CC	CC	CC	CC	CC	CC	CC	CC	CC	CC	CC	CC	CC	CC	CC	CC
888	2444039	G/A	2	24661342	+	NA	NA	NA	NA	NA	NA	AA	GG	GG	AA	GG	GG	GG	GG	GG	GG	GG	GG	GG	GG	GG	GG	GG	AG	AG	GG	GG	GG	GG	GG	GG	GG	AA	GG	AA	GG	GG	AG	GG	GG	GG	AG	GG	GG
889	2543317	T/C	2	24811838	+	NA	NA	NA	NA	NA	NA	TT	TT	TT	TT	TT	TT	TT	TT	TT	TT	TT	TT	TT	TT	TT	TT	TT	TT	TT	TT	TT	TT	TT	TT	TT	TT	TT	CC	CC	TT	TT	TT	TT	CT	TT	TT	CC	TT
890	2527932	C/T	2	24969234	+	NA	NA	NA	NA	NA	NA	CC	CC	CC	CC	CC	CC	CC	CC	CC	CC	CC	CC	CC	CC	CC	CC	CC	TC	TC	CC	CC	CC	CC	CC	CC	CC	CC	CC	TT	CC	CC	CC	CC	CC	CC	CC	CC	CC
891	2395261	C/T	2	26004474	+	NA	NA	NA	NA	NA	NA	CC	CC	CC	CC	CC	CC	CC	CC	CC	CC	CC	CC	CC	CC	CC	CC	CC	CC	CC	CC	CC	CC	CC	CC	CC	CC	CC	CC	CC	TT	CC	CC	CC	CC	CC	CC	TC	TT
892	2486622	C/T	2	26025966	+	NA	NA	NA	NA	NA	NA	CC	CC	CC	CC	CC	CC	CC	CC	CC	CC	CC	CC	CC	CC	CC	TC	CC	CC	CC	CC	TT	CC	CC	CC	TC	CC	CC	TC	CC	TC	CC	CC	CC	CC	CC	CC	TC	CC
893	4771129	C/T	2	26136447	+	NA	NA	NA	NA	NA	NA	TT	CC	CC	TT	CC	CC	CC	CC	CC	CC	CC	CC	CC	CC	CC	CC	CC	CC	CC	CC	CC	CC	CC	CC	CC	CC	TT	CC	CC	TT	CC	TT	CC	CC	CC	TT	CT	TT
894	4773190	C/T	2	26285361	+	NA	NA	NA	NA	NA	NA	CC	CC	CC	CC	CC	CC	CC	CC	CC	CC	CC	CC	CC	CC	CC	CC	CC	CC	CC	CC	CC	CC	CC	CC	CC	CC	CC	TT	NN	CC	TT	CC	CC	TC	CC	CC	TT	CC
895	4584666	T/A	2	26287909	+	NA	NA	NA	NA	NA	NA	TT	TT	TT	TT	TT	TT	TT	TT	TT	TT	TT	TT	TT	TT	TT	TT	TT	TT	TT	TT	TT	TT	TT	TT	TT	TT	TT	AA	TT	NN	AA	TT	TT	AA	TT	TT	AA	NN
896	7059323	A/C	2	26439922	+	NA	NA	NA	NA	NA	NA	AC	CC	CC	AA	AC	CC	AA	AA	AA	AA	CC	AA	CC	CC	CC	AC	CC	AC	AC	CC	CC	CC	CC	CC	CC	AA	AA	AA	AA	AA	AA	AA	CC	AC	CC	AA	AA	AA
897	100183787	C/T	2	26614908	+	NA	NA	NA	NA	NA	NA	TT	CC	CC	TC	CC	CC	CC	CC	CC	CC	CC	CC	CC	CC	CC	TC	CC	CC	CC	CC	CC	CC	CC	CC	CC	CC	TT	TT	TT	TT	TT	TT	CC	TC	CC	TT	TC	TT
898	4589013	G/A	2	26980324	+	NA	NA	NA	NA	NA	NA	AA	GA	GG	AA	GG	AA	GA	GG	GG	GG	GA	GG	GA	AA	AA	GG	GG	GG	GG	GG	GG	GG	GG	GG	GG	GA	AA	GG	GG	GG	GG	GA	GG	GG	GG	AA	GG	GG
899	100271540	A/T	2	27341620	+	NA	NA	NA	NA	NA	NA	AA	AA	AA	AA	AA	AA	AA	AA	AA	AA	AA	AA	AA	AA	AA	AA	AA	AA	AA	AA	AA	AA	AA	AA	AA	AA	AA	AA	TT	AA	AA	AA	AA	AA	AA	AA	AA	AA
900	4592523	T/C	2	27566389	+	NA	NA	NA	NA	NA	NA	NN	TT	TT	TT	TT	CC	TT	TT	TT	TT	CC	TT	TC	CC	CC	TT	TT	TC	TC	TT	TT	TT	TT	TT	TT	TT	NN	CC	TT	TT	CC	NN	TT	TC	TT	CC	TC	TT
901	4772462	G/A	2	27810260	+	NA	NA	NA	NA	NA	NA	GG	GG	GG	GG	GG	GG	GG	GG	GG	GG	AA	GG	AG	AA	AA	GG	GG	GG	GG	GG	GG	GG	GG	NN	GG	GG	GG	GG	AA	GG	GG	GG	GG	GG	GG	GG	GG	GG
902	4772744	C/T	2	28405299	+	NA	NA	NA	NA	NA	NA	CC	CC	CC	CC	CC	CC	CC	CC	CC	TC	NN	CC	CC	NN	NN	CC	CC	CC	CC	CC	CC	CC	CC	CC	CC	CC	CC	CC	CC	TT	CC	CC	CC	CC	CC	CC	CC	TT
903	9702401	A/G	2	28650368	+	NA	NA	NA	NA	NA	NA	GG	AA	AA	GG	AA	NN	AA	AA	AA	AA	AA	AA	AA	AA	AA	AA	AA	AA	AA	AA	AA	AA	AA	AA	AA	AA	GG	AA	AA	AA	AA	GG	AA	AA	AA	GG	AA	AA
904	4771831	G/T	2	28932407	+	NA	NA	NA	NA	NA	NA	TT	TT	TT	TT	TG	GG	TT	GG	GG	TT	GG	TT	TG	GG	GG	TG	TT	TG	TG	TT	TT	TT	TT	TT	TG	TT	TT	GG	TT	GG	GG	TT	TT	TT	TT	TT	GG	GG
905	4587602	A/G	2	28937052	+	NA	NA	NA	NA	NA	NA	GG	AA	AA	GG	AG	AA	AA	GG	GG	AA	AA	AA	AA	AA	AA	AG	AA	AA	AA	AA	AA	AA	AA	AA	AA	AA	GG	AA	AA	AA	AA	GG	AA	AA	AA	GG	AA	AA
906	100183854	T/G	2	29541133	+	NA	NA	NA	NA	NA	NA	TT	GG	TT	TT	TT	TT	TT	TT	TT	TT	TT	TT	TT	TT	TT	TT	GG	GG	GG	GG	GG	GG	GG	GG	GG	TT	TT	GG	GG	TT	NN	TT	GG	GG	TT	GG	TG	TT
907	2580433	G/A	2	29631133	+	NA	NA	NA	NA	NA	NA	AG	AG	AG	AG	AG	AG	AG	AG	AG	AG	GG	AG	AG	AG	AG	AG	AG	GG	AG	AG	AG	AG	AG	GG	AG	GG	AG	AG	GG	AG	GG	AG	AG	AG	AG	GG	AG	AG
908	100162520	C/G	2	29671479	+	NA	NA	NA	NA	NA	NA	GG	CC	GG	GG	CC	GG	GG	CC	CC	GG	CC	GG	GC	CC	CC	GG	CC	CC	CC	CC	CC	CC	CC	CC	CC	GG	GG	CC	CC	CC	GG	GG	CC	CC	GG	GG	CC	CC
909	4588934	A/C	2	29678352	+	NA	NA	NA	NA	NA	NA	AA	AA	AA	AA	AC	CC	AA	AC	CC	AA	AC	AA	AC	CC	CC	AA	AA	AC	AC	AA	AA	AA	AA	AA	AC	AA	AA	AA	AA	CC	CC	AA	AA	AA	AA	CC	AC	CC
910	4771369	T/C	2	29875365	+	NA	NA	NA	NA	NA	NA	TT	TT	TT	TT	TT	TT	TT	TT	TT	TT	CC	TT	CT	CC	CC	TT	TT	CT	CT	TT	TT	TT	TT	TT	CC	TT	TT	TT	TT	CC	TT	TT	TT	TT	TT	TT	CT	CC
911	4772711	T/C	2	30274067	+	NA	NA	NA	NA	NA	NA	TT	TT	TT	TT	CT	CC	TT	CC	CC	TT	CC	TT	TT	CC	CC	TT	TT	TT	CT	TT	TT	TT	TT	TT	CT	TT	TT	TT	TT	TT	TT	TT	TT	TT	TT	CC	CT	TT
912	4584385	G/T	2	30311983	+	NA	NA	NA	NA	NA	NA	GG	TT	GG	GG	GT	TT	GG	TT	TT	GG	GG	GG	GG	GG	GG	GG	TT	TT	TT	TT	TT	TT	TT	TT	TT	GG	GG	TT	GG	TT	TT	GG	TT	TT	GG	GG	GT	TT
913	4779657	C/T	2	30399640	+	NA	NA	NA	NA	NA	NA	CC	TC	CC	CC	CC	CC	CC	CC	CC	CC	CC	CC	CC	CC	CC	CC	TT	TC	TC	TT	TT	TT	TT	TT	TC	CC	CC	TT	TC	TT	CC	TC	TC	TT	CC	CC	CC	TT
914	4776069	C/T	2	31039238	+	NA	NA	NA	NA	NA	NA	TT	CC	TT	TT	CT	CC	TT	CT	CC	TT	CC	TT	CT	TT	CT	TT	CC	CT	CT	CC	CC	CC	CC	CC	CT	TT	TT	CC	NN	CC	CC	TT	CC	CC	CT	TT	CT	CC
915	9666762	T/C	2	31147885	+	NA	NA	NA	NA	NA	NA	CC	TT	CC	CC	CT	TT	CC	TT	TT	CC	TT	CC	CT	CC	TT	CC	TT	TT	TT	TT	TT	TT	TT	TT	TT	CT	CC	TT	TT	TT	TT	CC	TT	TT	CC	CT	TT	TT
916	2398739	C/A	2	31590619	+	NA	NA	NA	NA	NA	NA	CC	AA	CC	CC	CC	NN	CC	CC	CC	CC	AA	CC	AC	CC	AA	CC	AA	AA	AA	AA	AA	AA	AA	AA	AA	CC	CC	AA	AA	CC	AC	CC	AA	AA	CC	CC	AC	CC
917	2431833	T/C	2	32267394	+	NA	NA	NA	NA	NA	NA	TT	TT	TT	TT	TT	TT	TT	TT	TT	TT	TT	TT	TT	TT	TT	CT	TT	TT	TT	TT	TT	TT	TT	TT	TT	TT	TT	TT	CC	TT	CC	TT	TT	TT	TT	TT	TT	TT
918	2384556	T/G	2	32272602	+	NA	NA	NA	NA	NA	NA	TT	TT	TT	TT	TT	TT	TT	TT	TT	TT	TT	TT	TT	TT	TT	TT	TT	TT	TT	TT	TT	TT	TT	TT	TT	TT	TT	TT	GG	TT	TT	TT	TT	TT	TT	TT	TT	TT
919	4590147	G/A	2	32518368	+	NA	NA	NA	NA	NA	NA	GG	AA	GG	GG	GA	AA	GG	AA	AA	GG	AA	GG	GA	GG	AA	GG	AA	AA	AA	AA	AA	AA	AA	AA	AA	GG	GG	AA	GG	GG	GA	GG	AA	AA	GG	GG	AA	GG
920	4776556	T/A	2	32765378	+	NA	NA	NA	NA	NA	NA	TT	TT	TT	TT	TT	TT	TT	TT	TT	TT	TT	TT	TT	TT	TT	TT	TT	TT	TT	TT	NN	TT	NN	TT	NN	TT	TT	TT	TT	AA	TT	TT	TT	TT	TT	TT	TT	AA
921	4771617	T/C	2	32784474	+	NA	NA	NA	NA	NA	NA	TT	TT	TT	TT	TT	TT	TT	TT	TT	TT	CC	TT	CT	TT	CT	TT	TT	TT	TT	TT	TT	TT	TT	TT	TT	TT	TT	TT	CC	CC	TT	TT	TT	TT	TT	CC	CT	CC
922	2394367	A/G	2	33345066	+	NA	NA	NA	NA	NA	NA	GA	GG	AA	AA	GA	GG	AA	GG	GG	AA	AA	AA	AA	AA	AA	AA	GG	GG	GG	GG	GG	GG	GG	GG	GG	AA	AA	GG	AA	AA	AA	AA	GG	GG	AA	AA	AA	AA
923	2393887	C/T	2	33534775	+	NA	NA	NA	NA	NA	NA	TT	CC	TT	TT	CT	CC	TT	CC	CC	TT	CC	TT	CT	TT	CC	CT	CC	CC	CC	CC	CC	CC	CC	CC	CC	TT	TT	CC	CC	CC	CC	TT	CC	CC	TT	CC	CC	CC
924	4770947	C/G	2	33620218	+	NA	NA	NA	NA	NA	NA	CC	CC	GG	CC	GC	CC	CC	CC	CC	CC	CC	CC	CC	CC	CC	CC	CC	CC	CC	CC	CC	CC	CC	CC	CC	CC	CC	CC	CC	GG	CC	CC	CC	CC	GG	GG	CC	GG
925	4773367	G/A	2	33776678	+	NA	NA	NA	NA	NA	NA	GG	GG	GG	GG	GG	AA	GG	GG	GG	GG	AA	GG	AG	GG	GG	GG	GG	GG	GG	GG	GG	GG	AG	GG	GG	GG	GG	GG	AA	GG	GG	GG	GG	GG	GG	GG	AA	GG
926	4576750	A/G	2	34015584	+	NA	NA	NA	NA	NA	NA	AA	GG	AA	AA	GA	AA	AA	GA	GG	AA	AA	AA	AA	AA	AA	AA	GG	GA	GA	GG	GG	GG	GG	GG	GA	AA	AA	GA	AA	AA	AA	AA	GG	GG	AA	AA	AA	AA
927	4587292	A/C	2	34016344	+	NA	NA	NA	NA	NA	NA	AA	CC	CC	AA	CA	AA	AA	CC	CC	AA	AA	AA	AA	AA	AA	CA	CC	CC	CC	CC	CC	CC	CC	CC	CC	AA	AA	CC	CC	AA	AA	AA	CC	CC	CC	CC	AA	AA
928	2440994	C/T	2	36318296	+	NA	NA	NA	NA	NA	NA	CC	TC	NN	CC	TC	NN	CC	TC	TT	CC	CC	CC	CC	CC	CC	TC	TT	TT	TT	TT	TT	TT	TT	TT	TT	CC	CC	TT	CC	CC	CC	CC	TT	TT	NN	NN	CC	CC
929	4765108	C/A	2	37133743	+	NA	NA	NA	NA	NA	NA	CC	AA	AA	CC	AA	NN	CC	AA	AA	CC	CC	CC	CC	CC	AC	AC	AA	AC	AC	AA	AA	AA	AA	AC	AC	CC	CC	AA	CC	CC	CC	CC	AA	AA	AA	AA	CC	CC
930	4771574	T/C	2	37200501	+	NA	NA	NA	NA	NA	NA	TT	TT	CC	TT	TT	CC	TT	TT	TT	TT	CC	TT	CT	TT	TT	TT	TT	CT	CT	TT	TT	TT	TT	CT	CT	CT	TT	TT	TT	TT	CT	TT	TT	TT	CC	CC	CC	TT
931	2410034	T/C	2	37445718	+	NA	NA	NA	NA	NA	NA	TT	CT	CC	TT	CT	TT	TT	TT	TT	TT	CC	TT	CT	CT	TT	TT	TT	CT	CT	TT	TT	TT	TT	CT	CT	TT	TT	TT	TT	TT	TT	TT	TT	TT	CC	CC	CC	TT
932	2384720	C/T	2	38980990	+	NA	NA	NA	NA	NA	NA	TC	TT	CC	CC	TC	TT	CC	TT	TT	CC	TT	CC	TT	CC	CC	TC	TT	TT	TT	TT	TT	TT	TT	TT	TT	CC	CC	TT	CC	CC	TC	CC	TT	TT	CC	CC	TC	CC
933	2388222	G/C	2	39029716	+	NA	NA	NA	NA	NA	NA	GG	GG	GG	GG	GG	GG	GG	GG	GG	GG	GG	GG	GG	GG	GG	GG	GG	GG	GG	GG	GG	GG	GG	GG	GG	GG	GG	GG	GG	CG	GG	GG	GG	GG	GG	GG	GG	CG
934	4582447	T/C	2	39750593	+	NA	NA	NA	NA	NA	NA	TT	TT	TT	TT	TT	TT	TT	TT	TT	TT	CC	TT	CT	TT	TT	TT	TT	TT	TT	TT	TT	TT	TT	TT	TT	TT	TT	TT	TT	TT	TT	TT	TT	TT	TT	TT	TT	TT
935	2400266-2	T/A	2	39750659	+	NA	NA	NA	NA	NA	NA	TT	TT	TT	TT	TT	TT	TT	TT	TT	TT	AT	TT	AA	TT	NN	TT	TT	TT	NN	TT	TT	TT	TT	TT	TT	TT	TT	TT	TT	TT	TT	TT	TT	TT	TT	TT	TT	TT
936	2400266-1	T/A	2	39750659	+	NA	NA	NA	NA	NA	NA	TT	TT	TT	TT	TT	TT	TT	TT	TT	TT	TT	TT	NN	TT	AA	TT	TT	TT	NN	TT	TT	TT	TT	TT	TT	TT	TT	TT	TT	TT	TT	TT	TT	TT	TT	TT	AT	TT
937	2481662	C/A	2	40062588	+	NA	NA	NA	NA	NA	NA	CC	CC	CC	CC	CC	AA	CC	CC	CC	CC	CC	CC	CC	CC	AA	CC	CC	CC	CC	CC	CC	CC	CC	CC	CC	CC	CC	CC	NN	AA	AC	CC	CC	CC	CC	CC	AA	AA
938	2390654	G/A	2	40064517	+	NA	NA	NA	NA	NA	NA	GG	GG	GG	GG	GG	GG	GG	GG	GG	GG	GG	GG	GG	GG	GG	GG	GG	GG	GG	GG	GG	GG	GG	GG	GG	GG	GG	GG	AA	GG	GG	GG	GG	GG	GG	GG	GG	GG
939	7060893	C/T	2	40152413	+	NA	NA	NA	NA	NA	NA	CC	TC	CC	CC	TC	CC	CC	TC	TC	CC	CC	CC	CC	CC	TC	TC	TT	TC	TC	TT	TT	TT	TT	TT	TC	CC	CC	TT	CC	CC	CC	CC	TT	TT	CC	CC	CC	CC
940	4769363	C/G	2	40420229	+	NA	NA	NA	NA	NA	NA	CC	GG	GG	CC	GG	GG	CC	GG	GG	CC	GG	CC	GG	CC	GG	GG	GG	GC	GC	GG	GG	GG	GG	GG	CC	CC	CC	GG	NN	CC	CC	CC	GG	GG	GG	GG	GG	CC
941	4582289	G/C	2	40420786	+	NA	NA	NA	NA	NA	NA	NN	GG	CC	GG	GG	GG	GG	GG	GG	GG	GG	GG	GG	GG	GG	NN	GG	GG	GG	GG	GG	GG	GG	GG	GG	GG	GG	GG	CC	GG	GG	GG	GG	GG	CC	CC	CG	GG
942	9687214	G/A	2	41007929	+	NA	NA	NA	NA	NA	NA	GG	GG	GG	GG	GG	GG	GG	GG	GG	GG	AA	GG	AG	GG	GG	GG	GG	GG	GG	GG	GG	GG	GG	GG	GG	GG	GG	GG	GG	GG	GG	GG	GG	GG	GG	GG	GG	GG
943	4771201	G/C	2	41244624	+	NA	NA	NA	NA	NA	NA	GG	CC	GG	GG	CG	GG	GG	CG	CC	CG	GG	GG	GG	GG	CC	CG	CC	CG	CG	CC	CC	CC	CC	CC	CG	GG	GG	CC	GG	GG	GG	GG	CC	CC	GG	GG	CC	GG
944	2554526	G/T	2	41896411	+	NA	NA	NA	NA	NA	NA	GG	TT	GG	GG	TG	TG	GG	TT	TT	GG	GG	GG	GG	GG	TG	GG	TT	TG	TG	TT	TT	TT	TT	TT	TG	GG	GG	TT	TT	GG	GG	GG	TT	TT	GG	GG	TG	TT
945	2519242	C/A	2	42789950	+	NA	NA	NA	NA	NA	NA	CC	CC	NN	CC	CC	AA	CC	CC	CC	CA	AA	CC	CA	CC	CC	CC	CC	CA	CA	CC	CC	CC	CC	CC	CA	CC	CC	CC	CC	CC	CC	CC	CC	CC	NN	CA	CA	CC
946	4770979	T/C	2	42791695	+	NA	NA	NA	NA	NA	NA	TC	CC	CC	TT	TC	TT	TT	TC	CC	TT	TT	TT	TT	TT	CC	TC	CC	CC	CC	CC	CC	CC	CC	CC	CC	TC	TT	CC	CC	TC	TT	TT	CC	CC	CC	CC	TT	CC
947	4774379	A/G	2	42805047	+	NA	NA	NA	NA	NA	NA	AA	GG	AA	AA	GA	AA	AA	GG	GG	AA	AA	AA	AA	AA	GG	AA	GG	GG	GG	GG	GG	GG	GG	GG	GG	AA	AA	GG	AA	GA	AA	AA	GG	GG	AA	AA	GA	AA
948	2623957	C/A	2	43431965	+	NA	NA	NA	NA	NA	NA	CC	CC	CC	CC	CC	CC	CC	CC	CC	CC	AA	CC	AA	CC	CC	CC	CC	CA	CA	CC	CC	CC	CC	CC	CA	CC	CC	CC	CC	CA	CC	CC	CC	CC	CC	CC	CA	AA
949	100057083	G/A	2	43555361	+	NA	NA	NA	NA	NA	NA	GG	GG	GG	GG	GG	GG	AG	GG	GG	AA	GG	AA	GG	AA	GG	GG	NN	GG	GG	NN	GG	GG	GG	NN	GG	NN	GG	GG	GG	GG	AA	GG	GG	GG	GG	GG	GG	GG
950	4771780	T/G	2	44337982	+	NA	NA	NA	NA	NA	NA	TT	TT	TT	TT	TT	GG	TT	TT	TT	TT	TT	TT	TT	TT	TT	TT	TT	TT	TT	TT	TT	TT	TT	TT	TT	TT	TT	TT	TT	TT	TT	TT	TT	TT	TT	TT	GT	TT
951	2412640	A/T	2	44943475	+	NA	NA	NA	NA	NA	NA	TT	AA	TT	TT	AT	AA	AA	AA	AA	AA	AA	AA	AA	AA	AA	TT	AA	AA	AA	AA	AA	AA	AA	AA	AA	AA	TT	AA	AA	AT	AA	TT	AA	AA	TT	TT	AT	TT
952	9664922	C/A	2	45759000	+	NA	NA	NA	NA	NA	NA	AA	CC	CC	AA	CC	CC	AA	CC	CC	AA	CC	AA	CC	AA	CC	CC	CC	CC	CC	CC	CC	CC	CC	CC	CC	AA	AA	CC	CC	CC	AA	AA	CC	CC	CC	CC	CC	CC
953	2514903	G/A	2	45960530	+	NA	NA	NA	NA	NA	NA	GG	GG	GG	GG	GG	GG	GG	GG	GG	GG	GG	GG	GG	GG	AG	GG	GG	GG	GG	GG	GG	GG	GG	GG	GG	GG	GG	GG	GG	GG	GG	GG	GG	GG	GG	GG	GG	GG
954	2446756	G/T	2	45990077	+	NA	NA	NA	NA	NA	NA	GG	GG	GG	GG	GG	GG	GG	GG	GG	GG	TG	GG	GG	GG	GG	GG	GG	GG	GG	GG	GG	GG	GG	GG	GG	GG	GG	GG	GG	GG	GG	GG	GG	GG	GG	GG	GG	GG
955	4773171	G/A	2	46156075	+	NA	NA	NA	NA	NA	NA	GG	GG	GG	GG	GG	AA	GG	GG	GG	GG	GG	GG	AG	GG	GG	AG	GG	AA	AG	GG	GG	GG	GG	GG	AG	GG	GG	GG	GG	AA	GG	GG	GG	GG	GG	GG	GG	GG
956	2597501	C/G	2	46204971	+	NA	NA	NA	NA	NA	NA	CC	CC	CC	CC	CC	GG	GC	CC	CC	CC	CC	CC	CC	CC	CC	GC	CC	GG	GC	CC	CC	CC	CC	CC	GC	CC	CC	CC	CC	GC	CC	CC	CC	CC	CC	CC	CC	CC
957	7049301	A/G	2	46922347	+	NA	NA	NA	NA	NA	NA	AA	AA	GG	AA	GA	AA	AA	AA	AA	AA	GG	AA	GG	AA	AA	GA	AA	GG	GA	AA	AA	AA	AA	AA	GA	GA	AA	AA	GG	GG	AA	GA	AA	AA	GG	GG	GA	AA
958	2393745	C/T	2	47426455	+	NA	NA	NA	NA	NA	NA	CC	TT	CC	CC	TC	CC	CC	TT	TT	CC	CC	CC	CC	CC	TT	CC	TT	CC	TT	TT	TT	TT	TT	TT	TC	CC	CC	TT	CC	CC	CC	CC	TT	TT	CC	CC	TC	CC
959	2409327	G/A	2	47558321	+	NA	NA	NA	NA	NA	NA	GG	GG	GG	GG	GG	GG	GG	GG	GG	GG	GG	GG	GG	GG	GG	GG	GG	NN	GG	GG	GG	GG	GG	GG	GG	GG	GG	GG	GG	GG	GG	GG	GG	GG	GG	GG	AG	GG
960	2464885	C/T	2	47606836	+	NA	NA	NA	NA	NA	NA	CC	CC	NN	CC	CC	TT	CC	CC	CC	CC	TT	CC	TT	CC	CC	CC	CC	CC	CC	CC	CC	CC	CC	CC	CC	CC	CC	CC	CC	CC	CC	CC	CC	CC	NN	NN	CC	CC
961	4589299	G/C	2	48834441	+	NA	NA	NA	NA	NA	NA	GG	CC	CG	GG	CG	GG	GG	CC	CG	GG	GG	GG	GG	GG	CC	GG	CC	GG	CG	CC	CC	CC	CC	CC	CG	GG	GG	CC	NN	GG	GG	GG	CC	CC	GG	GG	CG	GG
962	100129282	C/T	2	49288847	+	NA	NA	NA	NA	NA	NA	CC	TT	CC	CC	TT	NN	CC	TT	TC	CC	CC	CC	CC	CC	TT	CC	TT	CC	CC	TC	TT	TT	TT	TT	TC	CC	CC	TT	CC	CC	CC	CC	TT	TT	CC	CC	TC	TT
963	4764520	C/T	2	49713566	+	NA	NA	NA	NA	NA	NA	CC	CC	CC	CC	CC	CC	CC	CC	CC	CC	TT	CC	TT	CC	CC	CC	CC	CC	CC	CC	CC	CC	CC	CC	CC	CC	CC	NN	CC	CC	CC	CC	CC	CC	CC	CC	TC	CC
964	4764165	T/G	2	49732478	+	NA	NA	NA	NA	NA	NA	GG	TT	TT	GG	GT	TT	GG	GT	TT	GG	TT	GG	TT	GG	GT	GG	TT	TT	TT	TT	TT	TT	TT	TT	TT	GG	GG	TT	TT	GT	GG	GT	TT	TT	TT	TT	TT	GG
965	4777315	C/T	2	50950652	+	NA	NA	NA	NA	NA	NA	CC	CC	CC	CC	CC	CC	CC	CC	CC	CC	CC	CC	CC	CC	CC	CC	CC	CC	CC	CC	CC	CC	CC	CC	CC	CC	CC	CC	CC	TC	CC	CC	CC	CC	CC	CC	CC	TT
966	4583226	A/G	2	51281836	+	NA	NA	NA	NA	NA	NA	AA	AA	AA	AA	AA	AA	AA	AA	AA	AA	AA	AA	GA	AA	AA	AA	AA	AA	AA	AA	AA	AA	AA	AA	AA	GA	AA	AA	AA	AA	AA	AA	AA	AA	AA	AA	AA	AA
967	7059451	A/G	2	51553474	+	NA	NA	NA	NA	NA	NA	GG	AA	GG	GA	GA	AA	GG	AA	AA	GG	AA	GG	AA	GG	AA	GA	AA	AA	AA	AA	AA	AA	AA	AA	AA	GG	GG	AA	GG	AA	GG	GG	AA	AA	GG	GG	GA	AA
968	4774203	A/G	2	51554526	+	NA	NA	NA	NA	NA	NA	GG	AA	GG	GG	GA	AA	GG	AA	AA	GG	AA	GG	AA	GG	AA	AA	AA	AA	AA	AA	AA	AA	AA	AA	AA	GG	GG	AA	GG	AA	GG	GG	AA	AA	GG	GG	AA	AA
969	2456668	T/C	2	52315735	+	NA	NA	NA	NA	NA	NA	TT	TT	TT	TT	TT	TT	TT	TT	TT	TT	TT	TT	TT	TT	TT	TT	TT	TT	TT	TT	TT	TT	TT	TT	TT	TT	TT	TT	TT	CT	TT	TT	TT	TT	TT	TT	TT	TT
970	4772481	C/G	2	53292447	+	NA	NA	NA	NA	NA	NA	GC	GG	GG	CC	GG	NN	CC	GG	GC	CC	CC	CC	CC	CC	GG	CC	GG	GG	GG	GG	GG	GG	GG	GG	GG	CC	CC	GG	CC	CC	CC	CC	GG	GG	GG	GG	GG	CC
971	2411894	A/T	2	53616166	+	NA	NA	NA	NA	NA	NA	AA	AA	TT	AA	TT	TT	AA	NN	NN	AA	AA	AA	AA	AA	NN	AA	AA	AA	AA	AA	AA	AA	AA	AA	AA	AA	AA	AA	AA	AA	AA	AA	AA	AA	TT	TT	TT	AA
972	4771918	C/T	2	54032331	+	NA	NA	NA	NA	NA	NA	CC	CC	TT	CC	TC	CC	CC	CC	CC	CC	CC	CC	CC	CC	CC	TT	CC	CC	CC	CC	CC	CC	CC	CC	CC	CC	CC	CC	CC	CC	CC	CC	CC	CC	TT	TT	TC	CC
973	2454398	C/T	2	54630994	+	NA	NA	NA	NA	NA	NA	CC	CC	CC	CC	TC	TC	CC	TC	TT	CC	CC	CC	CC	CC	TT	CC	CC	CC	CC	CC	CC	CC	CC	CC	CC	CC	CC	CC	CC	CC	CC	CC	CC	CC	CC	CC	TC	CC
974	100161212	G/T	2	54963045	+	NA	NA	NA	NA	NA	NA	GG	GG	NN	GG	GG	GG	GG	GG	GG	GG	GG	GG	GG	GG	GG	GG	GG	GG	GG	GG	GG	GG	GG	GG	GG	GG	GG	GG	GG	TG	GG	GG	GG	GG	NN	TT	GG	TT
975	4777895	G/A	2	54963045	+	NA	NA	NA	NA	NA	NA	GG	GG	AA	GG	GA	GG	GG	GG	GG	GG	GG	GG	GG	GG	GG	GG	GG	GG	GG	GG	GG	GG	GG	GG	GG	GG	GG	GG	GG	GG	GG	GG	GG	GG	AA	AA	GG	NN
976	4774025	G/C	2	57127188	+	NA	NA	NA	NA	NA	NA	GC	GC	GG	GG	GG	GG	GG	GG	GG	GG	GG	GG	GG	GG	GG	GG	CC	GG	GC	CC	CC	CC	CC	CC	GC	GG	GG	CC	GG	GG	GG	GG	CC	CC	GG	GG	GG	GG
977	2549376	C/G	2	57644657	+	NA	NA	NA	NA	NA	NA	CC	CC	CC	CC	CC	CC	CC	CC	CC	CC	GG	CC	CC	CC	CC	CC	CC	CC	CC	CC	CC	CC	CC	CC	CC	CC	CC	CC	GG	GG	CC	CC	CC	CC	CC	CC	GC	GG
978	9710656	G/T	2	59448871	+	NA	NA	NA	NA	NA	NA	TT	TT	GG	TT	TG	TT	GG	TT	TT	GG	GG	GG	GG	GG	TG	GG	TT	GG	TG	TT	TT	TT	TT	TT	TG	GG	TT	TT	GG	TG	GG	TT	TT	TT	GG	GG	TG	GG
979	9706878	C/T	2	59451355	+	NA	NA	NA	NA	NA	NA	CC	CC	CC	CC	CC	CC	CC	CC	CC	CC	TC	TC	TC	TC	TC	CC	CC	CC	CC	CC	CC	TC	CC	CC	CC	TC	CC	TC	CC	TC	CC	CC	CC	CC	CC	CC	TC	CC
980	2462754	T/C	2	60273398	+	NA	NA	NA	NA	NA	NA	TT	TT	CC	TT	CC	CC	TT	CT	CC	TT	TT	TT	TT	TT	CC	TT	TT	CC	CT	TT	TT	TT	TT	TT	CT	TT	TT	TT	TT	TT	TT	TT	TT	TT	CC	CC	CC	TT
981	2428093-2	C/T	2	60991646	+	NA	NA	NA	NA	NA	NA	CC	TT	CC	CC	CC	CC	CC	CC	CC	CC	CC	CC	CC	CC	CC	CC	TT	CC	TC	TT	TT	TT	TT	TT	TC	CC	CC	TT	CC	CC	CC	CC	TT	TT	CC	CC	CC	CC
982	2428093-1	G/A	2	60991646	+	NA	NA	NA	NA	NA	NA	GG	NN	GG	GG	GG	GG	GG	GG	GG	GG	GG	GG	GG	GG	GG	GG	NN	GG	GG	NN	NN	NN	NN	NN	GG	GG	GG	GG	GG	GG	GG	GG	NN	GG	GG	GG	AG	GG
983	2430373	C/T	2	61491602	+	NA	NA	NA	NA	NA	NA	CC	TT	CC	CC	CC	CC	CC	CC	CC	CC	CC	CC	CC	CC	CC	CC	TT	CC	CC	TT	TT	TT	TT	TT	TT	NN	CC	TT	CC	TT	CC	CC	TT	TT	CC	CC	CC	TT
984	2471331	G/A	2	61491928	+	NA	NA	NA	NA	NA	NA	GG	AA	GG	GG	GG	GG	GG	GG	GG	GG	GG	GG	GG	GG	GG	GG	AA	GG	AG	AA	AA	AA	AA	AA	AG	GG	GG	AA	GG	AA	GG	GG	AA	AA	GG	GG	GG	AA
985	4772613	C/T	2	61493089	+	NA	NA	NA	NA	NA	NA	CC	CC	CC	CC	CC	NN	CC	CC	CC	CC	CC	CC	CC	CC	CC	CC	CC	CC	CC	CC	CC	CC	CC	CC	CC	CC	CC	CC	TT	CC	TC	CC	CC	CC	CC	CC	TC	CC
986	4772531	C/G	2	62740247	+	NA	NA	NA	NA	NA	NA	GG	GG	CC	GG	CC	CC	GG	GC	CC	GG	CC	GG	GG	GC	CC	GC	GG	CC	GC	GG	GG	GG	GG	GG	GC	GG	GG	GG	CC	CC	GC	GG	GG	GG	CC	CC	GC	CC
987	4584284	T/C	2	62740496	+	NA	NA	NA	NA	NA	NA	TT	TT	TT	TT	TT	TT	TT	TT	TT	TT	CC	TT	TT	TT	TT	TT	TT	TT	TT	TT	TT	TT	TT	TT	TT	TT	TT	TT	TT	TT	CT	TT	TT	TT	TT	TT	TT	TT
988	2486277	A/G	2	63946033	+	NA	NA	NA	NA	NA	NA	GG	AA	GG	GG	GG	AA	AA	GG	GG	AA	AA	AA	AA	AA	AA	AA	AA	GG	GA	AA	AA	AA	AA	AA	GA	AA	GG	AA	GG	GG	GA	GG	AA	AA	GG	GG	AA	GG
989	4593128	C/A	2	63949777	+	NA	NA	NA	NA	NA	NA	CC	CC	AA	CC	AA	AA	AA	AA	AA	AA	CC	AA	AA	AA	CA	AA	CC	AA	CA	CC	CC	CC	CC	CC	CA	AA	CC	CC	CC	CC	CA	CC	CC	CC	AA	AA	CA	CC
990	100256863	C/T	2	64355136	+	NA	NA	NA	NA	NA	NA	CC	CC	CC	CC	TC	CC	CC	TC	TC	CC	CC	CC	CC	CC	CC	CC	CC	CC	CC	CC	CC	CC	CC	CC	CC	TC	CC	CC	CC	CC	CC	CC	CC	CC	CC	CC	CC	CC
991	4590320	A/G	2	64742452	+	NA	NA	NA	NA	NA	NA	GG	AA	GG	GG	AG	AG	AA	AA	AA	AA	AA	AA	AA	AG	AA	AA	AA	AA	AA	AA	AA	AA	AA	AA	AA	AA	GG	AA	GG	GG	GG	GG	AA	AA	GG	GG	GG	GG
992	2470269	T/C	2	66224116	+	NA	NA	NA	NA	NA	NA	TT	TT	TT	TT	TT	TT	CC	TT	TT	CC	TT	CC	CC	CC	TT	CT	TT	TT	TT	TT	TT	TT	TT	TT	CT	CC	TT	TT	TT	TT	CT	TT	TT	TT	TT	TT	TT	TT
993	2523073	A/G	2	69160063	+	NA	NA	NA	NA	NA	NA	AA	GG	GA	GA	AA	AA	AA	AA	AA	AA	GG	AA	AA	AA	GG	AA	GG	AA	GA	GG	GG	GG	GG	GG	GA	AA	AA	GG	AA	AA	GA	AA	GG	GG	AA	GA	GA	AA
994	5583825	T/C	2	69706846	+	NA	NA	NA	NA	NA	NA	TT	TT	TT	TT	TT	TT	TT	TT	TT	TT	TT	TT	TT	TT	TT	TT	TT	TT	TT	TT	TT	TT	TT	TT	TT	TT	TT	TT	TT	TT	TT	TT	TT	TT	TT	TT	TT	TT
995	4771961	G/A	2	70972765	+	NA	NA	NA	NA	NA	NA	GG	GG	GG	GG	GA	AA	GG	AA	AA	GG	GG	GG	GG	GA	GG	GG	GG	NN	NN	GG	GG	GG	GG	GG	GG	GG	GG	GG	GG	GA	GG	GG	GG	GG	GG	GG	AA	GG
996	4587932	C/T	2	71892362	+	NA	NA	NA	NA	NA	NA	CC	CC	CC	CC	CC	CC	CC	CC	CC	CC	CC	CC	CC	CC	CC	CC	CC	CC	CC	CC	CC	CC	CC	CC	CC	TT	CC	CC	CC	CC	TC	CC	CC	CC	CC	CC	TC	CC
997	2625900	G/C	2	71896265	+	NA	NA	NA	NA	NA	NA	GG	GG	CC	GG	CG	GG	GG	GG	GG	GG	GG	GG	GG	GG	GG	GG	GG	GG	GG	GG	GG	GG	GG	GG	GG	CC	GG	GG	GG	GG	CG	GG	GG	GG	CC	CC	CG	GG
998	100128846	C/T	2	73697773	+	NA	NA	NA	NA	NA	NA	CC	CC	CC	CC	CC	CC	CC	CC	CC	CC	CC	CC	CC	TC	CC	CC	CC	CC	CC	CC	CC	CC	CC	CC	CC	TT	CC	CC	CC	CC	TC	CC	CC	CC	CC	CC	TC	CC
999	9688287	C/G	2	74313630	+	NA	NA	NA	NA	NA	NA	CC	CC	CC	CC	CC	CC	CC	CC	CC	CC	CC	CC	CC	CC	CC	CC	CC	CC	CC	CC	CC	CC	CC	CC	CC	CC	CC	CC	GG	CC	CC	CC	CC	CC	CC	CC	CC	CC
1000	7059333	A/G	2	75256222	+	NA	NA	NA	NA	NA	NA	AA	AA	AA	AA	AA	AA	AA	AA	AA	AA	AA	AA	AA	AA	AA	AA	AA	AA	AA	AA	AA	AA	AA	AA	AA	AA	AA	AA	GG	AA	AA	AA	AA	AA	AA	AA	AA	AA
1001	4773776	T/C	2	78024338	+	NA	NA	NA	NA	NA	NA	TT	TT	TT	TT	TT	TT	TT	TT	TT	TT	TT	TT	TT	TT	TT	TT	TT	CC	CC	TT	TT	TT	TT	TT	TT	TT	TT	TT	TT	CC	TT	TT	TT	TT	TT	TT	TT	CC
1002	2464732	G/T	2	78420664	+	NA	NA	NA	NA	NA	NA	GG	GG	GG	GG	GG	GG	GG	GG	GG	GG	GG	GG	GG	GG	GG	GG	GG	TT	TT	GG	GG	GG	GG	GG	TG	GG	GG	GG	GG	TT	NN	GG	GG	GG	GG	GG	GG	TT
1003	2448278	C/T	2	78497621	+	NA	NA	NA	NA	NA	NA	CC	CC	CC	CC	CC	CC	TT	CC	CC	TT	TT	TT	TT	TC	CC	TT	CC	CC	CC	CC	CC	CC	CC	CC	CC	CC	CC	CC	CC	CC	TC	CC	CC	CC	CC	CC	CC	CC
1004	4779380	C/T	2	79575364	+	NA	NA	NA	NA	NA	NA	TT	CC	CC	TT	CC	CC	TT	CC	CC	TT	TT	TT	TT	CC	CC	TT	CC	TT	TT	CC	CC	CC	CC	CC	CT	CC	TT	CC	CC	CC	CC	TT	CC	CC	CC	CC	CC	CC
1005	100057109	A/T	2	79814493	+	NA	NA	NA	NA	NA	NA	AA	AT	AT	AT	AT	AT	AA	AT	AT	AA	AA	AA	AA	AT	AT	AA	AT	AA	AA	AT	AT	AT	AT	AT	AT	AT	NN	AT	AT	AT	AT	AA	AT	AT	AT	AT	AT	AT
1006	2379840	T/A	2	80074862	+	NA	NA	NA	NA	NA	NA	TT	TT	TT	TT	AT	TT	AT	AT	AT	AT	AT	AT	AT	TT	AT	AT	TT	TT	TT	TT	TT	TT	TT	TT	TT	TT	TT	TT	TT	TT	TT	TT	TT	TT	TT	AT	TT	AT
1007	9665478	A/C	2	81638630	+	NA	NA	NA	NA	NA	NA	AA	AA	AA	AA	AA	NN	AA	AA	AA	AA	AA	AA	AA	AA	AA	AA	AA	AA	AA	AA	AA	AA	AA	AA	AA	AA	AA	AA	AA	CC	AA	AA	AA	AA	AA	AA	AA	CC
1008	4582114	G/A	2	81808472	+	NA	NA	NA	NA	NA	NA	GG	GG	GG	GG	GG	AA	AA	GG	GG	AA	AA	AA	AA	GG	GG	AG	GG	AA	AA	GG	GG	GG	GG	GG	AG	GG	GG	GG	GG	AA	AG	GG	GG	GG	GG	GG	GG	AA
1009	4778490	G/A	2	83186885	+	NA	NA	NA	NA	NA	NA	GG	GG	NN	GG	GG	GG	AA	GG	GG	AA	AA	AA	AA	AG	GG	AA	GG	GG	GG	GG	GG	GG	GG	GG	GG	GG	GG	GG	GG	AG	GG	GG	GG	GG	NN	NN	GG	AA
1010	2375898	G/T	2	83540006	+	NA	NA	NA	NA	NA	NA	GG	GG	GG	GG	GG	GG	GG	GG	GG	GG	GG	GG	GG	GG	GG	GG	GG	GG	GG	GG	GG	GG	GG	GG	GG	GG	GG	GG	TT	GG	GG	GG	GG	GG	GG	GG	GG	GG
1011	4582332	T/A	2	83549778	+	NA	NA	NA	NA	NA	NA	AA	TT	AA	AA	AT	TT	TT	TT	TT	TT	TT	TT	TT	TT	TT	TT	TT	AA	AT	TT	TT	TT	TT	TT	AT	AA	AA	TT	TT	TT	AA	AA	TT	TT	AA	AA	AT	TT
1012	2440633	A/T	2	86184297	+	NA	NA	NA	NA	NA	NA	AA	AA	AA	AA	AA	AA	TA	TA	AA	TT	TT	TT	TT	TA	TA	TT	AA	TT	TT	AA	AA	AA	AA	AA	TA	AA	AA	AA	AA	AA	TA	AA	AA	AA	AA	AA	AA	AA
1013	100222617	T/C	2	86219535	+	NA	NA	NA	NA	NA	NA	TT	TT	TT	TT	TT	TT	CC	TT	TT	CC	CC	CC	CT	CT	TT	CC	TT	TT	TT	TT	TT	TT	TT	TT	TT	TT	TT	TT	TT	TT	CT	TT	TT	TT	TT	TT	TT	TT
1014	2442496	A/G	2	86219890	+	NA	NA	NA	NA	NA	NA	GA	GA	GA	GA	GA	GA	AA	GA	GA	AA	AA	AA	GA	GA	GA	AA	GA	GA	GA	GA	GA	GA	GA	GA	GA	GA	GA	GA	GA	GA	GA	GA	GA	GA	GA	GA	GA	GA
1015	2426352	T/C	2	88775468	+	NA	NA	NA	NA	NA	NA	CC	CT	TT	CC	CT	TT	TT	TT	TT	TT	TT	TT	TT	TT	TT	TT	TT	CC	CC	TT	TT	TT	TT	TT	CT	TT	CC	TT	TT	TT	TT	CT	TT	TT	TT	TT	TT	TT
1016	4765953	T/C	2	89703222	+	NA	NA	NA	NA	NA	NA	TT	TT	TT	TT	TT	TT	CC	TT	TT	CC	CC	CC	CC	TT	CT	CC	TT	TT	TT	TT	TT	TT	TT	TT	TT	TT	TT	TT	TT	TT	CT	TT	TT	TT	TT	TT	TT	TT
1017	5586710	G/T	2	89847217	+	NA	NA	NA	NA	NA	NA	GG	GG	NN	GG	GG	GG	GG	GG	GG	GG	GG	GG	GG	GG	GG	GG	GG	GG	GG	GG	GG	GG	GG	GG	GG	GG	GG	GG	GG	TG	GG	GG	GG	GG	NN	NN	GG	GG
1018	4774721	G/A	2	90681492	+	NA	NA	NA	NA	NA	NA	GG	GG	GG	GG	GG	GG	GG	GA	GG	GG	GG	GG	GG	GG	GG	GG	GG	GG	GG	GG	GG	GG	GG	GG	GG	GG	GG	GG	GG	GA	GG	GG	GG	GG	GG	GG	GG	GG
1019	9689107	G/C	2	90723547	+	NA	NA	NA	NA	NA	NA	GG	GG	GG	GG	GG	CG	GG	GG	GG	GG	GG	GG	GG	GG	GG	GG	GG	GG	NN	GG	GG	GG	GG	GG	GG	CG	GG	CG	GG	GG	GG	GG	GG	GG	GG	NN	CG	GG
1020	4771683-2	G/T	2	91575100	+	NA	NA	NA	NA	NA	NA	GG	GG	GG	GG	GG	GG	GG	GG	GG	GG	GG	GG	GG	GG	GG	GG	GG	GG	GG	GG	GG	GG	GG	GG	GG	GG	GG	GG	GG	GG	NN	GG	GG	GG	GG	GG	GG	GG
1021	4771683-1	A/T	2	91575100	+	NA	NA	NA	NA	NA	NA	AA	AA	AA	AA	AA	AA	AA	AA	AA	AA	AA	AA	AA	AA	AA	AA	AA	AA	AA	AA	AA	AA	AA	AA	AA	AA	AA	AA	AA	AA	TT	AA	AA	AA	AA	AA	AA	AA
1022	100162596	G/A	2	92156595	+	NA	NA	NA	NA	NA	NA	GG	GG	GG	GG	GG	GG	GG	GG	GG	GG	GG	GG	GG	GG	GG	GG	GG	GG	GG	GG	GG	GG	GG	GG	GG	GG	GG	GG	GG	GG	GG	GG	GG	GG	GG	GG	GG	GG
1023	2531544	G/A	2	93361251	+	NA	NA	NA	NA	NA	NA	GG	GG	GG	GG	GG	GG	GG	GG	GG	GG	GG	GG	GG	GA	GG	GG	GG	GG	GG	GG	GG	GG	GG	GG	GG	GG	GG	GG	GG	AA	GG	GG	GG	GG	GG	GG	GG	NN
1024	4587251	A/G	2	94802824	+	NA	NA	NA	NA	NA	NA	AA	AA	AA	AA	AA	AA	AA	AA	AA	AA	AA	AA	AA	GA	AA	AA	AA	AA	AA	AA	AA	AA	AA	AA	AA	AA	AA	AA	AA	GA	AA	AA	AA	AA	AA	AA	AA	AA
1025	4576126	A/C	2	101269220	+	NA	NA	NA	NA	NA	NA	AA	AA	CC	AA	AC	CC	CC	AA	AA	CC	CC	CC	CC	AC	AA	AC	AA	CC	CC	AA	AA	AA	AA	AA	AC	AA	AA	AA	CC	AC	AC	AA	AA	AA	CC	CC	AA	AA
1026	4587643	A/G	2	102137719	+	NA	NA	NA	NA	NA	NA	AA	AA	AA	AA	AA	AA	GG	AA	AA	GG	GG	GG	GG	GG	AA	GG	AA	AA	AA	AA	AA	AA	AA	AA	AA	AA	AA	AA	AA	AA	GA	AA	AA	AA	AA	AA	AA	AA
1027	2394856	A/G	2	102899776	+	NA	NA	NA	NA	NA	NA	GG	AA	AA	GG	AA	AA	AA	AA	AA	AA	AA	AA	AA	AA	AA	AA	AA	NN	AA	AA	AA	AA	AA	AA	AA	GG	GG	AA	AA	AA	GA	GG	AA	AA	AA	AA	GA	AA
1028	4578868	T/C	2	103962900	+	NA	NA	NA	NA	NA	NA	TT	TT	TT	TT	TT	TT	CC	CT	TT	CC	CC	CC	CT	CT	TT	CT	TT	TT	TT	TT	TT	TT	TT	TT	TT	TT	TT	TT	TT	TT	CT	TT	TT	TT	TT	TT	TT	TT
1029	2431409	T/C	2	105184355	+	NA	NA	NA	NA	NA	NA	TT	TT	TT	TT	TT	TT	CC	TT	TT	CC	CC	CC	CC	CT	TT	CC	TT	TT	TT	TT	TT	TT	TT	TT	TT	TT	TT	TT	TT	TT	CT	TT	TT	TT	TT	TT	TT	TT
1030	4769541	G/A	2	106278290	+	NA	NA	NA	NA	NA	NA	AA	GG	GG	AA	GG	GG	GG	GG	GG	GG	GG	GG	GG	GG	GG	GG	GG	GG	GG	GG	GG	GG	GG	GG	GG	GG	AA	GG	GG	GG	GG	AA	GG	GG	GG	GG	GG	GG
1031	4765078	T/C	2	106479424	+	NA	NA	NA	NA	NA	NA	CC	TT	TT	CC	TT	TT	CC	TT	TT	CC	CC	CC	CC	TT	TT	CT	TT	TT	TT	TT	TT	TT	TT	TT	TT	TT	CC	TT	TT	TT	CT	CT	TT	TT	TT	TT	CT	TT
1032	4582318	T/C	2	107189279	+	NA	NA	NA	NA	NA	NA	CC	TT	TT	CC	TT	TT	CC	TT	TT	CC	CC	CC	CC	TT	TT	CC	TT	TT	TT	TT	TT	TT	TT	TT	TT	TT	CC	TT	TT	TT	CT	CC	TT	TT	TT	TT	CT	TT
1033	2615594	T/C	2	107286779	+	NA	NA	NA	NA	NA	NA	TT	TT	TT	TT	TT	CC	TT	TT	TT	TT	TT	TT	TT	TT	TT	TT	TT	CC	CC	TT	TT	TT	TT	TT	CT	CC	TT	TT	TT	TT	CC	TT	TT	TT	TT	TT	TT	TT
1034	4583980	T/C	2	107377392	+	NA	NA	NA	NA	NA	NA	TT	CC	TT	TT	CT	TT	TT	CC	CC	TT	TT	TT	TT	TT	CC	TT	CC	TT	TT	CC	CC	CC	CC	CC	CT	TT	TT	CC	TT	TT	TT	TT	CC	CC	TT	TT	TT	TT
1035	9694070	T/C	2	109107113	+	NA	NA	NA	NA	NA	NA	CC	TT	CT	CT	CT	TT	TT	TT	TT	TT	TT	TT	TT	TT	TT	TT	TT	TT	TT	TT	TT	TT	TT	TT	TT	TT	CC	TT	TT	CT	TT	CC	TT	TT	TT	TT	TT	TT
1036	2443083	G/A	2	109107259	+	NA	NA	NA	NA	NA	NA	GG	GG	NN	GG	GG	GG	AA	AG	GG	AA	AA	AG	AG	AG	AG	AA	GG	GG	GG	GG	GG	GG	GG	GG	GG	GG	GG	GG	GG	GG	AG	GG	GG	GG	NN	GG	GG	GG
1037	2441428	C/A	2	110653126	+	NA	NA	NA	NA	NA	NA	CC	CC	CC	CC	CC	AA	CC	CC	CC	CC	CC	CC	AC	AA	CC	CC	CC	CC	CC	CC	CC	CC	CC	CC	CC	CC	CC	CC	CC	CC	CC	CC	CC	CC	CC	CC	CC	CC
1038	2426254	T/C	2	110653192	+	NA	NA	NA	NA	NA	NA	TT	CC	TT	TT	TT	NN	TT	TT	TT	TT	TT	TT	TT	TT	CC	TT	CC	TT	TT	CC	CC	CC	CC	CC	CT	CC	TT	CC	TT	CT	CT	TT	CC	CC	TT	TT	TT	CC
1039	2430911	A/T	2	110826189	+	NA	NA	NA	NA	NA	NA	TT	AA	AA	TT	AA	AA	AA	AA	AA	AA	AA	AA	AA	AA	AA	AA	AA	TT	TT	AA	AA	AA	AA	AA	AA	AA	TT	AA	AA	AA	AA	TT	AA	AA	AA	AA	AA	AA
1040	4766464	A/G	2	111134229	+	NA	NA	NA	NA	NA	NA	GG	GG	GG	GG	AG	AA	AA	AA	AA	AA	AA	AA	AA	AA	GG	AA	GG	GG	GG	GG	GG	GG	GG	GG	GG	GG	GG	GG	AA	AA	AG	GG	GG	GG	GG	GG	AA	AA
1041	4581507	C/T	2	111279393	+	NA	NA	NA	NA	NA	NA	CC	TC	CC	CC	CC	CC	CC	CC	CC	CC	CC	CC	CC	CC	TT	CC	TT	TT	TT	TT	TT	TT	TT	TT	TT	TT	CC	TT	CC	CC	TC	CC	TT	TT	CC	CC	CC	CC
1042	7061574	C/T	2	112584213	+	NA	NA	NA	NA	NA	NA	CC	CC	TT	CC	TC	TT	CC	CC	CC	CC	CC	CC	CC	CC	CC	CC	CC	CC	CC	CC	CC	CC	CC	CC	CC	TT	CC	CC	CC	TT	TC	CC	CC	CC	TT	TT	TC	TT
1043	4771103	T/A	2	113810239	+	NA	NA	NA	NA	NA	NA	TT	TT	TT	TT	TT	TT	TT	TT	TT	TT	TT	TT	TT	AT	AT	TT	TT	TT	TT	TT	TT	TT	TT	TT	TT	TT	TT	TT	TT	TT	TT	TT	TT	TT	TT	TT	AT	TT
1044	2601961	A/G	2	113810559	+	NA	NA	NA	NA	NA	NA	AA	AA	AA	AA	AA	AA	AA	AA	AA	AA	AA	AA	AA	GA	AA	AA	AA	AA	AA	AA	AA	AA	AA	AA	AA	AA	AA	AA	AA	AA	AA	AA	AA	AA	AA	AA	GA	AA
1045	2509354	T/A	2	114249694	+	NA	NA	NA	NA	NA	NA	TT	TT	TT	TT	TT	TT	TT	TT	TT	TT	TT	TT	TT	TT	TT	TT	TT	TT	TT	TT	TT	TT	TT	TT	TT	TT	TT	TT	TT	AA	TT	TT	TT	TT	TT	TT	TT	TT
1046	7048389	A/T	2	118075621	+	NA	NA	NA	NA	NA	NA	AA	AA	TT	AA	AA	AA	NN	AA	AA	AA	AA	AA	AA	AA	AA	AA	AA	AA	AA	AA	AA	AA	AA	NN	AA	AA	AA	AA	AA	TA	AA	AA	AA	AA	TT	TT	AA	TA
1047	7049422-2	T/C	2	120440212	+	NA	NA	NA	NA	NA	NA	CC	CT	TT	CC	TT	TT	TT	TT	TT	TT	TT	TT	TT	TT	TT	TT	TT	TT	TT	TT	TT	TT	TT	TT	TT	TT	CC	TT	TT	TT	TT	CC	TT	TT	TT	TT	CT	NN
1048	7049422-1	C/T	2	120440212	+	NA	NA	NA	NA	NA	NA	NN	CC	CC	NN	CC	CC	CC	CC	CC	CC	CC	CC	CC	CC	CC	CC	CC	CC	CC	CC	CC	CC	CC	CC	CC	CC	NN	CC	CC	TC	CC	NN	CC	CC	CC	CC	CC	TT
1049	4584238	C/T	2	120804423	+	NA	NA	NA	NA	NA	NA	CC	CC	CC	CC	CC	CC	CC	CC	CC	CC	CC	CC	CC	CC	CC	CC	CC	CC	CC	CC	CC	CC	CC	CC	CC	CC	CC	CC	CC	CC	CC	CC	CC	CC	CC	CC	TC	CC
1050	2427158	T/A	2	121583998	+	NA	NA	NA	NA	NA	NA	TT	TT	TT	TT	TT	TT	TT	TT	TT	TT	TT	TT	TT	TT	TT	TT	TT	TT	TT	TT	TT	TT	TT	TT	TT	TT	TT	TT	TT	TT	TT	TT	TT	TT	TT	TT	AT	TT
1051	4772866	T/C	2	125750577	+	NA	NA	NA	NA	NA	NA	CC	TT	TT	CC	TT	TT	TT	TT	TT	TT	TT	TT	TT	TT	TT	TT	TT	TT	TT	TT	TT	TT	TT	TT	TT	TT	CC	TT	TT	TT	TT	CC	TT	TT	TT	TT	TC	TT
1052	2377966	C/T	2	125799645	+	NA	NA	NA	NA	NA	NA	TT	CC	CC	TT	CC	CC	CC	CC	CC	CC	CC	CC	CC	CC	CC	CC	CC	CC	NN	CC	CC	CC	CC	CC	CC	NN	TT	CC	CC	TC	CC	TT	CC	CC	CC	CC	CC	TT
1053	4771457	A/G	2	126100126	+	NA	NA	NA	NA	NA	NA	GG	AA	AA	GG	AA	AA	AA	AA	AA	AA	AA	AA	AA	AA	AA	AA	AA	AA	AA	AA	AA	AA	AA	AA	AA	AA	GG	AA	AA	AA	AA	GG	AA	AA	AA	AA	AG	AA
1054	5585621	C/T	2	128065913	+	NA	NA	NA	NA	NA	NA	CC	TT	TT	CC	TC	CC	CC	CC	CC	CC	CC	CC	CC	CC	TT	CC	TC	CC	CC	TT	TT	TT	TT	TT	CC	CC	CC	TC	CC	CC	CC	CC	TT	TT	TT	TT	TT	CC
1055	2550515	G/C	2	128268857	+	NA	NA	NA	NA	NA	NA	GG	GG	GG	GG	GG	GG	GG	GG	GG	GG	CC	GG	GG	GG	GG	GG	GG	GG	GG	GG	GG	GG	GG	GG	GG	GG	GG	GG	CC	GG	GG	GG	GG	GG	GG	GG	GG	GG
1056	4773421	T/C	2	128566162	+	NA	NA	NA	NA	NA	NA	CC	TT	CC	CC	CC	TT	CC	CC	CC	CC	TT	CC	CC	CT	TT	CT	TT	CC	CC	TT	TT	TT	TT	TT	CT	CC	CC	TT	TT	TT	CC	CC	TT	TT	CC	CC	CT	TT
1057	4590481	C/G	2	128575836	+	NA	NA	NA	NA	NA	NA	CC	GG	CC	CC	CC	CC	NN	CC	CC	CC	CC	CC	CC	CC	GC	CC	GG	NN	GG	GG	GG	GG	GG	GG	GG	CC	CC	GG	CC	CC	CC	CC	GG	GG	CC	CC	CC	CC
1058	2581755	C/T	2	130880641	+	NA	NA	NA	NA	NA	NA	CC	CC	CC	CC	CC	CC	CC	CC	CC	CC	TT	CC	CC	CC	TT	TC	CC	TT	TT	CC	CC	CC	CC	CC	TC	TC	CC	CC	TT	TT	CC	CC	CC	CC	CC	CC	CC	TT
1059	4581777	G/A	2	133469565	+	NA	NA	NA	NA	NA	NA	GG	AG	AA	GG	AA	GG	GG	AA	AA	AA	GG	GG	AA	AA	AA	AG	GG	GG	GG	GG	GG	GG	GG	GG	GG	AA	GG	GG	GG	GG	GG	GG	AA	GG	AA	GG	AG	AA
1060	2412768	C/T	2	133841439	+	NA	NA	NA	NA	NA	NA	CC	CC	CC	CC	CC	TT	CC	CC	CC	CC	TC	CC	CC	CC	CC	TC	CC	CC	CC	CC	CC	CC	CC	CC	CC	CC	CC	CC	TT	TC	CC	CC	CC	CC	CC	CC	CC	CC
1061	4585526	A/T	2	134842337	+	NA	NA	NA	NA	NA	NA	AA	AA	AA	AA	AA	TT	AA	AA	AA	AA	TT	AA	AA	AA	TT	AA	AA	AA	AA	AA	AA	AA	AA	AA	AA	AA	AA	AA	TT	AA	AA	AA	AA	AA	AA	AA	AA	AA
1062	7048300	G/A	2	136351231	+	NA	NA	NA	NA	NA	NA	GG	GG	GG	GG	AG	AA	AA	AA	AA	AA	AA	AA	AA	AG	AG	AA	GG	GG	GG	GG	GG	GG	GG	GG	GG	AA	GG	GG	AA	AG	AA	AG	GG	GG	GG	GG	GG	AA
1063	9719535	A/G	2	136352338	+	NA	NA	NA	NA	NA	NA	GG	GG	GG	GG	AG	AA	AA	AA	AA	AA	AA	AA	AA	AA	AA	AA	GG	GG	GG	GG	GG	GG	GG	GG	GG	AA	GG	GG	AA	AA	AA	GG	GG	GG	GG	AA	AG	AA
1064	2580879	A/G	2	136920569	+	NA	NA	NA	NA	NA	NA	AG	GG	AA	AA	AA	AA	GG	AA	AA	AA	AA	AA	AG	GG	AA	AA	AA	AA	AA	AA	AA	AA	AA	AA	AA	AA	AA	AA	AG	AA	GG	GG	NN	GG	AA	AA	AA	AA
1065	9667193	T/C	2	137649707	+	NA	NA	NA	NA	NA	NA	TT	TT	TC	NN	TC	TC	TT	TT	TT	TT	TT	TT	TT	TT	TT	TT	TT	TT	TT	TT	TT	TT	TT	NN	TT	TT	TT	NN	TT	TT	TT	TT	TT	TT	TC	TC	TC	TT
1066	4771045	C/T	2	139755736	+	NA	NA	NA	NA	NA	NA	CC	CC	CC	CC	CC	TT	NN	CC	CC	CC	CC	CC	CC	CC	TT	CC	CC	CC	CC	CC	CC	CC	CC	CC	CC	CC	CC	CC	CC	CC	CC	CC	CC	CC	CC	CC	CT	CC
1067	4774061	G/A	2	140309787	+	NA	NA	NA	NA	NA	NA	GG	GG	GG	GG	GG	GG	GG	GG	GG	GG	GG	GG	GG	GG	GG	GG	GG	GG	GG	GG	GG	GG	GG	GG	GG	GG	GG	GG	GG	GG	GG	GG	GG	GG	GG	AA	AG	GG
1068	4774163	G/A	2	140311982	+	NA	NA	NA	NA	NA	NA	GG	GG	GG	GG	GG	GG	GG	GG	GG	GG	GG	GG	GG	AA	GG	GG	GG	GG	GG	GG	GG	GG	GG	GG	GG	GG	GG	GG	GG	AG	GG	GG	GG	GG	GG	GG	AG	GG
1069	2416380	C/T	2	140571922	+	NA	NA	NA	NA	NA	NA	CC	CC	CC	CC	TC	TT	TT	TT	TT	TT	TC	TT	TT	CC	CC	TT	CC	NN	NN	CC	CC	CC	CC	CC	CC	TT	CC	CC	CC	CC	TT	CC	CC	CC	CC	CC	CC	CC
1070	4774185	C/A	2	141175210	+	NA	NA	NA	NA	NA	NA	AA	AA	CC	AA	CC	CC	CC	CC	CC	CC	CC	CC	CC	CC	CC	CC	AA	CC	CC	AA	AA	AA	AA	AA	CC	CC	AA	AA	CC	CC	CC	AA	AA	AA	CC	CC	CC	CC
1071	4772815	C/T	2	143266405	+	NA	NA	NA	NA	NA	NA	CC	CC	TC	CC	TC	CC	CC	CC	CC	CC	CC	CC	CC	TC	CC	CC	CC	TT	TT	CC	CC	CC	CC	CC	TC	CC	CC	CC	CC	CC	CC	CC	CC	CC	TT	TT	TT	CC
1072	2407785	C/T	2	144985154	+	NA	NA	NA	NA	NA	NA	CC	CC	CC	CC	TC	TT	TT	TT	TT	TT	TT	TT	TT	TC	TT	TT	CC	TT	TT	CC	CC	CC	CC	CC	TT	CC	CC	CC	TT	CC	CC	CC	CC	CC	TC	CC	CC	CC
1073	4775457	C/T	2	145317918	+	NA	NA	NA	NA	NA	NA	CC	CC	CC	CC	TC	CC	TC	TC	TC	TC	CC	TC	TC	TC	CC	TC	CC	NN	NN	CC	CC	CC	CC	CC	CC	CC	CC	CC	CC	TC	TC	TC	CC	CC	CC	CC	TC	TC
1074	2462638	C/T	2	145992216	+	NA	NA	NA	NA	NA	NA	TT	TT	TT	TT	CT	CC	CC	CC	CC	CC	TT	CC	CC	CT	CC	CT	TT	CC	CC	TT	TT	TT	TT	TT	CT	CC	TT	TT	TT	CT	CC	TT	TT	TT	TT	TT	CT	TT
1075	100163544	C/T	2	145992309	+	NA	NA	NA	NA	NA	NA	CC	CC	CC	CC	CC	CC	CC	CC	CC	CC	CC	CC	CC	CC	TT	CC	CC	NN	NN	CC	CC	CC	CC	CC	CC	CC	CC	CC	CC	CC	CC	CC	CC	CC	CC	CC	CC	CC
1076	4583864	C/G	2	145992309	+	NA	NA	NA	NA	NA	NA	CC	CC	CC	CC	CC	CC	CC	CC	CC	CC	CC	CC	CC	CC	CC	CC	CC	GG	GG	CC	CC	CC	CC	CC	CG	CC	CC	CC	CC	CC	CC	CC	CC	CC	CC	CC	CC	CC
1077	4590575	G/A	2	145994176	+	NA	NA	NA	NA	NA	NA	GG	GG	GG	GG	GG	GG	GG	GG	GG	GG	GG	GG	GG	GG	GG	GG	AG	AA	AA	GG	GG	GG	GG	GG	AG	GG	GG	GG	GG	GG	GG	GG	GG	GG	GG	GG	GG	GG
1078	4771605	A/G	2	146196032	+	NA	NA	NA	NA	NA	NA	AA	AA	AA	AA	GA	AA	GG	GG	GG	GG	AA	GG	GG	GG	AA	GG	AA	AA	AA	AA	AA	AA	AA	AA	AA	AA	AA	AA	AA	AA	GA	AA	AA	AA	AA	AA	AA	GG
1079	4587024	G/C	2	146440109	+	NA	NA	NA	NA	NA	NA	GG	GG	CG	GG	CG	CC	GG	GG	GG	GG	CC	GG	GG	GG	GG	GG	GG	GG	GG	GG	GG	GG	GG	GG	GG	GG	GG	GG	CC	CG	GG	GG	GG	GG	CG	GG	GG	NN
1080	2499444	T/G	2	147270059	+	NA	NA	NA	NA	NA	NA	TT	TT	TT	TT	TT	TT	TT	TT	TT	TT	GG	TT	TT	TT	GG	TT	TT	GG	GG	TT	TT	TT	TT	TT	TG	TG	TT	TT	GG	TG	TT	TT	TT	TT	TT	TT	TG	TT
1081	5583563	C/A	2	147306887	+	NA	NA	NA	NA	NA	NA	AA	AA	AC	AA	CC	CC	CC	CC	CC	CC	CC	CC	CC	CC	CC	CC	AA	CC	CC	AA	AA	AA	AA	AA	AC	AA	AA	AA	CC	CC	AC	AA	AA	AA	AC	CC	CC	CC
1082	4585104	C/T	2	147309994	+	NA	NA	NA	NA	NA	NA	CC	CC	CC	CC	CC	CC	CC	CC	CC	CC	TC	CC	CC	CC	TT	CC	CC	TT	TT	CC	CC	CC	CC	CC	TC	TT	CC	CC	TT	TC	TC	CC	CC	CC	CC	CC	TC	CC
1083	4774180	T/A	2	150622439	+	NA	NA	NA	NA	NA	NA	TT	TT	TT	TT	TT	TT	TT	TT	TT	TT	TT	TT	TT	TT	AT	TT	TT	TT	TT	TT	TT	TT	TT	TT	TT	TT	TT	TT	TT	TT	TT	TT	TT	TT	TT	TT	TT	TT
1084	100162018	T/G	2	151713503	+	NA	NA	NA	NA	NA	NA	GG	GG	GG	GG	TG	TT	TT	TT	TT	TT	TT	TT	TT	TG	TT	TT	GG	TT	TT	GG	GG	GG	GG	GG	TG	TT	GG	GG	NN	TT	TT	GG	GG	GG	GG	TT	TT	GG
1085	2506492	T/C	2	151797498	+	NA	NA	NA	NA	NA	NA	TT	TT	TT	TT	TT	TT	TT	TT	TT	TT	TT	TT	TT	CT	CC	CT	TT	CT	CC	TT	TT	TT	TT	TT	CT	NN	TT	TT	TT	CT	TT	TT	TT	TT	TT	CC	CT	TT
1086	4582082	G/T	2	152508809	+	NA	NA	NA	NA	NA	NA	TT	TT	GT	TT	GT	NN	GG	GG	GG	GG	GG	GG	GG	GG	GG	GG	TT	GG	GG	TT	TT	TT	TT	TT	GT	GG	TT	TT	GG	GG	GG	TT	TT	TT	GT	GG	GG	GG
1087	100164479	A/G	2	152921448	+	NA	NA	NA	NA	NA	NA	AA	AA	AA	AA	GA	AA	GG	GG	GG	GG	AA	GG	GG	GA	AA	GA	AA	AA	AA	AA	AA	AA	AA	AA	AA	AA	AA	AA	AA	AA	AA	AA	AA	AA	AA	AA	AA	AA
1088	100057288	G/A	2	153522392	+	NA	NA	NA	NA	NA	NA	AA	AA	AA	AA	AG	AA	GG	GG	GG	GG	GG	GG	GG	GG	GG	GG	AA	GG	GG	AA	AA	AA	AA	AA	AG	GG	AA	AA	GG	GG	GG	AA	AA	AA	AA	GG	AG	GG
1089	4770925	A/G	2	153967470	+	NA	NA	NA	NA	NA	NA	AA	AA	AA	AA	AA	GG	AA	AA	AA	AA	GG	AA	AA	AA	AA	AA	AA	AA	AA	AA	AA	AA	AA	AA	AA	AA	AA	AA	GG	GG	AA	AA	AA	AA	AA	AA	GA	AA
1090	9668500	C/T	2	155952676	+	NA	NA	NA	NA	NA	NA	CC	CC	CC	CC	CC	CC	CC	CC	CC	CC	CC	CC	CC	CC	CC	CC	CC	CC	CC	CC	CC	CC	NN	NN	CC	CC	CC	CC	CC	TT	CC	CC	CC	CC	CC	CC	CC	CC
1091	7059424	C/A	2	156944088	+	NA	NA	NA	NA	NA	NA	CC	CC	CC	CC	AC	CC	AA	AA	AA	AA	NN	AA	AA	AA	AA	AA	CC	CC	CC	CC	CC	CC	CC	CC	CC	AC	CC	CC	NN	CC	AA	CC	CC	CC	CC	CC	CC	AA
1092	100206259	T/C	2	156957334	+	NA	NA	NA	NA	NA	NA	TT	TT	TT	TT	CT	TT	CC	CC	CC	CC	NN	CC	CC	CC	CC	CC	TT	TT	TT	TT	TT	TT	TT	TT	TT	CT	TT	TT	NN	TT	CC	TT	TT	TT	TT	TT	TT	CC
1093	4765968	G/A	2	156957400	+	NA	NA	NA	NA	NA	NA	GG	GG	GG	GG	AG	GG	AA	AA	AA	AA	AA	AA	AA	AA	AA	AA	GG	GG	GG	GG	GG	GG	GG	GG	GG	AG	GG	GG	AA	GG	AA	GG	GG	GG	GG	GG	GG	AA
1094	4773149	C/A	2	157470601	+	NA	NA	NA	NA	NA	NA	CC	CC	CC	CC	CC	AA	CC	CC	CC	CC	CC	CC	CC	CC	CC	CC	CC	NN	NN	CC	CC	CC	CC	CC	CC	CC	CC	CC	CC	CA	CC	CC	CC	CC	CC	AA	AA	CC
1095	4772301	G/A	2	158885604	+	NA	NA	NA	NA	NA	NA	GG	GG	GG	GG	AA	AA	NN	AA	AA	AA	AA	AA	AA	AA	AA	AA	GG	GG	GG	GG	GG	GG	GG	GG	GG	GG	NN	GG	AA	GG	AG	GG	GG	GG	GG	GG	GG	AA
1096	4585521	T/C	2	159766858	+	NA	NA	NA	NA	NA	NA	TT	TT	TT	TT	TT	TT	CT	TT	TT	TT	TT	TT	TT	TT	TT	TT	TT	TT	TT	TT	TT	TT	TT	TT	TT	CC	TT	TT	TT	TT	CT	TT	TT	TT	TT	TT	TT	TT
1097	4779712	A/T	2	159988865	+	NA	NA	NA	NA	NA	NA	AA	AA	AA	AA	AA	AA	AA	AA	AA	AA	AA	AA	AA	AT	TT	AA	AA	AA	AA	AA	AA	AA	AA	AA	AA	TT	AA	AA	AA	AA	AT	AT	AA	AA	AA	AA	AA	TT
1098	4771900	A/G	2	161468631	+	NA	NA	NA	NA	NA	NA	AA	AA	AA	AA	AG	GG	AG	GG	GG	GG	GG	AA	AA	AA	AA	AA	AA	AA	AA	AA	AA	AA	AA	AA	AA	GG	AA	AA	AA	AA	AA	AA	AA	AA	AA	AA	AG	AA
1099	2434858	A/G	2	162231237	+	NA	NA	NA	NA	NA	NA	AA	AA	AA	AA	GA	GG	GG	GG	GG	GG	GG	GG	GG	GG	GG	GG	AA	AA	AA	AA	AA	AA	AA	AA	AA	AA	AA	AA	GG	GA	GA	AA	AA	AA	AA	AA	GA	GG
1100	4779824	G/A	2	163097756	+	NA	NA	NA	NA	NA	NA	GG	GG	GG	GG	GG	GG	GG	GG	GG	GG	GG	GG	GG	GA	AA	GG	GG	GG	GG	GG	GG	GG	GG	GG	GG	GA	GG	GG	GG	GG	GA	GG	GG	GG	GG	GG	GG	NN
1101	7061730	T/C	2	163097756	+	NA	NA	NA	NA	NA	NA	TT	TT	TT	TT	TT	TT	TT	TT	TT	TT	TT	TT	TT	TC	CC	TT	TT	TT	TT	TT	TT	TT	TT	TT	TT	TC	TT	TT	TT	TT	TC	TT	TT	TT	TT	TT	TT	CC
1102	9706200	C/T	2	163679746	+	NA	NA	NA	NA	NA	NA	CC	CC	CC	CC	CC	CC	CC	CC	CC	CC	CC	CC	CC	CC	NN	CC	CC	CC	CC	CC	CC	CC	CC	CC	CC	CT	CC	CC	CC	CT	CC	CC	CC	CC	CC	CC	CC	NN
1103	2425820	T/C	2	163680412	+	NA	NA	NA	NA	NA	NA	TT	TT	TT	TT	TT	TT	TT	TT	TT	TT	TT	TT	TT	CT	CC	TT	TT	TT	NN	TT	TT	TT	TT	TT	TT	TT	TT	TT	TT	TT	TT	TT	TT	TT	TT	TT	TT	CC
1104	9717114	C/T	2	164881044	+	NA	NA	NA	NA	NA	NA	TT	TT	TT	TT	CT	CC	CC	CC	CC	CC	CC	CC	CC	CC	CC	CC	TT	CC	CC	TT	TT	TT	TT	TT	CT	CC	TT	CT	CC	CC	CC	TT	TT	TT	TT	CC	CC	CC
1105	5583269	G/A	2	165432534	+	NA	NA	NA	NA	NA	NA	GG	GG	GG	GG	AG	GG	AA	AA	AA	AA	GG	AA	AA	AG	GG	AG	GG	GG	GG	GG	GG	GG	GG	GG	GG	AG	GG	GG	GG	GG	AG	GG	GG	GG	GG	GG	GG	GG
1106	4772257	G/A	2	165432600	+	NA	NA	NA	NA	NA	NA	GG	GG	GG	GG	AG	GG	AA	AG	AA	AA	GG	AA	AA	AG	GG	AA	GG	GG	GG	GG	GG	GG	GG	GG	GG	GG	GG	GG	GG	GG	AG	GG	GG	GG	GG	GG	GG	GG
1107	2539955	T/A	2	166282534	+	NA	NA	NA	NA	NA	NA	TT	TT	TT	TT	TT	TT	TT	TT	TT	TT	TT	TT	TT	TT	TT	TT	TT	AA	AA	TT	TT	TT	TT	TT	AT	AT	TT	TT	TT	TT	AT	AT	TT	TT	TT	TT	TT	TT
1108	2510852	A/T	2	166282796	+	NA	NA	NA	NA	NA	NA	AA	AA	AA	AA	AA	AA	AA	AA	AA	AA	AA	AA	AA	AA	AA	AA	AA	TT	TT	AA	AA	AA	AA	AA	TT	TT	AA	AA	AA	AA	TA	AA	AA	AA	AA	AA	AA	NN
1109	4778240	A/G	2	166282862	+	NA	NA	NA	NA	NA	NA	AA	AA	AA	AA	AA	AA	AA	AA	AA	AA	AA	AA	AA	AA	AA	AA	AA	GG	GG	AA	AA	AA	AA	AA	GA	GA	AA	AA	AA	AA	GA	AA	AA	AA	AA	AA	AA	AA
1110	2521243	C/T	2	166344662	+	NA	NA	NA	NA	NA	NA	CC	CC	CC	CC	TC	CC	TT	TT	TT	TT	CC	TT	TT	TC	CC	TT	CC	CC	CC	CC	CC	CC	CC	CC	CC	TC	CC	CC	CC	CC	TC	CC	CC	CC	CC	CC	CC	CC
1111	7048813-2	C/T	2	167327437	+	NA	NA	NA	NA	NA	NA	CC	CC	CC	CC	CC	CC	CC	CC	CC	CC	CC	CC	CC	CC	CC	CC	CC	CC	CC	CC	CC	CC	CC	CC	CC	CC	CC	CC	CC	CC	CC	CC	CC	CC	CC	CC	CC	CC
1112	7048813-1	T/C	2	167327437	+	NA	NA	NA	NA	NA	NA	TT	TT	TT	TT	TT	TT	TT	TT	TT	TT	TT	TT	TT	TT	TT	TT	TT	TT	TT	TT	TT	TT	TT	TT	TT	CT	TT	TT	TT	TT	CT	TT	TT	TT	TT	TT	TT	TT
1113	4773165	T/C	2	167971859	+	NA	NA	NA	NA	NA	NA	TT	TT	TT	TT	TT	TT	TT	TT	TT	TT	TT	TT	TT	TT	TT	TT	TT	TT	TT	TT	TT	TT	TT	TT	TT	CT	TT	TT	TT	NN	CT	TT	TT	TT	TT	TT	TT	TT
1114	4584921	T/C	2	168229266	+	NA	NA	NA	NA	NA	NA	CC	CC	CC	CC	CT	TT	TT	TT	TT	TT	TT	TT	TT	CT	CC	TT	CC	TT	TT	CC	CC	CC	CC	CC	CT	NN	CC	CC	TT	CC	TT	CC	CC	CC	CC	TT	TT	CC
1115	4771501	C/T	2	168919417	+	NA	NA	NA	NA	NA	NA	CC	CC	CC	CC	CC	CC	CC	CC	CC	CC	CC	CC	CC	CC	CC	CC	CC	TT	TT	CC	CC	CC	CC	CC	TC	TC	CC	CC	CC	TC	TC	CC	CC	CC	CC	TT	TC	CC
1116	2462706	C/G	2	168935779	+	NA	NA	NA	NA	NA	NA	CC	CC	CC	CC	NN	CC	CC	CC	CC	CC	CC	CC	CC	CC	CC	CC	NN	NN	NN	CC	CC	CC	CC	CC	CC	GC	CC	CC	CC	GG	GG	CC	CC	CC	CC	GG	GC	CC
1117	4771318	G/A	2	169541909	+	NA	NA	NA	NA	NA	NA	AA	AA	AA	AA	GA	AA	GG	GG	GA	GG	AA	GG	GG	GG	GA	GA	AA	GG	GG	AA	AA	AA	AA	AA	GA	GG	AA	AA	AA	GA	GG	AA	AA	AA	AA	AA	AA	GG
1118	4774147	C/G	2	170490287	+	NA	NA	NA	NA	NA	NA	GG	GG	GG	GG	CG	CC	CC	CC	CC	CC	CC	CC	CC	CC	CC	CC	GG	GG	GG	GG	GG	GG	GG	GG	GG	CG	GG	GG	CC	CG	CC	GG	GG	GG	GG	GG	CG	CC
1119	4770474	T/C	2	170772633	+	NA	NA	NA	NA	NA	NA	CC	CT	CC	CC	CT	TT	TT	TT	TT	TT	TT	TT	TT	TT	TT	TT	TT	TT	TT	TT	TT	TT	TT	TT	TT	CT	CC	TT	TT	TT	CT	CC	TT	TT	CC	NN	TT	TT
1120	4770806	T/C	2	170859499	+	NA	NA	NA	NA	NA	NA	CT	TT	TT	TT	TT	TT	TT	TT	TT	TT	TT	TT	TT	TT	TT	TT	NN	TT	TT	NN	NN	NN	NN	NN	TT	TT	TT	NN	TT	TT	TT	TT	NN	NN	TT	TT	TT	TT
1121	2442860	A/G	2	170864365	+	NA	NA	NA	NA	NA	NA	AA	AA	AA	AA	AA	AA	AA	AA	AA	AA	AA	AA	AA	AA	AA	AA	AA	AA	NN	AA	AA	AA	AA	AA	AA	AA	AA	AA	AA	AA	AA	AA	AA	AA	AA	AA	AA	AA
1122	9681441	A/G	2	171516621	+	NA	NA	NA	NA	NA	NA	GG	AA	GG	GG	AA	AA	AA	AA	AA	AA	AA	AA	AA	AG	GG	AG	AA	AA	AA	AA	AA	AA	AA	AA	AA	GG	GG	AA	AA	AG	GG	GG	AA	AA	GG	AA	AA	GG
1123	2496258	T/C	2	171817017	+	NA	NA	NA	NA	NA	NA	TT	CT	TT	TT	CT	TT	CC	CC	CC	CC	NN	CC	CC	CC	CC	CC	CC	TT	TT	CC	CC	CC	CC	CC	CT	CT	TT	CT	TT	CT	CT	CT	CC	CC	TT	TT	TT	CC
1124	4591224	T/A	2	172400230	+	NA	NA	NA	NA	NA	NA	AT	TT	AA	AA	AT	TT	TT	TT	TT	TT	TT	TT	TT	TT	TT	TT	TT	TT	TT	TT	TT	TT	TT	TT	TT	TT	AA	TT	AA	TT	TT	AA	TT	TT	AA	TT	TT	TT
1125	7049899	A/G	2	172400591	+	NA	NA	NA	NA	NA	NA	AA	AA	AA	AA	AA	AA	AA	AA	AA	AA	GG	AA	AA	GA	GG	GA	AA	AA	AA	AA	AA	AA	AA	AA	AA	AA	AA	AA	AA	AA	AA	AA	AA	AA	AA	AA	AA	GG
1126	4772457	C/A	2	172860975	+	NA	NA	NA	NA	NA	NA	CC	CC	CC	CC	CA	CC	AA	AA	AA	CC	AA	AA	CC	CA	CC	AA	CC	CC	CC	CC	CC	CC	CC	CC	CC	CC	CC	CC	AA	CC	CA	CC	CC	CC	CC	AA	CA	CC
1127	2511835	T/C	2	173206896	+	NA	NA	NA	NA	NA	NA	TT	TT	TT	TT	TT	TT	TT	TT	TT	TT	TT	TT	TT	TT	CC	TT	TT	TT	TT	TT	TT	TT	TT	TT	TT	TT	TT	TT	TT	TT	TT	NN	TT	TT	TT	TT	TT	CC
1128	4772000-2	T/C	2	173285852	+	NA	NA	NA	NA	NA	NA	TT	CC	TT	TT	TT	CC	TT	TT	TT	TT	CC	TT	TT	CT	CC	TT	CC	CC	CC	CC	CC	CC	CC	CC	CC	CC	TT	CC	TT	TT	CT	TT	CC	CC	TT	TT	CT	CC
1129	4772000-1	T/G	2	173285852	+	NA	NA	NA	NA	NA	NA	TG	TT	TG	TG	TG	TT	TG	TG	TG	TG	TT	TG	TG	TG	TT	TG	TT	TT	TT	TT	TT	TT	TT	TT	TT	TT	GG	TT	TG	TG	TG	TG	TT	TT	GG	TG	TG	TT
1130	2399474	C/A	2	173389409	+	NA	NA	NA	NA	NA	NA	CC	AA	CC	CC	CC	AA	CC	CC	CC	CC	AA	CC	CC	CC	CC	CC	AA	AA	AA	AA	AA	AA	AA	AA	AA	AA	CC	AA	CC	AC	AC	CC	AA	AA	CC	CC	AC	CC
1131	5583254	G/A	2	173423889	+	NA	NA	NA	NA	NA	NA	GG	GG	GG	GG	GG	GG	GG	GG	GG	GG	GG	GG	GG	GG	GG	GG	GG	AA	AA	GG	GG	GG	GG	GG	NN	GG	GG	GG	GG	GG	GG	GG	GG	GG	GG	GG	GG	GG
1132	2408634	G/A	2	173424175	+	NA	NA	NA	NA	NA	NA	AA	GG	AA	AA	AG	GG	GG	GG	AG	AA	AA	GG	AA	AG	AA	AG	GG	AA	AA	GG	GG	GG	GG	GG	AG	AG	AA	GG	AA	AG	GG	AA	GG	GG	AA	GG	GG	AA
1133	2411479	A/C	2	173605096	+	NA	NA	NA	NA	NA	NA	CA	CA	CA	CA	CA	CA	CA	CA	CA	AA	CA	AA	AA	AA	AA	AA	CA	CA	CA	CA	CA	CA	CA	CA	CA	CA	CA	CA	CA	AA	AA	CA	CA	CA	CA	CA	CA	AA
1134	2402658-2	C/T	2	174609636	+	NA	NA	NA	NA	NA	NA	CC	TT	CC	CC	CC	TT	CC	CC	CC	CC	CC	CC	CC	CT	TT	CC	TT	TT	TT	TT	TT	TT	TT	TT	TT	CC	CC	TT	TT	CT	CT	CC	TT	TT	CC	CT	TT	TT
1135	2402658-1	C/A	2	174609636	+	NA	NA	NA	NA	NA	NA	AA	CC	AA	AA	AA	CC	AA	AC	AA	AA	AA	AA	AA	AC	CC	AC	CC	CC	CC	CC	CC	CC	CC	CC	CC	AA	AA	CC	CC	AC	AC	AA	CC	CC	AA	CC	CC	CC
1136	4591926	C/A	2	174681941	+	NA	NA	NA	NA	NA	NA	AA	CC	AA	AA	AC	CC	CC	CC	CC	AA	CC	CC	AA	CC	CC	CC	CC	CC	CC	CC	CC	CC	CC	CC	CC	AA	AA	CC	CC	CC	CC	AA	CC	CC	AA	NN	CC	CC
1137	2467997	G/A	2	175542382	+	NA	NA	NA	NA	NA	NA	GG	GG	GG	GG	GG	NN	GG	GG	GG	GG	GG	GG	GG	AG	AA	GG	GG	AA	AA	GG	GG	GG	GG	GG	AG	GG	GG	GG	GG	AG	GG	GG	GG	GG	GG	GG	GG	AA
1138	4593795	C/T	2	176002586	+	NA	NA	NA	NA	NA	NA	CC	CC	CC	CC	CC	CC	CC	CC	CC	CC	CC	CC	CC	TC	TT	TC	CC	CC	CC	CC	CC	CC	CC	CC	CC	CC	CC	CC	CC	CC	CC	CC	CC	CC	CC	CC	CC	TT
1139	4579933	C/T	2	176556363	+	NA	NA	NA	NA	NA	NA	CC	CC	CC	CC	CC	CC	CC	CC	CC	CC	CC	CC	CC	CC	CC	CC	CC	CC	CC	CC	CC	CC	CC	CC	CC	CC	CC	CC	CC	CC	CC	CC	CC	CC	CC	CC	CC	CC
1140	2405237	G/A	2	176610428	+	NA	NA	NA	NA	NA	NA	AA	AA	AA	AA	AG	GG	GG	GG	GG	GG	GG	GG	GG	GG	GG	GG	AA	AG	GG	AA	AA	AA	AA	AA	AG	GG	AA	AA	GG	AG	AG	AA	AA	AA	AA	AA	AG	GG
1141	2538834	G/A	2	177729429	+	NA	NA	NA	NA	NA	NA	GG	GG	GG	GG	GG	GG	AA	AG	GG	GG	GG	GG	GG	GG	GG	GG	GG	GG	GG	GG	GG	GG	GG	GG	GG	GG	GG	GG	GG	GG	AA	GG	GG	GG	GG	GG	GG	GG
1142	7050014	A/T	2	178614975	+	NA	NA	NA	NA	NA	NA	AA	AA	AA	AA	AA	AA	AA	AA	AA	AA	AA	AA	AA	AA	AA	AA	AA	AA	AA	AA	AA	AA	AA	AA	AA	AA	AA	AA	AA	AA	AA	AA	AA	AA	AA	AA	AA	AA
1143	2616644	G/T	2	178615041	+	NA	NA	NA	NA	NA	NA	GG	GG	GG	GG	GG	GG	GG	GG	GG	GG	GG	GG	GG	GG	GG	GG	GG	TT	TT	GG	GG	GG	GG	GG	TG	GG	GG	GG	GG	GG	TG	GG	GG	GG	GG	TT	TG	GG
1144	9703173	G/T	2	179539713	+	NA	NA	NA	NA	NA	NA	GG	GG	GG	GG	GG	GG	GG	GG	GG	GG	GG	GG	GG	TG	TT	GG	GG	GG	GG	GG	GG	GG	GG	GG	GG	GG	GG	GG	GG	GG	GG	GG	GG	GG	GG	NN	GG	TT
1145	2592705	T/C	2	179747438	+	NA	NA	NA	NA	NA	NA	TT	TT	TT	TT	TT	TT	TT	TT	TT	TT	TT	TT	TT	TT	TT	TT	TT	TT	TT	TT	TT	TT	TT	TT	TT	TT	TT	TT	TT	TT	CT	TT	TT	TT	TT	TT	TT	TT
1146	4588700	C/G	2	179814074	+	NA	NA	NA	NA	NA	NA	GG	GG	GG	GG	GC	CC	GG	CC	CC	GG	GC	CC	GG	CC	CC	GC	GG	CC	CC	GG	GG	GG	GG	GG	GC	GG	GG	GG	CC	CC	GC	GG	GG	GG	GG	GG	GC	GC
1147	2390812	A/C	2	179984115	+	NA	NA	NA	NA	NA	NA	AA	AA	AA	AA	AA	AA	AA	AA	AA	AA	AA	AA	AA	CA	CC	CA	AA	AA	AA	AA	AA	AA	AA	AA	AA	AA	AA	AA	AA	AA	AA	AA	AA	AA	AA	CC	CC	CC
1148	4582800	G/C	2	181420040	+	NA	NA	NA	NA	NA	NA	GG	GG	GG	GG	CG	GG	GG	CC	CC	GG	CG	CC	GG	CG	GG	CC	GG	GG	GG	GG	GG	GG	GG	GG	GG	GG	GG	GG	GG	GG	GG	GG	GG	GG	GG	GG	GG	GG
1149	4777269	G/C	2	181420040	+	NA	NA	NA	NA	NA	NA	GG	GG	GG	GG	CG	GG	GG	CC	CC	GG	CC	CC	GG	CG	GG	CC	GG	GG	GG	GG	GG	GG	GG	GG	GG	GG	GG	GG	GG	GG	GG	GG	GG	GG	GG	GG	GG	GG
1150	4772021	A/C	2	182252853	+	NA	NA	NA	NA	NA	NA	AA	AA	AA	AA	CA	AA	AA	CA	CC	CC	CC	CC	CA	CA	AA	CA	AA	AA	AA	AA	AA	AA	AA	AA	AA	AA	AA	AA	CC	AA	AA	AA	AA	AA	AA	AA	CA	AA
1151	2427777	C/G	2	182344145	+	NA	NA	NA	NA	NA	NA	CC	CC	CC	CC	GC	CC	GC	GG	GG	GG	GG	GG	CC	GC	CC	GG	CC	CC	CC	CC	CC	CC	CC	CC	CC	CC	CC	CC	CC	CC	CC	CC	CC	CC	CC	GC	GC	CC
1152	2399576	C/A	2	182347581	+	NA	NA	NA	NA	NA	NA	CC	CC	CC	CC	CC	CC	CC	CC	CC	CC	CC	CC	CC	CC	CC	CC	CC	CC	CC	CC	CC	CC	CC	CC	CC	CC	CC	CC	CC	CC	CC	CC	CC	CC	CC	CC	CC	CC
1153	2433845	C/T	2	182348385	+	NA	NA	NA	NA	NA	NA	CC	CC	CC	CC	CC	CC	CC	CC	CC	CC	CC	CC	TT	CT	CT	CC	CC	CC	CC	CC	CC	CC	CC	CC	CC	CC	CC	CC	CC	CC	CT	CC	CC	CC	CC	TT	TT	TT
1154	2484152	G/T	2	182422348	+	NA	NA	NA	NA	NA	NA	GG	GG	GG	GG	GG	GG	GG	GG	GG	GG	GG	GG	GG	GG	GG	GG	GG	GG	GG	GG	GG	GG	GG	GG	GG	GG	GG	TT	GG	TT	GG	GG	GG	GG	GG	GG	GG	GG
1155	4772275	C/T	2	182634880	+	NA	NA	NA	NA	NA	NA	TT	TT	TT	TT	TC	CC	TT	CC	CC	CC	CC	CC	CC	CC	CC	CC	TT	TT	TT	TT	TT	TT	TT	TT	TT	TT	TT	CC	CC	CC	TT	TT	TT	TT	TT	CC	TC	CC
1156	2399907	C/T	2	182635631	+	NA	NA	NA	NA	NA	NA	CC	CC	CC	CC	CC	CC	CC	CC	CC	TC	CC	CC	TT	TC	TT	CC	CC	CC	CC	CC	CC	CC	CC	CC	CC	CC	CC	CC	TT	CC	TC	CC	CC	CC	CC	TC	TC	TT
1157	2561521	A/C	2	183184357	+	NA	NA	NA	NA	NA	NA	AA	AA	AA	AA	AA	NN	AA	AA	AA	AA	AA	AA	AA	AA	AA	AA	AA	AA	AA	AA	AA	AA	AA	AA	AA	AA	AA	AA	AA	AA	CA	AA	AA	AA	AA	CC	CA	AA
1158	2606248	T/C	2	183395032	+	NA	NA	NA	NA	NA	NA	TT	TT	TT	TT	TT	CC	TT	TT	TT	TT	TT	TT	TT	TT	TT	TT	TT	TT	TT	TT	TT	TT	TT	TT	TT	TT	TT	TT	TT	TT	CT	TT	TT	TT	TT	CC	CC	TT
1159	4770107	A/G	2	184266823	+	NA	NA	NA	NA	NA	NA	GG	GG	GG	GG	GA	AA	GA	GA	AA	AA	AA	GA	AA	GA	AA	AA	GG	AA	GA	GG	GG	GG	GG	GG	GA	GG	GG	AA	AA	AA	AA	GG	GG	GG	GG	AA	AA	AA
1160	4582009	C/T	2	184395647	+	NA	NA	NA	NA	NA	NA	TT	TT	TT	TT	CT	CC	CT	CC	CC	CC	CC	CT	CC	CT	CC	CC	TT	TT	TT	TT	TT	TT	TT	TT	TT	TT	TT	CT	CC	CC	CC	TT	TT	TT	TT	TT	CT	CC
1161	2596909	G/C	2	184452945	+	NA	NA	NA	NA	NA	NA	GG	GG	GG	GG	CG	GG	GG	CC	CC	CC	CC	GG	GG	GG	GG	CC	GG	GG	GG	GG	GG	GG	GG	GG	GG	GG	GG	GG	GG	GG	CC	GG	GG	GG	GG	GG	GG	GG
1162	100197349	A/G	2	184756243	+	NA	NA	NA	NA	NA	NA	GG	GG	GG	GG	GA	AA	GA	AA	AA	AA	AA	GA	AA	GA	AA	AA	GG	AA	AA	GG	GG	GG	GG	GG	GA	GG	GG	GG	AA	GG	AA	GG	GG	GG	GG	AA	AA	AA
1163	9698262	C/T	2	184763165	+	NA	NA	NA	NA	NA	NA	TT	TT	TT	TT	CT	NN	TT	CT	CC	CC	CC	CT	CC	CT	CC	CC	TT	CC	CC	TT	TT	TT	TT	TT	CT	TT	TT	TT	CT	TT	CC	CT	TT	TT	TT	CC	CT	CC
1164	2520493	A/G	2	184992766	+	NA	NA	NA	NA	NA	NA	AA	AA	AA	AA	AA	AA	AA	AA	AA	AA	AA	AA	AA	AA	AA	AA	AA	AA	AA	AA	AA	AA	AA	AA	AA	AA	AA	AA	NN	AA	AA	AA	AA	AA	AA	AA	AA	AA
1165	9708712	C/A	2	185018060	+	NA	NA	NA	NA	NA	NA	CC	CC	CC	CC	CC	AA	CC	CC	CC	CC	CC	AC	AC	AC	AC	AC	CC	CC	CC	CC	CC	CC	CC	CC	CC	CC	CC	CC	AA	CC	CC	CC	CC	CC	CC	CC	AC	AA
1166	2409660	G/A	2	185387401	+	NA	NA	NA	NA	NA	NA	GG	GG	GG	GG	GG	NN	GG	GG	GG	GG	GG	GG	GG	GG	GG	GG	NN	GG	GG	GG	GG	GG	GG	GG	GG	GG	GG	AA	GG	AA	GG	GG	GG	GG	GG	GG	GG	GG
1167	9705766	C/G	2	185582867	+	NA	NA	NA	NA	NA	NA	GG	GG	GG	GG	GC	CC	GG	GC	CC	CC	CC	CC	CC	GC	GC	GG	GG	CC	CC	GG	GG	GG	GG	GG	GG	GG	GG	CC	CC	CC	GG	GG	GG	GG	GG	CC	CC	CC
1168	7050077	G/A	2	185695561	+	NA	NA	NA	NA	NA	NA	AA	AA	AA	AA	AG	GG	AA	GG	GG	GG	GG	AA	AA	AA	AA	AG	AA	GG	GG	AA	AA	AA	AA	AA	AG	GG	AA	GG	AA	GG	AG	AA	AA	AA	AA	AG	GG	AA
1169	7059180	C/T	2	186118972	+	NA	NA	NA	NA	NA	NA	TT	TT	TT	TT	TC	CC	TT	TC	CC	CC	CC	CC	CC	TC	TC	TT	TT	CC	CC	TT	TT	TT	TT	TT	TC	CC	TT	CC	CC	CC	TT	TT	TT	TT	TT	TC	CC	CC
1170	9698448	A/C	2	186447255	+	NA	NA	NA	NA	NA	NA	CC	CC	CC	CC	AC	AA	AC	AA	AA	AA	AA	CC	CC	CC	CC	CC	CC	AA	AA	CC	CC	CC	CC	CC	AC	AA	CC	AA	CC	AA	CC	AC	CC	CC	CC	AA	AC	CC
1171	2439402	G/T	2	186462430	+	NA	NA	NA	NA	NA	NA	TT	TT	TT	TT	GT	GG	GT	GG	GG	GG	GG	TT	TT	TT	TT	TT	TT	GG	GG	TT	TT	TT	TT	TT	GT	GG	TT	GG	TT	GG	TT	TT	TT	TT	TT	GT	GT	TT
1172	2383678	C/T	2	186639648	+	NA	NA	NA	NA	NA	NA	TT	TT	TT	TT	CT	CC	CC	CC	CC	CC	CC	CC	CC	CC	CC	CC	TT	CC	CC	TT	TT	TT	TT	TT	CT	CC	TT	CC	TT	CC	CC	TT	TT	TT	TT	CC	CC	CC
1173	4584202	C/A	2	186643310	+	NA	NA	NA	NA	NA	NA	CC	CC	CC	CC	CC	CC	CC	CC	CC	CC	CC	CC	AC	AC	CC	AC	CC	CC	CC	CC	CC	CC	CC	CC	CC	CC	CC	CC	CC	CC	CC	CC	CC	CC	CC	CC	CC	CC
1174	9688309	T/C	2	186687844	+	NA	NA	NA	NA	NA	NA	TT	TT	TT	TT	TT	TT	CC	TT	TT	TT	TT	CC	CC	CC	CC	CC	TT	TT	TT	TT	TT	TT	TT	TT	TT	TT	TT	CC	TT	CC	CC	TT	TT	TT	TT	CC	TC	CC
1175	2391978	C/A	2	187124222	+	NA	NA	NA	NA	NA	NA	CC	AC	CC	CC	AC	AA	CC	AC	AA	AA	AA	CC	CC	CC	CC	CC	CC	CC	CC	CC	CC	CC	CC	CC	CC	AA	CC	CC	CC	CC	CC	CC	CC	CC	CC	CC	CC	CC
1176	5587987	A/G	2	187125296	+	NA	NA	NA	NA	NA	NA	AA	AA	AA	AA	AA	AA	GA	AA	AA	AA	AA	GG	GG	GA	GG	AA	AA	AA	AA	AA	AA	AA	AA	AA	AA	AA	AA	AA	AA	AA	GG	AA	AA	AA	AA	GA	GA	GG
1177	2376201	T/C	2	187382802	+	NA	NA	NA	NA	NA	NA	TT	TT	TT	TT	TC	TC	TT	TC	TC	TC	TC	TT	TT	TT	TT	TT	TT	TT	TT	TT	TT	TT	TT	TT	TT	TC	TT	TT	TT	TT	TT	TT	TT	TT	TT	TT	TT	TT
1178	5588988	A/C	2	188053320	+	NA	NA	NA	NA	NA	NA	AA	AA	AA	AA	AA	AA	AA	AA	AA	AA	AA	AA	AA	AA	AA	AA	AA	NN	AA	AA	AA	AA	AA	AA	AA	AA	AA	CC	AA	CC	AA	AA	AA	AA	AA	AA	AA	AA
1179	4772765	G/A	2	188054917	+	NA	NA	NA	NA	NA	NA	GG	GG	GG	GG	GG	GG	AA	GG	GG	GG	GG	GG	GG	GG	GG	GG	GG	GG	GG	GG	GG	GG	GG	GG	GG	GG	GG	GG	GG	GG	AA	GG	GG	GG	GG	GG	GG	GG
1180	2435881	A/G	2	188772242	+	NA	NA	NA	NA	NA	NA	GG	GG	GA	GG	GA	AA	AA	AA	AA	AA	AA	AA	AA	AA	AA	GA	GG	AA	GA	GG	GG	GG	GG	GG	GA	AA	GG	AA	AA	AA	AA	GA	GG	GG	GG	GA	GA	AA
1181	4579962	G/A	2	189635029	+	NA	NA	NA	NA	NA	NA	GG	GG	GG	GG	GG	GG	GG	GG	GG	GG	GG	GG	GG	GG	GG	AG	GG	AA	AA	GG	GG	GG	GG	GG	AG	GG	GG	AA	GG	AA	GG	GG	GG	GG	GG	GG	GG	GG
1182	7048316	A/G	2	189967712	+	NA	NA	NA	NA	NA	NA	AA	AA	AA	AA	AA	AA	GG	GA	AA	AA	AA	AA	AA	AA	AA	AA	AA	AA	AA	AA	AA	AA	AA	AA	AA	AA	AA	AA	AA	AA	AA	AA	AA	AA	AA	AA	AA	AA
1183	2379966	T/C	2	190158926	+	NA	NA	NA	NA	NA	NA	TT	TT	TT	TT	CC	TT	TT	CC	CC	CT	CC	TT	TT	TT	TT	TT	TT	TT	TT	TT	TT	TT	TT	TT	TT	CC	TT	CC	TT	CC	NN	CT	TT	TT	TT	TT	TT	TT
1184	2580657	T/C	2	190431080	+	NA	NA	NA	NA	NA	NA	TT	TT	TT	TT	CT	CC	CC	CC	CC	CT	CC	TT	TT	TT	TT	CT	TT	TT	TT	TT	TT	TT	TT	TT	TT	CT	TT	TT	CC	TT	TT	TT	TT	TT	TT	CT	CT	TT
1185	2434294	T/C	2	191001434	+	NA	NA	NA	NA	NA	NA	TT	TT	TT	TT	CC	TT	TT	CC	CC	CT	CC	TT	TT	TT	TT	TT	TT	TT	TT	TT	TT	TT	CT	TT	TT	CT	TT	TT	TT	TT	TT	TT	TT	TT	TT	TT	TT	TT
1186	4583765	G/A	2	191774227	+	NA	NA	NA	NA	NA	NA	GG	GG	GG	GG	GG	GG	AA	GG	GG	AG	GG	AA	AA	AA	AA	GG	NN	GG	GG	GG	GG	GG	GG	GG	GG	GG	GG	GG	GG	GG	GG	GG	GG	GG	GG	GG	GG	AA
1187	4771887-2	G/A	2	192006272	+	NA	NA	NA	NA	NA	NA	GG	GG	GG	GG	GG	GG	GG	GG	GG	GG	GG	GG	GG	GG	GG	GG	GG	GG	GG	GG	GG	GG	GG	GG	GG	GG	GG	GG	GG	NN	GG	GG	GG	GG	GG	GG	GG	GG
1188	4771887-1	A/T	2	192006272	+	NA	NA	NA	NA	NA	NA	AA	AA	AA	AA	AA	AA	AA	AA	AA	AA	AA	AA	AA	AA	AA	AA	AA	AA	AA	AA	AA	AA	AA	AA	AA	AA	AA	TT	AA	TT	AA	AA	AA	AA	AA	AA	AA	AA
1189	4583265	A/G	2	192098764	+	NA	NA	NA	NA	NA	NA	AA	AA	AA	AA	GA	AA	AA	GG	GG	GA	GG	AA	AA	AA	AA	AA	AA	AA	AA	AA	AA	AA	AA	AA	AA	GG	AA	GG	AA	GG	GG	AA	AA	AA	AA	AA	AA	AA
1190	4770850	T/C	2	192098910	+	NA	NA	NA	NA	NA	NA	TT	TT	TT	TT	CT	TT	TT	CC	CC	CT	CC	TT	TT	TT	TT	TT	TT	TT	TT	TT	TT	TT	TT	TT	TT	CC	TT	CC	TT	CC	CC	TT	TT	TT	TT	TT	TT	TT
1191	7048736	A/G	2	192398142	+	NA	NA	NA	NA	NA	NA	AA	AA	AA	AA	GA	AA	AA	GG	GG	GA	GG	AA	AA	AA	AA	AA	AA	AA	AA	AA	AA	AA	AA	AA	AA	GA	AA	AA	AA	AA	AA	AA	AA	AA	AA	AA	AA	AA
1192	5583566	C/T	2	192401472	+	NA	NA	NA	NA	NA	NA	CC	CC	CC	CC	CC	CC	CC	CC	CC	CC	CC	CC	CC	CC	CC	CC	CC	CC	CC	CC	CC	CC	CC	CC	CC	CC	CC	CC	CC	CC	CC	CC	CC	CC	CC	CC	CC	CC
1193	2578900	A/G	2	192702036	+	NA	NA	NA	NA	NA	NA	GG	GG	GG	GG	AA	AA	AA	AA	AA	AA	AA	AA	AA	AA	AA	GG	GG	GG	GG	GG	GG	GG	GG	GG	GG	AA	GG	AA	AA	AA	AA	GG	GG	GG	GG	GG	GA	AA
1194	2459982	A/G	2	193409873	+	NA	NA	NA	NA	NA	NA	AA	AA	AA	AA	GA	AA	GG	GG	GG	GG	GG	GG	GG	GG	GG	AA	AA	AA	AA	AA	AA	AA	AA	AA	AA	GA	AA	AA	AA	AA	AA	AA	AA	AA	AA	AA	AA	GG
1195	4774187	T/A	2	193420411	+	NA	NA	NA	NA	NA	NA	TT	TT	TT	TT	AT	TT	AA	AA	AA	AA	AA	AA	AA	AA	AA	TT	TT	TT	TT	TT	TT	TT	TT	TT	TT	AT	TT	TT	TT	TT	TT	TT	TT	TT	TT	TT	TT	AA
1196	2624603	A/T	2	193494482	+	NA	NA	NA	NA	NA	NA	TT	TT	TT	TT	AT	AA	AA	AA	AA	AA	AA	AA	AA	TT	AA	AT	TT	AA	AT	TT	TT	TT	TT	TT	AT	AA	TT	AA	AA	AA	NN	TT	TT	TT	TT	AA	AA	AA
1197	2387415	G/A	2	194301689	+	NA	NA	NA	NA	NA	NA	GG	GG	GG	GG	AG	AA	GG	AA	AA	AG	AA	GG	GG	GG	GG	AG	GG	GG	GG	GG	GG	GG	GG	GG	GG	AA	GG	GG	NN	GG	AA	GG	GG	GG	GG	AA	AA	GG
1198	2605212	A/G	2	195113472	+	NA	NA	NA	NA	NA	NA	GA	AA	AA	AA	AA	AA	AA	AA	AA	AA	AA	AA	AA	AA	GA	AA	AA	AA	AA	AA	AA	AA	AA	AA	AA	GA	AA	GG	NN	GG	GG	AA	AA	AA	AA	AA	AA	AA
1199	4581775	A/G	2	195527687	+	NA	NA	NA	NA	NA	NA	GG	GG	GG	GG	GA	AA	AA	AA	AA	AA	AA	AA	GA	GG	AA	GA	GG	GG	GG	GG	GG	GG	GG	GG	GG	AA	GG	GA	GG	AA	AA	GG	GG	GG	GG	AA	AA	AA
1200	4765531	A/G	2	195715149	+	NA	NA	NA	NA	NA	NA	GG	GG	GG	GG	GA	AA	AA	AA	AA	AA	AA	AA	AA	GG	AA	GA	GG	GG	GG	GG	GG	GG	GG	GG	GG	AA	GG	GG	GG	GG	GG	GG	GG	NN	GG	NN	AA	AA
1201	4590141	C/A	2	195740397	+	NA	NA	NA	NA	NA	NA	AA	AA	AA	AA	AC	CC	CC	CC	CC	CC	CC	CC	CC	AA	CC	AC	CC	CC	AC	AA	AA	AA	AA	AA	AC	AC	AA	CC	CC	CC	CC	AA	AA	AA	AA	CC	CC	CC
1202	2486302	T/A	2	195740463	+	NA	NA	NA	NA	NA	NA	TT	TT	TT	TT	TT	TT	TT	TT	TT	TT	TT	TT	TT	TT	TT	TT	TT	TT	TT	TT	TT	TT	TT	TT	TT	TT	TT	TT	TT	TT	TT	TT	TT	TT	TT	TT	TT	TT
1203	7050544	G/A	2	196054656	+	NA	NA	NA	NA	NA	NA	GG	GG	GG	GG	GG	GG	GG	GG	GG	GG	GG	GG	GG	GG	GG	GG	GG	GG	GG	GG	GG	GG	GG	GG	GG	GG	GG	AA	GG	NN	GG	GG	GG	GG	GG	GG	GG	NN
1204	4773659	A/G	2	196086493	+	NA	NA	NA	NA	NA	NA	GG	GG	GG	GG	GA	GG	GG	GA	AA	AA	AA	GG	GG	GA	GG	GA	AA	GA	GA	GG	GG	GG	GG	GG	GA	GA	GG	GA	AA	AA	GG	GG	GG	GG	GG	GG	GG	GG
1205	4581906	T/C	2	196097351	+	NA	NA	NA	NA	NA	NA	TT	TT	TT	TT	TT	TT	TT	TT	TT	TT	TT	TT	TT	TT	TT	TT	TT	TT	TT	TT	TT	TT	TT	TT	TT	TT	TT	CC	TT	CC	TT	TT	TT	TT	TT	TT	TT	TT
1206	2513756	A/G	2	196145935	+	NA	NA	NA	NA	NA	NA	GA	GG	GG	GG	GG	AA	AA	GG	GG	GG	GG	AA	AA	GG	AA	GG	AA	AA	GA	GG	GG	GG	GG	GG	GA	GA	GG	AA	AA	AA	AA	GG	GG	GG	GG	AA	AA	AA
1207	4772769	C/T	2	196333619	+	NA	NA	NA	NA	NA	NA	CC	CC	CC	CC	CC	CC	TT	CC	CC	CC	CC	CC	CC	CC	CC	CC	CC	CC	CC	CC	CC	CC	CC	CC	CC	TT	CC	CC	CC	CC	TT	CC	CC	CC	CC	TT	TC	CC
1208	5583655	C/T	2	196861565	+	NA	NA	NA	NA	NA	NA	CC	CC	CC	CC	CC	TT	CC	CC	CC	CC	CC	TT	TT	CC	TT	CC	TT	TT	TC	CC	CC	CC	CC	CC	TC	CC	CC	CC	CC	CC	CC	CC	CC	CC	CC	CC	CC	TT
1209	2444257	G/A	2	196865036	+	NA	NA	NA	NA	NA	NA	GG	GG	AA	GG	GG	AA	GG	GG	GG	GG	GG	AA	AA	GG	AA	AG	AA	AA	AG	GG	GG	GG	GG	GG	AG	GG	GG	GG	GG	GG	GG	GG	GG	GG	AA	AA	AA	AA
1210	4581873	A/T	2	196865836	+	NA	NA	NA	NA	NA	NA	AA	AA	TT	AA	AA	TT	AA	AA	AA	AA	AA	TT	TA	AA	TA	TA	TT	TT	TA	AA	AA	AA	AA	AA	TA	AA	AA	AA	AA	AA	AA	AA	TA	AA	TT	TT	TT	TT
1211	2566077	C/T	2	196870332	+	NA	NA	NA	NA	NA	NA	CC	CC	CC	CC	CC	TT	TT	CC	CC	CC	CC	CC	CC	CC	CC	CC	TT	TT	CT	CC	CC	CC	CC	CC	CT	CC	CC	TT	CC	TT	CC	CC	CC	CC	CC	CC	CT	CC
1212	4767742	C/G	2	196873948	+	NA	NA	NA	NA	NA	NA	CC	CC	GG	CC	CC	GG	CC	CC	CC	CC	CC	CC	CC	CC	CC	CC	GG	GG	CG	CC	CC	CC	CC	CC	CG	CC	CC	CC	GG	CC	CC	CC	CC	CC	GG	GG	GG	CC
1213	2459864	G/A	2	197012526	+	NA	NA	NA	NA	NA	NA	GG	GG	AA	GG	GG	GG	AA	GG	GG	GG	GG	AA	AA	GG	AA	GG	GG	GG	GG	GG	GG	GG	GG	GG	GG	GG	GG	AA	AA	AA	GG	GG	GG	GG	AA	AA	AG	AA
1214	2441170	G/C	2	197015970	+	NA	NA	NA	NA	NA	NA	CC	CC	GG	CC	CC	NN	GG	GC	CC	CC	CC	GG	GC	CC	GC	CC	NN	NN	CC	CC	CC	CC	CC	CC	CC	CC	CC	GG	GG	GG	CC	CC	CC	CC	GG	GG	GG	GG
1215	2444247	T/C	2	197382190	+	NA	NA	NA	NA	NA	NA	TT	TT	TT	TT	TT	NN	TT	TT	TT	TT	TT	TT	TT	TT	TT	TT	TT	TT	TT	TT	TT	TT	TT	TT	TT	TT	TT	CC	NN	CC	TT	TT	TT	TT	TT	TT	TT	TT
1216	2411294	A/C	2	197443974	+	NA	NA	NA	NA	NA	NA	AA	AA	NN	AA	CA	AA	AA	CC	CC	CC	CC	AA	AA	AA	AA	AA	AA	AA	AA	AA	AA	AA	AA	AA	AA	CA	AA	AA	AA	AA	AA	AA	AA	AA	NN	AA	AA	AA
1217	2385109	T/A	2	197624191	+	NA	NA	NA	NA	NA	NA	TT	TT	AA	TT	TT	AA	TT	TT	TT	TT	TT	TT	TT	TT	TT	TT	TT	TT	TT	TT	TT	TT	TT	TT	TT	TT	TT	TT	AA	TT	TT	TT	TT	TT	AA	AT	AT	TT
1218	9687243	T/A	2	197625704	+	NA	NA	NA	NA	NA	NA	AA	AA	TT	AA	AT	TT	AA	AT	TT	TT	TT	AA	AA	AA	AA	AA	TT	TT	NN	AA	AA	AA	AA	AA	AA	TT	AA	TT	TT	TT	TT	AA	AA	AA	TT	TT	AT	AA
1219	4584100	G/T	2	197765581	+	NA	NA	NA	NA	NA	NA	GG	GG	GG	GG	GG	GG	GG	GG	GG	GG	GG	GG	GG	GG	GG	GG	GG	GG	GG	GG	GG	GG	GG	GG	GG	GG	GG	GG	GG	GG	GG	GG	GG	GG	GG	GG	GG	GG
1220	9694341	T/G	2	198027086	+	NA	NA	NA	NA	NA	NA	TT	TT	TT	TT	TT	TT	TT	TT	TT	TT	TT	TT	TT	TT	TT	TT	TT	TT	TT	TT	TT	TT	TT	TT	TT	TT	TT	TT	TT	TT	GG	TT	TT	TT	TT	TT	TT	TT
1221	7061374	A/G	2	198321782	+	NA	NA	NA	NA	NA	NA	AA	AA	AA	AA	AA	GG	AA	AA	AA	AA	AA	AA	AA	AA	AA	AA	GG	GG	GA	AA	AA	AA	AA	AA	GG	GA	AA	AA	GG	AA	GG	AA	AA	AA	AA	AA	GA	AA
1222	2439721	A/C	2	198407339	+	NA	NA	NA	NA	NA	NA	AA	AA	AA	AA	AA	CC	AA	AA	AA	AA	AA	CC	CC	AA	CA	CA	AA	AA	AA	AA	AA	AA	AA	AA	AA	CA	AA	AA	AA	AA	CC	AA	AA	AA	AA	AA	CA	AA
1223	100126048	G/C	2	198512491	+	NA	NA	NA	NA	NA	NA	GG	GG	GG	GG	GG	GG	GG	GG	GG	GG	GG	GG	GG	GG	GG	GG	GG	GG	GG	GG	GG	GG	GG	GG	GG	GG	GG	GG	CC	GG	GG	GG	GG	GG	GG	GG	GG	GG
1224	4772343	G/A	2	198582459	+	NA	NA	NA	NA	NA	NA	GG	GG	NN	GG	GG	GG	GG	GG	GG	GG	GG	GG	GG	GG	GG	GG	GG	GG	GG	GG	GG	GG	GG	GG	GG	GG	GG	AA	GG	AA	GG	GG	GG	GG	NN	GG	GG	AA
1225	3037670	A/G	2	198719933	+	NA	NA	NA	NA	NA	NA	GG	GG	AA	GG	GA	AA	GG	AA	AA	AA	AA	AA	AA	GG	AA	GG	AA	AA	GA	GG	GG	GG	GG	GG	AA	AA	GG	AA	AA	AA	AA	GG	GG	GG	AA	AA	AA	AA
1226	2537168	C/G	2	198855471	+	NA	NA	NA	NA	NA	NA	GG	GG	CC	GC	GC	CC	GG	CC	CC	CC	CC	CC	CC	GG	CC	GG	CC	CC	CC	GG	GG	GG	GG	GG	CC	GC	GG	GC	CC	CC	GG	GG	GG	GG	CC	CC	CC	CC
1227	2569919	C/G	2	198891703	+	NA	NA	NA	NA	NA	NA	CC	CC	CC	CC	CC	CC	CC	CC	CC	CC	CC	NN	NN	CC	NN	GC	GG	GG	GC	CC	CC	CC	CC	CC	GG	GC	CC	GG	CC	GG	CC	CC	CC	CC	CC	CC	CC	GG
1228	2509232	A/G	2	198892099	+	NA	NA	NA	NA	NA	NA	AA	AA	AA	AA	AA	AA	AA	AA	AA	AA	AA	GG	GG	AA	GG	AA	AA	AA	AA	AA	AA	AA	AA	AA	AA	AA	AA	AA	AA	AA	AA	AA	AA	AA	AA	AA	AA	AA
1229	9713031	C/G	2	198892212	+	NA	NA	NA	NA	NA	NA	CC	CC	CC	CC	CC	NN	CC	CC	CC	CC	CC	GG	GG	CC	CG	CC	CC	CC	CC	CC	CC	CC	CC	CC	CC	CC	CC	CC	CC	CC	CC	CC	CC	CC	CC	CC	CC	CC
1230	2513547	G/A	2	199142438	+	NA	NA	NA	NA	NA	NA	AA	AA	GG	AA	AG	AG	AA	GG	GG	GG	GG	GG	GG	AA	GG	AA	AA	AA	AA	AA	AA	AA	AA	AA	AA	AG	AA	GG	GG	GG	GG	AA	AA	AA	GG	AA	AG	GG
1231	4772114	G/A	2	199180854	+	NA	NA	NA	NA	NA	NA	GG	GG	GG	GG	GG	GG	AA	GG	GG	GG	GG	AA	AA	AA	AA	AA	AA	AA	AG	GG	GG	GG	GG	GG	AA	GG	GG	AA	AA	AA	AA	GG	GG	GG	GG	GG	GG	AA
1232	4590030	A/C	2	199457611	+	NA	NA	NA	NA	NA	NA	AA	AA	CC	AA	AC	CC	NN	CC	CC	CC	CC	AA	AA	AC	AA	CC	CC	CC	AC	AA	AA	AA	AA	AA	CC	AC	AA	AA	NN	AA	AA	AA	AA	AA	CC	CC	CC	AA
1233	4766341	C/A	2	199498902	+	NA	NA	NA	NA	NA	NA	CC	CC	AA	CC	AC	AA	CC	AA	AA	AA	AA	CC	CC	CC	CC	CC	CC	CC	CC	CC	CC	CC	CC	CC	CC	AC	CC	CC	CC	CC	CC	CC	CC	CC	AA	AA	AA	CC
1234	2550610	T/C	2	199549639	+	NA	NA	NA	NA	NA	NA	TT	TT	TT	TT	TT	TT	TT	TT	TT	TT	TT	TT	TT	TT	TT	CC	TT	TT	TT	TT	TT	TT	TT	TT	TT	TT	TT	TT	TT	TT	TT	TT	TT	TT	TT	TT	TT	TT
1235	2521670	T/C	2	200091044	+	NA	NA	NA	NA	NA	NA	TT	TT	TT	TT	TT	CT	TT	TT	TT	TT	TT	TT	TT	TT	TT	CT	TT	TT	TT	TT	TT	TT	TT	TT	TT	TT	TT	CC	TT	CC	TT	TT	TT	TT	TT	TT	CT	CC
1236	4771644	C/T	2	201612629	+	NA	NA	NA	NA	NA	NA	CC	CC	CC	CC	TC	CC	CC	TT	TT	TT	TT	CC	CC	CC	CC	TT	CC	CC	CC	CC	CC	CC	CC	CC	CC	TT	CC	CC	CC	CC	CC	CC	CC	CC	CC	TT	TC	CC
1237	4583080	T/C	2	201769403	+	NA	NA	NA	NA	NA	NA	TT	TT	TT	TT	CT	TT	TT	CT	CC	CC	CC	TT	TT	TT	TT	CC	TT	TT	TT	TT	TT	TT	TT	TT	TT	CC	TT	TT	TT	TT	TT	TT	TT	TT	TT	TT	TT	TT
1238	4578249	A/G	2	202153987	+	NA	NA	NA	NA	NA	NA	AA	AA	AA	AA	AA	NN	AA	AA	AA	AA	AA	AA	AA	AA	AA	GA	AA	GG	GA	AA	AA	AA	AA	AA	GG	AA	AA	AA	AA	AA	NN	AA	AA	AA	AA	AA	AA	AA
1239	4773877	A/G	2	202199075	+	NA	NA	NA	NA	NA	NA	GG	GG	GG	GG	GA	AA	GG	GA	AA	AA	AA	AA	AA	GG	AA	GA	GG	AA	GA	GG	GG	GG	GG	GG	AA	AA	GG	AA	GG	AA	GG	GG	GG	GG	GG	GG	GA	AA
1240	2509558	T/A	2	202283583	+	NA	NA	NA	NA	NA	NA	AA	AA	TT	AA	AT	TT	AA	TT	TT	TT	TT	TT	TT	AA	TT	AT	AA	TT	AT	AA	AA	AA	AA	AA	TT	TT	AA	TT	TT	TT	TT	AA	AA	AA	TT	TT	TT	TT
1241	2429301	G/C	2	202298496	+	NA	NA	NA	NA	NA	NA	GG	GG	GG	GG	GG	GG	GG	GG	GG	GG	GG	GG	GG	GG	GG	CG	GG	CC	CG	GG	GG	GG	GG	GG	CC	GG	GG	GG	CC	GG	GG	GG	GG	GG	GG	GG	GG	GG
1242	4582231	T/C	2	202640167	+	NA	NA	NA	NA	NA	NA	TT	TT	CC	TT	TT	CC	TT	TT	TT	TT	TT	TT	TT	TT	TT	CC	TT	CC	CT	TT	TT	TT	TT	TT	CC	TT	TT	TT	TT	TT	CC	TT	TT	TT	CC	TT	CT	TT
1243	4578311	G/A	2	202643087	+	NA	NA	NA	NA	NA	NA	AG	GG	AG	GG	AG	AA	GG	AA	AA	AA	AA	GG	GG	GG	GG	AG	GG	GG	GG	GG	GG	GG	GG	GG	GG	AA	GG	AA	GG	AA	AA	GG	GG	GG	AA	GG	AG	AA
1244	4577012	G/A	2	202747910	+	NA	NA	NA	NA	NA	NA	GG	GG	GG	GG	GG	AA	GG	GG	GG	GG	GG	GG	GG	GG	GG	GG	GG	AA	AG	GG	GG	GG	GG	GG	AA	GG	GG	GG	GG	GG	GG	GG	GG	GG	GG	GG	AG	GG
1245	2383760	T/C	2	202920002	+	NA	NA	NA	NA	NA	NA	TT	TT	TT	TT	CT	TT	TT	CC	CC	CC	CC	CC	CC	TT	CC	NN	TT	TT	TT	TT	TT	TT	TT	TT	TT	CC	TT	TT	TT	TT	TT	TT	TT	TT	TT	CC	CT	TT
1246	2444569	T/C	2	202954998	+	NA	NA	NA	NA	NA	NA	TT	TT	TT	TT	CC	TT	TT	CC	CC	CC	CC	CC	CC	TT	CC	TT	TT	NN	TT	TT	TT	TT	TT	NN	NN	CC	TT	TT	TT	TT	TT	TT	TT	TT	TT	CC	CT	TT
1247	2599032	C/T	2	202960419	+	NA	NA	NA	NA	NA	NA	CC	CC	CC	CC	TC	CC	CC	TT	TT	TT	TT	TT	TT	CC	TT	CC	CC	CC	CC	CC	CC	CC	CC	CC	CC	TC	CC	CC	TC	CC	CC	CC	CC	CC	CC	TT	TC	CC
1248	4773199	C/G	2	203052348	+	NA	NA	NA	NA	NA	NA	CC	CC	CC	CC	CG	CC	CC	GG	GG	GG	GG	CC	CC	CC	CC	CG	CC	CC	CC	CC	CC	CC	CC	CC	CC	CG	CC	CC	CC	CC	CC	CC	CC	CC	CC	GG	CG	CC
1249	4771595	T/C	2	203139213	+	NA	NA	NA	NA	NA	NA	TT	TT	CC	TT	CC	TT	TT	CT	CC	CC	CC	TT	TT	TT	TT	NN	TT	CC	CC	TT	TT	TT	TT	TT	CC	CC	TT	TT	TT	TT	TT	TT	TT	TT	CC	NN	CT	TT
1250	4772986	T/A	2	203301711	+	NA	NA	NA	NA	NA	NA	TT	TT	TT	TT	TT	AA	TT	TT	TT	TT	TT	TT	TT	TT	TT	AT	TT	AA	AT	TT	TT	TT	TT	TT	AA	TT	TT	AA	TT	AA	TT	TT	TT	TT	TT	TT	AT	AA
1251	4773916	A/T	2	203602851	+	NA	NA	NA	NA	NA	NA	AA	AA	TT	AA	AA	AA	AA	AA	AA	AA	AA	AA	NN	AA	NN	TT	AA	TT	AT	AA	AA	AA	AA	AA	TT	AA	AA	TT	AT	TT	TT	AA	AA	AA	TT	AA	AA	TT
1252	4775683	C/T	2	203845818	+	NA	NA	NA	NA	NA	NA	CC	CC	CC	CC	CC	TT	CC	CC	CC	CC	CC	CC	CC	CC	CC	TC	CC	CC	CC	CC	CC	CC	CC	CC	CC	TC	CC	TC	CC	TT	TT	CC	CC	CC	CC	NN	TT	TT
1253	100056649	C/T	2	203948645	+	NA	NA	NA	NA	NA	NA	CC	CC	CC	CC	CC	CC	CC	CC	CC	CC	CC	TT	TT	CC	TT	CC	CC	CC	CC	CC	CC	CC	CC	CC	CC	CC	CC	CC	CC	CC	CC	CC	CC	CC	CC	CC	CC	CC
1254	4593211	T/C	2	203952278	+	NA	NA	NA	NA	NA	NA	TT	TT	TT	TT	CT	CC	TT	TT	TT	TT	TT	NN	TT	TT	NN	CT	TT	TT	TT	TT	TT	TT	TT	TT	TT	TT	TT	TT	TT	TT	TT	TT	TT	TT	TT	TT	CT	TT
1255	4771017	G/T	2	204118467	+	NA	NA	NA	NA	NA	NA	TG	GG	TT	GG	GG	GG	GG	GG	GG	GG	GG	GG	GG	GG	GG	GG	GG	GG	GG	GG	GG	GG	GG	GG	GG	GG	GG	GG	GG	GG	GG	GG	GG	GG	TT	TT	TG	GG
1256	4587064	A/T	2	204176959	+	NA	NA	NA	NA	NA	NA	TT	TT	AA	TT	TA	AA	TT	AA	AA	AA	AA	AA	AA	TT	TA	TT	TT	AA	TA	TT	TT	TT	TT	TT	AA	AA	TT	AA	TA	AA	AA	TT	TT	TT	AA	AA	AA	AA
1257	2476219	C/A	2	204243987	+	NA	NA	NA	NA	NA	NA	AA	AA	CC	AA	AC	AA	AC	CC	CC	CC	CC	AA	AA	AA	AA	AA	AA	CC	AC	AA	AA	AA	AA	AA	CC	CC	AA	CC	AC	CC	CC	AA	AA	AA	CC	AA	AA	CC
1258	2393909	C/T	2	204341867	+	NA	NA	NA	NA	NA	NA	CC	CC	NN	CC	CC	CC	CC	CC	CC	CC	CC	CC	CC	CC	CC	CC	CC	CC	CC	CC	CC	CC	CC	CC	NN	CC	CC	CC	CC	CC	NN	CC	CC	CC	NN	CC	CC	CC
1259	4587411	C/A	2	204694638	+	NA	NA	NA	NA	NA	NA	CC	CC	CC	CC	CC	CC	CC	CC	CC	CC	CC	CC	CC	CC	CC	CC	CC	CC	CC	CC	CC	CC	CC	CC	CC	CC	CC	CC	CC	CC	CC	CC	CC	CC	CC	CC	CC	CC
1260	4576204	A/T	2	205475430	+	NA	NA	NA	NA	NA	NA	AA	AA	AA	AA	TA	AA	AA	TA	TT	TT	TT	AA	AA	AA	AA	AA	AA	AA	AA	AA	AA	AA	AA	AA	AA	TA	AA	AA	AA	AA	AA	AA	AA	AA	AA	AA	AA	AA
1261	2539870	G/A	2	205559586	+	NA	NA	NA	NA	NA	NA	GG	GG	GG	GG	AG	GG	GG	AA	AA	AA	AA	GG	GG	GG	GG	GG	GG	GG	GG	GG	GG	GG	GG	GG	GG	AG	GG	GG	GG	GG	GG	GG	GG	GG	GG	GG	GG	GG
1262	4582994	C/T	2	205844189	+	NA	NA	NA	NA	NA	NA	TT	TT	CC	TT	TT	TT	TT	TT	TT	TT	TT	CC	CC	TT	CC	CC	TT	CC	CT	TT	TT	TT	TT	TT	CC	CT	TT	CC	CT	CC	CC	TT	TT	TT	CC	CC	CT	CC
1263	4776602	C/T	2	206217409	+	NA	NA	NA	NA	NA	NA	CC	CC	CC	CC	TC	TT	CC	TT	TT	TT	TT	TT	TT	CC	TT	TT	CC	CC	CC	CC	CC	CC	CC	CC	CC	TC	CC	TT	CC	TT	CC	CC	CC	CC	CC	CC	TC	TT
1264	2552032	C/T	2	206418867	+	NA	NA	NA	NA	NA	NA	TT	TT	TT	TT	TC	CC	TT	CC	CC	CC	CC	CC	CC	TT	CC	CC	TT	CC	CC	TT	TT	TT	TT	TT	CC	CC	TT	TT	TC	TT	CC	TT	TT	TT	TT	TT	TC	TT
1265	4583437	G/C	2	206863749	+	NA	NA	NA	NA	NA	NA	GG	GG	GG	GG	GG	GG	GG	GG	GG	GG	GG	GG	GG	GG	GG	GG	GG	GG	GG	GG	GG	GG	GG	GG	GG	CG	GG	GG	GG	GG	CG	GG	GG	GG	GG	GG	GG	GG
1266	4581940	T/C	2	207041191	+	NA	NA	NA	NA	NA	NA	TT	TT	TT	TT	CT	TT	TT	CC	CC	CC	CC	TT	TT	TT	TT	TT	TT	TT	TT	TT	TT	TT	TT	TT	TT	CC	TT	TT	TT	TT	CC	TT	TT	TT	TT	TT	TT	TT
1267	4583712	A/C	2	207354466	+	NA	NA	NA	NA	NA	NA	AA	AA	AA	AA	CA	AA	AA	NN	CC	CC	CC	AA	AA	AA	AA	AA	AA	AA	AA	AA	AA	AA	AA	AA	AA	CC	AA	AA	AA	AA	AA	AA	AA	AA	AA	AA	AA	AA
1268	4771503	A/G	2	207613828	+	NA	NA	NA	NA	NA	NA	NN	NN	NN	NN	GG	AA	AA	GG	GG	GG	GG	AA	AA	GA	AA	AA	AA	AA	AA	AA	AA	AA	AA	AA	AA	GA	NN	AA	AA	AA	AA	NN	NN	AA	NN	NN	AA	AA
1269	4772511	T/C	2	207962391	+	NA	NA	NA	NA	NA	NA	TT	TT	TT	TT	TT	CC	CC	TT	TT	TT	TT	CC	CC	CC	CC	CC	CC	TT	TT	CC	CT	CC	CC	CC	TT	TT	TT	TT	CT	TT	CC	TT	TT	CT	TT	TT	CT	TT
1270	4583027	C/T	2	208130051	+	NA	NA	NA	NA	NA	NA	TT	TT	TT	TT	TT	CC	CC	TT	TT	TT	TT	TT	TT	CC	CT	CC	CC	CT	TT	CC	CC	CC	CC	CC	TT	TT	TT	CC	TT	CC	CC	TT	TT	CT	TT	CT	CT	CC
1271	4581153	G/A	2	208219779	+	NA	NA	NA	NA	NA	NA	AA	AA	AA	AA	GA	AA	AA	GG	GG	GG	GG	GG	GG	AA	GG	GA	AA	AA	AA	AA	AA	AA	AA	AA	AA	GG	GA	GG	AA	GG	GG	GA	AA	AA	GA	AA	AA	GG
1272	5583530	T/C	2	208611569	+	NA	NA	NA	NA	NA	NA	TT	TT	TT	TT	CC	TT	CC	CC	CC	CC	CC	TT	TT	CC	TT	TT	CC	TT	TT	CC	CC	CC	CC	CC	TT	CC	TT	TT	TT	TT	TT	TT	TT	TT	TT	TT	TT	TT
1273	4773810	C/T	2	208611822	+	NA	NA	NA	NA	NA	NA	CC	CC	CC	CC	TC	CC	TT	TT	TT	TT	TT	TT	TT	TT	TT	TT	TT	CC	CC	TT	TT	TT	TT	TT	CC	TT	CC	CC	TC	CC	CC	CC	CC	TC	CC	CC	CC	CC
1274	4771869	G/C	2	208846536	+	NA	NA	NA	NA	NA	NA	GG	GG	GG	GG	GG	CC	GG	GG	GG	GG	GG	CC	CC	GG	CC	CC	GG	GG	GG	GG	GG	GG	GG	GG	GG	GG	GG	CC	CG	CC	CC	GG	GG	GG	GG	GG	CC	CC
1275	2426075	A/C	2	208866367	+	NA	NA	NA	NA	NA	NA	AA	AA	AA	AA	AA	AA	AA	AA	AA	AA	AA	AA	AA	AA	AA	AA	AA	AA	AA	AA	AA	AA	AA	AA	AA	AA	AA	AA	CA	AA	AA	AA	AA	AA	AA	AA	AA	AA
1276	2403078	T/G	2	208919854	+	NA	NA	NA	NA	NA	NA	GG	GG	GG	GG	GT	TT	TT	TT	TT	TT	TT	TT	TT	TT	TT	TT	TT	TT	TT	TT	TT	TT	TT	TT	TT	TT	GG	TT	GG	TT	GG	GG	GG	GT	GG	GG	GT	TT
1277	2388772	C/T	2	209010413	+	NA	NA	NA	NA	NA	NA	CC	CC	CC	CC	CC	CC	CC	CC	CC	CC	CC	TT	TT	CC	TT	TC	CC	CC	CC	CC	CC	CC	CC	CC	CC	CC	CC	CC	CC	CC	CC	CC	CC	CC	CC	CC	CC	CC
1278	100060284	C/G	2	209111364	+	NA	NA	NA	NA	NA	NA	GC	GC	GC	GC	GC	GC	GC	GC	GC	GC	GC	GC	GC	GC	GC	GC	GC	GC	GC	GC	GC	GC	GC	GC	GC	GC	GC	GC	GG	GC	GC	GC	GC	GC	GC	GC	GC	GC
1279	4773195	T/G	2	209281382	+	NA	NA	NA	NA	NA	NA	TT	TT	TT	TT	TT	TT	TT	TT	TT	TT	TT	TT	TT	TT	TT	TT	TT	TT	TT	TT	TT	TT	TT	TT	TT	TT	TT	GT	TT	GG	TT	TT	TT	TT	TT	TT	TT	GG
1280	4773431-2	A/G	2	209281688	+	NA	NA	NA	NA	NA	NA	AA	AA	AA	AA	AA	AA	AA	AA	AA	AA	AA	GG	GG	AA	GG	AA	AA	AA	AA	AA	AA	AA	AA	AA	AA	AA	AA	AA	AA	NN	AA	AA	AA	AA	AA	AA	AA	NN
1281	4773431-1	A/G	2	209281688	+	NA	NA	NA	NA	NA	NA	AA	AA	AA	AA	AA	AA	AA	AA	AA	AA	AA	NN	NN	AA	NN	AA	AA	AA	AA	AA	AA	AA	AA	AA	AA	AA	AA	GG	AA	GG	AA	GA	AA	AA	AA	AA	AA	GG
1282	4774552-2	C/A	2	209506429	+	NA	NA	NA	NA	NA	NA	CC	CC	CC	CC	CC	CC	CC	CC	CC	CC	CC	AA	AA	CC	AA	AA	CC	AA	AA	CC	CA	CC	CC	CC	AA	CC	CC	CC	NN	CC	CC	CC	CC	CC	CC	CC	CC	CC
1283	4774552-1	C/G	2	209506429	+	NA	NA	NA	NA	NA	NA	CC	CC	CC	CC	CC	CC	CC	CC	CC	CC	CC	GG	GG	CC	CG	GG	CC	CG	CG	CC	CG	CC	CC	CC	GG	CC	CC	CC	CC	CC	CC	CC	CC	CC	CC	CC	CC	CC
1284	2570537	G/C	2	209584602	+	NA	NA	NA	NA	NA	NA	GG	GG	GG	GG	CG	CC	CC	CC	CC	CC	CC	GG	GG	CC	GG	GG	CC	GG	GG	CC	CG	CC	CC	CC	GG	CC	GG	GG	CG	GG	CC	GG	GG	CG	GG	GG	CG	GG
1285	4771152	T/C	2	209641565	+	NA	NA	NA	NA	NA	NA	CC	CC	CC	CC	CT	CC	TT	TT	TT	TT	TT	TT	TT	TT	TT	TT	TT	TT	TT	TT	TT	TT	TT	TT	TT	TT	CC	TT	CT	TT	TT	CT	CC	CT	CC	CC	CC	TT
1286	4592221-2	T/A	2	209819199	+	NA	NA	NA	NA	NA	NA	TT	TT	TT	TT	TT	TT	TT	TT	TT	TT	TT	AA	AT	TT	AT	AT	TT	NN	NN	TT	TT	TT	TT	TT	NN	TT	TT	TT	TT	TT	TT	TT	TT	TT	TT	TT	TT	TT
1287	4592221-1	G/A	2	209819199	+	NA	NA	NA	NA	NA	NA	GG	GG	GG	GG	GG	GG	GG	GG	GG	GG	GG	NN	GG	GG	GG	GG	GG	AA	AA	GG	GG	GG	GG	GG	AA	GG	GG	GG	GG	GG	GG	GG	GG	GG	GG	GG	GG	GG
1288	2381941	T/C	2	209831903	+	NA	NA	NA	NA	NA	NA	TT	TT	TT	TT	TT	CC	TT	TT	TT	TT	TT	CC	CC	TT	CC	TT	TT	TT	TT	TT	TT	TT	TT	NN	TT	TT	TT	TT	CT	TT	TT	TT	TT	TT	TT	TT	CT	TT
1289	2404840	T/C	2	209930092	+	NA	NA	NA	NA	NA	NA	TT	TT	TT	TT	TT	TT	TT	TT	TT	CT	TT	CC	CC	TT	CC	NN	TT	CC	CC	TT	CT	TT	TT	TT	CC	NN	TT	CC	TT	CC	TT	CT	TT	TT	TT	TT	TT	CC
1290	2385427	C/G	2	210313071	+	NA	NA	NA	NA	NA	NA	CC	CC	CC	CC	CC	CC	CC	CC	CC	CC	CC	CC	CC	CC	CC	CC	CC	CC	CC	CC	CC	CC	CC	CC	CC	CC	CC	GC	CC	GG	CC	GC	CC	CC	CC	CC	CC	GG
1291	9706154	A/G	2	210472831	+	NA	NA	NA	NA	NA	NA	AA	AA	AA	AA	AA	AA	AA	AA	AA	AA	AA	AA	AA	AA	AA	AA	AA	AA	AA	AA	AG	AA	AA	AA	AA	AA	AA	AA	AA	AA	AA	AA	AA	AA	AA	AA	AA	AA
1292	4583548	G/A	2	210866065	+	NA	NA	NA	NA	NA	NA	GG	GG	GG	GG	GG	GG	AA	GG	GG	GG	GG	AA	AA	GG	AA	GG	GG	GG	GG	GG	GG	GG	GG	GG	GG	GG	GG	GG	GG	GG	GG	GG	GG	GG	GG	GG	GG	GG
1293	4581144	T/C	2	210960476	+	NA	NA	NA	NA	NA	NA	TT	TT	TT	TT	TT	CC	TT	TT	TT	NN	TT	TT	TT	TT	TT	TC	TT	CC	CC	TT	TC	TT	TT	TT	CC	CC	TT	CC	CC	CC	CC	TT	TT	TT	TT	TT	TC	CC
1294	4582653	A/G	2	211285044	+	NA	NA	NA	NA	NA	NA	AA	AA	AA	AA	AA	AA	AA	AA	AA	AA	AA	AA	AA	AA	AA	NN	AA	AA	AA	AA	AA	AA	AA	AA	AA	NN	AA	AA	NN	AA	NN	AA	AA	AA	AA	AA	AA	AA
1295	5585357	G/T	2	212524578	+	NA	NA	NA	NA	NA	NA	TG	TT	TT	TG	TG	GG	GG	GG	GG	GG	GG	GG	GG	GG	GG	GG	GG	NN	NN	GG	GG	GG	GG	GG	NN	GG	TG	GG	GG	GG	GG	GG	TT	GG	TT	TT	TG	GG
1296	2559185	A/G	2	213307716	+	NA	NA	NA	NA	NA	NA	AG	GG	GG	AG	AG	GG	NN	AA	AA	AA	AA	NN	NN	AA	NN	GG	AA	AA	AA	AA	AA	AA	AA	AA	AA	AA	AG	GG	AA	GG	GG	AG	GG	AG	GG	GG	GG	GG
1297	2468819	C/T	2	213328112	+	NA	NA	NA	NA	NA	NA	CC	TT	TT	CC	TC	NN	CC	CC	CC	CC	CC	CC	CC	CC	CC	CC	CC	CC	CC	CC	CC	CC	CC	CC	CC	CC	CC	TT	CC	TT	CC	CC	TT	TT	TT	TC	TT	CC
1298	2504327	G/A	2	213339961	+	NA	NA	NA	NA	NA	NA	AG	AA	AA	AA	AG	AA	GG	GG	GG	GG	GG	GG	GG	GG	GG	GG	GG	GG	GG	AA	AA	AA	GG	GG	AG	GG	AA	AG	AA	AG	AG	AA	AG	AA	AA	AA	AG	GG
1299	2546591-2	A/C	2	213588900	+	NA	NA	NA	NA	NA	NA	AA	AA	AA	AA	AA	AA	AA	AA	AA	AA	AA	AA	AA	AA	AA	AA	AA	AA	AA	AA	AA	AA	AA	AA	AA	AA	AA	CA	AA	CC	AA	AA	AA	AA	AA	AA	AA	CC
1300	2546591-1	A/T	2	213588900	+	NA	NA	NA	NA	NA	NA	AA	AA	AA	AA	AA	AA	AA	AA	AA	AA	AA	AA	AA	AA	AA	AA	AA	AA	AA	AA	AA	AA	AA	AA	AA	AA	AA	AA	AA	NN	AA	AA	AA	AA	AA	AA	AA	NN
1301	4576787-2	G/A	2	213590485	+	NA	NA	NA	NA	NA	NA	GG	GG	GG	GG	GG	GG	GG	GG	GG	GG	GG	GG	GG	GG	GG	GG	GG	GG	GG	GG	GG	GG	GG	GG	GG	GG	GG	NN	GG	NN	GG	GG	GG	GG	GG	GG	GG	NN
1302	4576787-1	G/T	2	213590485	+	NA	NA	NA	NA	NA	NA	GG	GG	GG	GG	GG	GG	GG	GG	GG	GG	GG	GG	GG	GG	GG	GG	GG	GG	GG	GG	GG	GG	GG	GG	GG	TG	GG	TT	GG	TT	GG	GG	GG	GG	GG	GG	GG	TT
1303	2588365	A/T	2	213995675	+	NA	NA	NA	NA	NA	NA	AA	AA	AA	AA	AA	AA	NN	AA	AA	AA	AA	TT	TT	AA	TT	AA	AA	AA	AA	AA	AA	AA	AA	AA	AA	AA	AA	TT	TT	TT	TT	AA	AA	AA	AA	AA	AA	TT
1304	7059214	C/T	2	214581014	+	NA	NA	NA	NA	NA	NA	CC	TC	TC	CC	TC	CC	TC	TC	TC	CC	TC	CC	TC	TC	CC	CC	TC	TC	TC	TC	TC	TC	TC	CC	TC	TC	CC	TC	CC	CC	TC	CC	CC	CC	CC	TC	CC	CC
1305	4582919	A/T	2	214832660	+	NA	NA	NA	NA	NA	NA	AA	AA	AA	AA	TA	AA	AA	TT	TT	TT	TT	AA	AA	AA	AA	AA	AA	AA	AA	AA	AA	AA	AA	AA	AA	TT	AA	AA	AA	AA	AA	AA	AA	AA	AA	AA	AA	AA
1306	4589708	C/A	2	214835181	+	NA	NA	NA	NA	NA	NA	CC	CC	CC	CC	AC	CC	CC	AA	AA	AA	AA	CC	CC	CC	CC	CC	CC	CC	CC	CC	CC	CC	CC	CC	CC	AA	CC	CC	CC	CC	CC	CC	CC	CC	CC	CC	CC	CC
1307	4773316	A/C	2	214837581	+	NA	NA	NA	NA	NA	NA	AA	AA	AA	AA	CC	AA	NN	CC	NN	CC	CC	AA	AA	AA	AA	AA	AA	AA	AA	AA	NN	AA	AA	AA	NN	CC	AA	AA	AA	AA	AA	AA	AA	AA	AA	AA	AA	AA
1308	2406349	G/A	2	215010013	+	NA	NA	NA	NA	NA	NA	AA	AA	AA	AA	GA	NN	GG	GG	GG	GG	GG	GG	GG	AA	GG	AA	AA	AA	AA	AA	AA	AA	AA	AA	GG	GG	AA	GG	AA	GG	AA	AA	AA	AA	AA	AA	GA	GG
1309	4575813	G/A	2	215296633	+	NA	NA	NA	NA	NA	NA	GG	GG	GG	GG	GG	GG	GG	GG	GG	GG	GG	GG	GG	GG	GG	GG	GG	GG	GG	GG	GG	GG	GG	GG	GG	GG	GG	AA	GG	AA	GG	GG	GG	GG	GG	GG	GG	AA
1310	2530178	A/C	2	215339217	+	NA	NA	NA	NA	NA	NA	AA	AA	CA	NN	CA	AA	AA	AA	AA	AA	AA	AA	AA	AA	AA	CC	AA	AA	AA	AA	AA	CC	AA	AA	AA	AA	AA	NN	AA	NN	CC	AA	AA	AA	CA	CC	CA	NN
1311	2394655	G/T	2	215345951	+	NA	NA	NA	NA	NA	NA	GG	GG	TG	GG	TG	GG	GG	GG	GG	GG	GG	GG	GG	GG	GG	TT	GG	GG	GG	GG	GG	TT	GG	GG	GG	GG	GG	TT	GG	TT	TG	TG	GG	GG	TG	TT	TG	TT
1312	2440152	T/C	2	215346213	+	NA	NA	NA	NA	NA	NA	TT	TT	TT	TT	TT	TT	TT	TT	TT	TT	TT	TT	TT	TT	TT	CT	CT	TT	TT	TT	TT	TT	CT	TT	TT	CT	TT	CT	TT	CT	TT	TT	TT	TT	TT	TT	TT	TT
1313	2603950-2	G/A	2	216041241	+	NA	NA	NA	NA	NA	NA	GG	GG	GG	GG	GG	GG	GG	GG	GG	GG	GG	AA	AA	GG	AG	GG	GG	GG	GG	GG	GG	GG	GG	GG	GG	GG	GG	GG	NN	GG	GG	GG	GG	GG	GG	GG	GG	AA
1314	2603950-1	G/A	2	216041241	+	NA	NA	NA	NA	NA	NA	GG	GG	AG	GG	AG	GG	GG	GG	GG	GG	GG	NN	NN	GG	GG	GG	GG	GG	GG	GG	GG	GG	GG	GG	GG	GG	GG	GG	AA	GG	GG	GG	GG	GG	AG	AA	AG	NN
1315	9688568	G/A	2	216666509	+	NA	NA	NA	NA	NA	NA	GG	GG	GG	GG	GG	GG	GG	GG	GG	GG	GG	AA	AA	GG	AA	AG	GG	GG	GG	GG	GG	GG	GG	GG	GG	GG	GG	GG	GG	AG	NN	GG	GG	GG	GG	GG	GG	AA
1316	4584584	G/T	2	216985149	+	NA	NA	NA	NA	NA	NA	GG	GG	NN	GG	GG	GG	GG	GG	GG	GG	GG	GG	GG	GG	GG	GG	GG	GG	GG	GG	GG	TG	GG	GG	GG	GG	GG	GG	GG	GG	GG	GG	GG	GG	NN	NN	GG	GG
1317	100127044	G/A	2	217223424	+	NA	NA	NA	NA	NA	NA	GG	GG	AA	GG	AG	GG	GG	GG	GG	GG	GG	GG	GG	GG	GG	GG	GG	GG	GG	GG	GG	GG	GG	GG	GG	GG	GG	GG	GG	GG	GG	GG	GG	AG	AA	AA	AG	GG
1318	4591156	A/G	2	217227324	+	NA	NA	NA	NA	NA	NA	AA	AA	NN	AA	GG	GG	AA	GG	GG	GG	GG	AA	AA	AA	AG	AG	AA	AA	AA	AA	AA	GG	AA	AA	GG	GG	AA	AA	AA	AA	AA	AA	AA	AA	NN	NN	GG	AA
1319	2398024	T/C	2	217228023	+	NA	NA	NA	NA	NA	NA	TT	TT	TT	TT	TT	TT	NN	TT	TT	TT	TT	NN	NN	TT	NN	TT	TT	TT	TT	TT	TT	TT	TT	TT	TT	TT	TT	CT	TT	CC	CC	TT	TT	TT	TT	TT	TT	NN
1320	4592005	G/A	2	217329143	+	NA	NA	NA	NA	NA	NA	GG	GG	NN	GG	GG	GG	AA	AG	GG	GG	GG	AA	AA	GG	AG	GG	GG	GG	GG	GG	GG	GG	GG	GG	NN	GG	GG	GG	GG	GG	GG	GG	GG	GG	NN	NN	GG	AA
1321	4576419	T/C	2	217635190	+	NA	NA	NA	NA	NA	NA	TT	TT	CC	TT	CT	TT	TT	TT	TT	TT	TT	TT	TT	TT	TT	CT	TT	TT	TT	TT	TT	TT	TT	TT	TT	TT	TT	TT	TT	TT	CC	TT	TT	CT	CC	CC	CT	TT
1322	4577073	C/G	2	217974092	+	NA	NA	NA	NA	NA	NA	CC	CC	CC	CC	CC	CC	CC	CC	CC	CC	CC	CC	CC	CC	CC	CC	CC	CC	CC	CC	CC	CC	CC	CC	CC	CC	CC	GG	CC	GG	CC	CC	CC	CC	CC	CC	CC	CC
1323	2391154	C/T	2	220097923	+	NA	NA	NA	NA	NA	NA	CC	CC	CC	CC	CC	CC	CC	CC	CC	CC	CC	CC	CC	CC	CC	CC	CC	CC	CC	CC	CC	TT	CC	CC	TT	CC	CC	CC	CC	CC	CC	CC	CC	CC	CC	CC	CC	CC
1324	2435516	G/A	2	220486914	+	NA	NA	NA	NA	NA	NA	AA	AA	GG	AA	GG	GG	GG	GG	GG	GG	GG	GG	GG	AA	AG	AG	AA	AA	AA	AA	AA	AA	AA	AA	AA	GG	AA	GG	GG	GG	AA	AG	AA	AG	AG	AG	GG	GG
1325	2410327	C/T	2	220764574	+	NA	NA	NA	NA	NA	NA	CC	CC	TT	CC	TC	CC	CC	CC	CC	CC	CC	CC	CC	CC	CC	TC	CC	CC	CC	CC	CC	TC	CC	CC	TT	CC	CC	CC	CC	CC	TT	CC	CC	TC	TT	CC	TC	CC
1326	4584706	G/A	2	220858721	+	NA	NA	NA	NA	NA	NA	GG	GG	GG	GG	GG	GG	GG	GG	GG	GG	GG	GG	GG	GG	GG	GG	GG	GG	GG	GG	GG	GG	GG	GG	GG	GG	GG	AA	GG	AA	GG	GG	GG	GG	GG	AA	AG	GG
1327	4772665	G/A	2	221358875	+	NA	NA	NA	NA	NA	NA	GG	GG	AA	GA	GA	AA	AA	GG	GG	GG	GG	AA	AA	GG	AA	GG	GG	GG	GG	GG	GG	AA	GG	GG	AA	GG	GG	GG	AA	GG	AA	GG	GG	GA	AA	GG	AA	AA
1328	2392119	C/A	2	222808075	+	NA	NA	NA	NA	NA	NA	AA	AA	CC	AA	CC	CC	CC	CC	CC	CC	CC	CC	CC	AA	CC	AC	AA	AA	AA	AA	AA	AA	AA	AA	AA	CC	AA	CC	CC	CC	AA	AA	AA	NN	CC	AA	CC	CC
1329	4577467	G/T	2	224111686	+	NA	NA	NA	NA	NA	NA	GG	GG	GG	GG	GG	GG	GG	GG	GG	GG	GG	GG	GG	GG	GG	GG	GG	GG	GG	GG	GG	GG	GG	GG	GG	GG	GG	TT	GG	TT	NN	GG	GG	GG	GG	GG	GG	GG
1330	4583593	C/T	2	224547848	+	NA	NA	NA	NA	NA	NA	CC	TC	TT	CC	TC	CC	CC	CC	CC	CC	CC	CC	CC	CC	CC	CC	CC	CC	CC	CC	CC	CC	CC	CC	CC	CC	CC	TT	CC	TT	CC	CC	TT	TT	TT	CC	TC	CC
1331	4771592	A/T	2	224735054	+	NA	NA	NA	NA	NA	NA	AA	AA	AA	AA	AA	AA	AA	AA	AA	AA	AA	AA	AA	AA	AA	AA	NN	AA	AA	AA	AA	NN	AA	AA	NN	AA	AA	TT	AA	TT	AA	AA	AA	AA	AA	AA	AA	AA
1332	4770343	A/T	2	225619242	+	NA	NA	NA	NA	NA	NA	AA	TT	TT	AA	TA	TT	AA	AA	AA	AA	AA	AA	AA	AA	AA	AA	AA	AA	AA	AA	AA	AA	AA	AA	AA	AA	AA	TT	TT	TT	TT	TA	TT	TT	TT	AA	TT	AA
1333	100182583	G/T	2	227659503	+	NA	NA	NA	NA	NA	NA	GG	GG	GG	GG	GG	GG	GG	GG	GG	GG	GG	GG	GG	GG	GG	GG	GG	GG	GG	GG	GG	GG	GG	GG	GG	GG	GG	GG	TT	GG	GG	GG	GG	GG	GG	GG	GG	GG
1334	2381978	A/T	2	228051131	+	NA	NA	NA	NA	NA	NA	AA	AA	AA	AA	AA	AA	AA	AA	AA	AA	AA	AA	AA	AA	AA	AA	AA	AA	AA	AA	AA	AA	AA	AA	AA	AA	AA	AA	TT	AA	AA	AA	AA	AA	AA	AA	AA	AA
1335	2476716	G/A	2	228065604	+	NA	NA	NA	NA	NA	NA	AA	NN	NN	AA	AA	GG	GG	AA	AA	AA	AA	AA	AA	AA	AA	AG	NN	AA	AA	AA	AA	NN	AA	AA	NN	AA	AA	GG	GG	GG	GG	AA	NN	NN	NN	AA	GG	AA
1336	4580700-2	G/A	2	228870617	+	NA	NA	NA	NA	NA	NA	AA	GG	GG	AA	GG	GG	NN	GG	GG	GG	GG	GG	GG	GG	GG	AG	AA	AA	AA	AA	AA	NN	AA	AA	NN	GG	AA	GG	GG	GG	GG	AA	GG	GG	GG	AG	GG	GG
1337	4580700-1	T/C	2	228870617	+	NA	NA	NA	NA	NA	NA	NN	TT	TT	NN	TT	TT	CC	TT	TT	TT	TT	TT	TT	TT	TT	CT	CC	CC	CC	NN	NN	CC	NN	NN	CC	TT	NN	TT	TT	TT	TT	TT	TT	TT	TT	TT	TT	TT
1338	4583817	T/C	2	229416480	+	NA	NA	NA	NA	NA	NA	TT	TT	TT	CT	CT	TT	TT	CC	CC	CC	CC	CT	CC	CC	CC	TT	NN	TT	TT	TT	TT	TT	TT	TT	NN	CC	TT	TT	TT	TT	TT	TT	TT	TT	TT	TT	TT	CC
1339	2382681	C/T	2	229417366	+	NA	NA	NA	NA	NA	NA	CC	CC	CC	CC	CC	CC	CC	CC	CC	CC	CC	CC	CC	CC	CC	TC	NN	CC	CC	CC	CC	NN	CC	CC	NN	CC	CC	CC	TT	CC	TT	CC	CC	CC	CC	CC	CC	CC
1340	2589579	T/C	2	229676415	+	NA	NA	NA	NA	NA	NA	TT	TT	TT	TT	TT	TT	CC	TT	TT	TC	TT	TT	TT	TT	TC	TT	TT	TT	TT	TT	TT	TT	TT	TT	TT	TT	TT	CC	TT	CC	CC	TT	TT	TT	TT	TT	TT	TT
1341	2428143	G/A	2	229821828	+	NA	NA	NA	NA	NA	NA	GG	AA	AA	GG	GA	AA	AA	GG	GG	GG	GG	GG	GG	GG	GG	GA	NN	GG	GG	GG	GG	NN	GG	GG	GG	GG	GG	AA	GG	AA	AA	GG	AA	AA	AA	GG	AA	GG
1342	7059238	A/G	2	229996140	+	NA	NA	NA	NA	NA	NA	AA	AA	AA	AA	AA	AA	AA	AA	AA	AA	AA	AA	AA	AA	AA	AA	AA	AA	AA	AA	AA	AA	AA	AA	AA	AA	AA	AA	AA	AA	AA	AA	AA	AA	AA	AA	AA	AA
1343	4583219	G/A	2	229999169	+	NA	NA	NA	NA	NA	NA	AA	AA	AA	AA	AG	GG	AG	GG	GG	GG	GG	GG	GG	GG	GG	AG	AA	AA	AA	AA	AA	AA	AA	AA	AA	GG	AA	AA	GG	AA	GG	AA	AA	AA	AA	AA	AG	AG
1344	7048920	A/G	2	230388777	+	NA	NA	NA	NA	NA	NA	AA	GG	GG	AA	GA	AA	AA	AA	AA	AA	AA	AA	AA	AA	AA	AA	GG	AA	AA	AA	AA	GG	AA	AA	GG	AA	AA	AA	AA	AA	GG	AA	GG	GG	GG	AA	GA	AA
1345	7048045-2	C/T	2	230614880	+	NA	NA	NA	NA	NA	NA	CC	CC	CC	CC	TC	CC	CC	CC	CC	CC	CC	CC	CC	CC	CC	CC	CC	TC	TC	TC	CC	CC	CC	CC	CC	TC	CC	CC	TC	CC	TC	CC	CC	CC	CC	CC	CC	CC
1346	7048045-1	G/A	2	230614880	+	NA	NA	NA	NA	NA	NA	GG	AG	AG	GG	AG	AG	GG	GG	AG	AG	AG	AG	AG	AG	AG	GG	AG	AG	GG	GG	GG	GG	AG	AG	GG	AG	GG	GG	AG	GG	AG	AG	AG	AG	GG	AG	AG	GG
1347	2435431	G/C	2	231212305	+	NA	NA	NA	NA	NA	NA	CC	GG	GG	CC	GG	CC	GG	GG	GG	GG	GG	GG	GG	GG	CG	CG	GG	CC	CC	CC	CC	GG	CC	CC	GG	GG	CC	GG	NN	GG	GG	CC	GG	GG	GG	CC	CG	GG
1348	9666560	C/T	2	231283520	+	NA	NA	NA	NA	NA	NA	CC	TT	TT	CC	TC	CC	CC	CC	CC	CC	CC	CC	CC	CC	CC	TC	CC	CC	CC	CC	CC	CC	CC	CC	CC	CC	CC	TT	CC	TT	CC	CC	TT	TT	TT	TC	TC	TC
1349	9679170	A/C	2	231333956	+	NA	NA	NA	NA	NA	NA	CC	AA	AA	CC	AA	CC	AA	AA	AA	AA	AA	AA	AA	AA	AA	AC	AA	CC	CC	CC	CC	AA	CC	CC	AA	AC	CC	AA	AA	AA	AA	CC	AA	AA	AA	AA	AA	AA
1350	2594886	G/T	2	231711924	+	NA	NA	NA	NA	NA	NA	GG	GG	NN	GG	GG	GG	GG	GG	GG	GG	GG	GG	GG	GG	GG	GG	TG	GG	GG	GG	GG	TT	GG	GG	TT	GG	GG	GG	GG	GG	GG	GG	NN	NN	NN	GG	GG	GG
1351	4589923	G/T	2	232179913	+	NA	NA	NA	NA	NA	NA	TT	GG	GG	TT	GG	TT	TT	GG	GG	GG	GG	GG	GG	GG	GG	TT	TT	TT	TT	TT	TT	TT	TT	TT	TT	GG	TT	TT	TT	TT	NN	TT	GG	GG	GG	TT	TG	TG
1352	100057125	T/C	2	232360140	+	NA	NA	NA	NA	NA	NA	TT	TT	TT	TT	TT	TT	TT	TT	TT	TT	TT	TT	TT	TT	TT	CT	TT	TT	TT	TT	TT	CC	TT	TT	CC	TT	TT	TT	TT	TT	TT	TT	TT	TT	TT	TT	TT	TT
1353	2424835	G/A	2	232883792	+	NA	NA	NA	NA	NA	NA	AG	GG	GG	AG	GG	GG	AG	GG	GG	GG	GG	GG	GG	GG	GG	AG	GG	AG	AG	AG	AG	GG	AG	AG	GG	GG	AG	AG	AG	AG	AG	AG	GG	GG	GG	AG	AG	AG
1354	2461074	A/G	2	233117504	+	NA	NA	NA	NA	NA	NA	AA	AA	AA	AA	AA	AA	GG	AA	AA	AA	AA	AA	AA	AG	AA	AA	AA	AA	AA	AA	AA	AA	AA	AA	AA	AA	AA	AA	GG	AA	GG	AA	AA	AA	AA	AA	AA	AA
1355	100212801	T/A	2	233477210	+	NA	NA	NA	NA	NA	NA	TT	TT	TT	TT	TT	TT	AA	AT	TT	AA	AA	AA	TT	TT	AA	TT	TT	TT	TT	TT	TT	TT	TT	TT	TT	TT	TT	AA	AA	AA	TT	TT	TT	TT	TT	TT	TT	AA
1356	100163402	G/A	2	233484878	+	NA	NA	NA	NA	NA	NA	GG	GG	GG	GG	GG	GG	GG	GG	GG	GG	GG	GG	GG	AA	GG	GG	GG	GG	GG	GG	GG	GG	GG	GG	GG	GG	GG	GG	GG	GG	GG	GG	GG	GG	GG	GG	GG	GG
1357	2556404	G/C	2	233738171	+	NA	NA	NA	NA	NA	NA	CC	CC	CC	CC	CG	GG	GG	GG	GG	GG	GG	GG	GG	GG	GG	GG	GG	GG	GG	GG	GG	GG	GG	GG	GG	GG	CC	GG	NN	GG	GG	CG	CC	CC	CC	CC	CG	GG
1358	7057316	C/A	2	233740257	+	NA	NA	NA	NA	NA	NA	CC	CC	CC	CC	CC	CC	AA	CC	CC	AA	AA	AA	CC	CC	AA	CC	CC	CC	CC	CC	CC	CC	CC	CC	CC	CC	CC	CC	AA	CC	CC	CC	CC	CC	CC	CC	CC	AC
1359	4580366	T/C	2	233907029	+	NA	NA	NA	NA	NA	NA	TT	TT	TT	TT	TT	CC	TT	TT	TT	TT	TT	TT	CC	CC	TT	CT	CC	CC	CC	CC	CC	TT	CC	TT	CC	CC	TT	TT	TT	TT	CC	TT	TT	TT	TT	TT	TT	TT
1360	4588524	T/C	2	233916474	+	NA	NA	NA	NA	NA	NA	TT	TT	TT	TT	TC	TT	TT	TC	CC	CC	CC	CC	TT	TT	CC	TT	TT	TT	TT	TT	TT	CC	TT	CC	TT	TT	TT	CC	TT	CC	TT	TT	TT	TT	TT	TT	TC	CC
1361	4772994	G/A	2	234210626	+	NA	NA	NA	NA	NA	NA	GG	GG	GG	NN	NN	AA	GG	GG	GG	GG	GG	GG	AA	AA	GG	AA	NN	AA	AA	AA	AA	GG	AA	GG	AA	AA	GG	GG	GG	GG	AA	GG	GG	GG	GG	GG	GG	GG
1362	2440878	A/C	2	234211915	+	NA	NA	NA	NA	NA	NA	AA	AA	AA	AA	AA	AA	CC	AA	AA	CC	CC	CC	AA	NN	CC	AA	AA	AA	AA	AA	AA	AA	AA	AA	AA	AA	AA	AA	AA	AA	AA	AA	AA	AA	AA	AA	AA	CA
1363	2495242	A/T	2	235142054	+	NA	NA	NA	NA	NA	NA	TT	TT	TT	TT	TA	AA	AA	AA	AA	AA	AA	AA	AA	AA	AA	TA	AA	AA	AA	AA	TA	AA	AA	AA	AA	AA	TT	TT	TT	TT	AA	TT	TT	TT	TT	TT	TA	AA
1364	9695116	T/C	2	235383735	+	NA	NA	NA	NA	NA	NA	TT	TT	TT	TT	TT	CC	CT	TT	TT	TT	TT	TT	TT	TT	TT	CT	CC	CC	CC	CC	CC	TT	CC	CT	CC	TT	TT	TT	TT	TT	CC	TT	TT	TT	TT	TT	TT	TT
1365	4584241	G/A	2	235440687	+	NA	NA	NA	NA	NA	NA	AA	AA	AA	AA	GA	GG	AA	GG	GG	AA	AA	AA	GG	GG	AA	AA	GG	GG	GG	GG	AA	AA	GG	AA	GG	GG	AA	AA	AA	GG	GG	AA	AA	AA	AA	AA	GA	AA
1366	100127314	A/G	2	235493890	+	NA	NA	NA	NA	NA	NA	AA	AA	AA	AA	AA	GG	AA	AA	AA	AA	AA	AA	AA	AA	AA	AA	GG	GG	GG	GG	AA	GG	GG	GG	GG	AA	AA	AA	AA	AA	GG	AA	AA	AA	AA	AA	AA	AA
1367	7048953	C/T	2	235844559	+	NA	NA	NA	NA	NA	NA	CC	CC	CC	CC	CC	TT	CC	CC	CC	CC	CC	CC	CC	CC	CC	CC	TT	TT	TT	TT	CC	CC	TT	CC	TT	CC	CC	CC	CC	CC	TT	CC	CC	CC	CC	CC	CC	CC
1368	2498675	C/G	2	235846859	+	NA	NA	NA	NA	NA	NA	NN	NN	NN	NN	CC	CC	GG	CC	CC	CC	CC	CC	CC	CC	CC	CC	CC	CC	CC	CC	CC	CC	CC	CC	CC	CC	NN	NN	NN	CC	CC	NN	NN	NN	NN	NN	CC	CC
1369	4587367	C/T	2	235926448	+	NA	NA	NA	NA	NA	NA	CC	CC	CC	CC	CC	CC	CC	CC	CC	CC	CC	CC	CC	CC	CC	CC	CC	CC	CC	CC	TT	CC	CC	CC	CC	CC	CC	CC	CC	CC	CC	CC	CC	CC	CC	CC	CC	CC
1370	2535647	G/A	2	236006584	+	NA	NA	NA	NA	NA	NA	AA	AA	AA	GA	GA	GG	GG	GG	GG	GG	GG	GG	GG	GG	GG	GG	GG	GG	GG	GG	GG	GG	GG	GG	GG	GG	AA	AA	AA	AA	GG	AA	AA	AA	AA	AA	GA	GG
1371	2433638	G/C	2	236188285	+	NA	NA	NA	NA	NA	NA	CC	CC	CC	CC	CG	GG	GG	GG	GG	CC	CC	CC	GG	GG	CG	CG	GG	GG	GG	GG	GG	GG	GG	GG	GG	GG	CC	CG	CC	GG	GG	CC	CC	CC	CC	CC	CG	CC
1372	4589327	C/A	2	236240045	+	NA	NA	NA	NA	NA	NA	CC	CC	CC	CC	CC	CC	AA	CC	CC	AA	AA	AA	CC	CC	AC	CC	CC	CC	CC	CC	CC	CC	CC	CC	CC	CC	CC	AC	CC	AA	CC	CC	CC	CC	CC	CC	AC	AA
1373	2535252	G/C	2	236282177	+	NA	NA	NA	NA	NA	NA	GG	GG	GG	GG	GG	CC	GG	GG	GG	GG	GG	GG	GG	CC	GG	CG	CC	CC	CC	CC	GG	GG	CC	GG	CC	GG	GG	GG	GG	GG	CC	GG	GG	GG	GG	GG	CG	GG
1374	4583655	A/C	2	236297441	+	NA	NA	NA	NA	NA	NA	AA	AA	AA	AA	CA	AA	CA	CC	CC	AA	AA	AA	CC	AA	AA	AA	AA	AA	AA	AA	AA	AA	AA	AA	AA	CC	AA	AA	AA	AA	AA	AA	AA	AA	AA	AA	AA	AA
1375	2509738	G/C	2	236485260	+	NA	NA	NA	NA	NA	NA	GG	GG	GG	GG	GG	CC	GG	GG	GG	CC	CC	CC	GG	GG	CC	CC	GG	GG	GG	GG	CC	CC	GG	CC	GG	GG	GG	GG	GG	CC	GG	GG	GG	GC	GG	GG	GG	CC
1376	4589803	C/G	2	236719697	+	NA	NA	NA	NA	NA	NA	CC	CC	CC	CC	GC	GG	CC	GC	GG	CC	CC	CC	CC	CC	CC	GC	CC	CC	CC	CC	GG	CC	CC	CC	CC	CC	CC	CC	CC	GG	CC	CC	CC	CC	CC	CC	CC	CC
1377	2559750	T/G	2	236719813	+	NA	NA	NA	NA	NA	NA	TT	TT	TT	TT	GT	GG	TT	GG	GT	TT	TT	TT	TT	TT	TT	GT	TT	TT	TT	TT	GT	TT	TT	TT	TT	TT	TT	TT	TT	GG	TT	TT	TT	TT	TT	TT	TT	TT
1378	2455547	T/C	3	202270	+	NA	NA	NA	NA	NA	NA	TT	CT	CT	TT	CT	CT	CT	TT	TT	TT	TT	CT	TT	CT	TT	CT	TT	TT	TT	TT	TT	TT	TT	TT	TT	TT	TT	CT	CT	CT	CT	TT	CT	CT	CT	TT	TT	TT
1379	100056772	C/T	3	374245	+	NA	NA	NA	NA	NA	NA	CC	TC	CC	CC	CC	CC	CC	CC	CC	CC	CC	CC	CC	CC	CC	CC	CC	CC	CC	NN	CC	CC	CC	CC	CC	CC	CC	CC	CC	TC	CC	CC	CC	CC	CC	CC	CC	NN
1380	2430447	G/T	3	1104188	+	NA	NA	NA	NA	NA	NA	TT	GG	TT	TT	GG	GG	TT	GG	GG	TT	GG	GG	TT	GG	GG	GG	TT	TT	TT	TT	TT	GG	TT	TT	TT	GG	TT	GG	GG	GG	TG	TT	GG	GG	TT	TT	TG	GG
1381	7048921	G/A	3	1260812	+	NA	NA	NA	NA	NA	NA	AA	AA	AA	AA	GA	GG	AA	GA	GG	GG	GG	GG	GG	GG	GA	GA	AA	AA	AA	AA	GG	GG	AA	GG	GG	GA	AA	GG	GG	GG	AA	GA	AA	AA	AA	AA	GA	GG
1382	100184354	C/T	3	1326998	+	NA	NA	NA	NA	NA	NA	TC	TT	TC	TC	TC	TC	TC	TC	TC	TC	TC	TC	TC	TC	TC	TC	CC	TC	TC	TC	TC	TC	TC	CC	CC	TC	CC	TC	TC	CC	TC	TC	TC	TT	TC	TC	TC	TC
1383	100161976	G/A	3	1353272	+	NA	NA	NA	NA	NA	NA	GG	GG	GG	GG	GG	GG	GG	GG	GG	AA	AA	AA	GG	AA	AA	GG	GG	GG	GG	GG	GG	GG	GG	GG	GG	GG	GG	AA	AG	AA	GG	GG	GG	GG	GG	GG	GG	AA
1384	4773666	C/T	3	1353519	+	NA	NA	NA	NA	NA	NA	CC	CC	CC	CC	CC	CC	CC	CC	CC	TT	TT	TT	CC	TT	TT	CT	CC	CC	CC	CC	CC	CC	CC	CC	CC	CC	CC	TT	CT	TT	CC	CC	CC	CC	CC	CC	CC	TT
1385	4590346	C/T	3	1610864	+	NA	NA	NA	NA	NA	NA	TT	TT	TT	TT	CC	CC	TT	CC	CC	CC	CC	CC	CC	CC	CC	CC	TT	TT	TT	TT	TT	CC	TT	TT	TT	TT	TT	CC	CC	CC	TC	TT	NN	NN	TT	TT	TC	CC
1386	100057695	G/A	3	1713531	+	NA	NA	NA	NA	NA	NA	GG	GG	GG	GG	GG	GG	GG	GG	GG	GG	GG	GG	GG	GG	GG	GG	GG	GG	GG	GG	GG	AA	GG	GG	GG	GG	GG	GG	AG	GG	AA	GG	GG	GG	GG	GG	GG	GG
1387	9705874	C/A	3	1713597	+	NA	NA	NA	NA	NA	NA	CC	AA	CA	CC	AA	NN	CC	NN	NN	CC	CA	CC	CC	CC	CA	CC	CC	CC	CC	CC	AA	CC	CC	AA	AA	CC	CC	CC	CC	CC	CC	CC	AA	AA	CA	CC	CC	CC
1388	2509895	A/G	3	1964065	+	NA	NA	NA	NA	NA	NA	AA	AA	AA	AA	AA	AA	AA	AA	AA	AA	AA	AA	AA	AA	AA	AA	AA	AA	AA	AA	NN	AA	AA	NN	AA	AA	AA	AA	AA	AA	GA	AA	AA	AA	AA	AA	AA	AA
1389	4773307	T/G	3	2157766	+	NA	NA	NA	NA	NA	NA	TT	TT	TT	TT	TT	TT	TT	TT	TT	TT	TT	TT	TT	TT	TT	GT	TT	TT	TT	TT	TT	TT	TT	TT	TT	TT	TT	TT	TT	TT	TT	TT	TT	TT	TT	TT	TT	TT
1390	2432516	C/G	3	2685182	+	NA	NA	NA	NA	NA	NA	CC	CC	GG	CC	GC	CC	GG	GC	CC	CC	CC	CC	CC	CC	CC	GC	CC	CC	CC	CC	CC	NN	CC	NN	NN	CC	CC	CC	CC	CC	GG	CC	CC	CC	GG	CC	CC	CC
1391	2452829	G/C	3	2782004	+	NA	NA	NA	NA	NA	NA	GG	GG	CC	GG	CG	GG	GG	GG	GG	GG	CC	CG	GG	GG	CG	GG	GG	GG	GG	GG	GG	GG	GG	GG	GG	GG	GG	GG	GG	GG	GG	GG	GG	GG	CC	GG	GG	GG
1392	4577909	G/A	3	2802709	+	NA	NA	NA	NA	NA	NA	GG	GG	GG	GG	GG	GG	AA	GG	GG	GG	GG	GG	GG	GG	GG	GG	GG	GG	GG	GG	AA	GG	GG	AG	GG	GG	GG	GG	GG	GG	AA	GG	GG	GG	GG	GG	GG	GG
1393	4582949	G/A	3	2951327	+	NA	NA	NA	NA	NA	NA	AA	AA	GA	AA	GA	GG	GG	GG	GG	GG	GG	GG	GG	GG	GA	GA	AA	AA	AA	AA	AA	GG	AA	GG	GG	GG	AA	AA	GA	AA	GG	AA	AA	AA	GA	AA	GA	GG
1394	2424100	C/G	3	3477180	+	NA	NA	NA	NA	NA	NA	CC	CC	GG	CC	CG	GG	CC	CC	CC	GG	GG	GG	GG	GG	GG	CG	CC	CC	CC	CC	GG	GG	CC	GG	GG	GG	CC	CC	CG	CC	CC	CC	CC	CC	GG	CC	CG	GG
1395	4583370	T/C	3	3705212	+	NA	NA	NA	NA	NA	NA	TT	TT	TT	TT	TT	NN	TT	TT	TT	TT	TT	TT	TT	TT	TT	CC	TT	NN	TT	TT	TT	TT	TT	TT	TT	TT	TT	CC	CC	CC	TC	TT	TT	TT	TT	TT	TT	TT
1396	2440095	A/G	3	3835760	+	NA	NA	NA	NA	NA	NA	AA	AA	AA	AA	AA	AA	GG	AA	AA	AA	AA	AA	AA	AA	AA	GG	AA	AA	AA	AA	AA	AA	AA	AA	AA	AA	AA	AA	AA	AA	GA	AA	AA	AA	AA	AA	AA	AA
1397	5585193	G/C	3	3914815	+	NA	NA	NA	NA	NA	NA	GG	GG	GG	GG	CG	GG	CG	CC	CC	GG	GG	GG	CC	GG	GG	GG	GG	GG	GG	GG	GG	GG	GG	GG	GG	CC	GG	GG	GG	GG	GG	GG	GG	GG	GG	GG	GG	GG
1398	4591442	T/C	3	3915868	+	NA	NA	NA	NA	NA	NA	TT	TT	TT	TT	TT	NN	TT	TT	TT	CC	CC	CC	TT	CC	TT	CT	TT	TT	TT	TT	TT	TT	TT	TT	TT	TT	TT	CC	TT	CC	TT	TT	TT	TT	TT	TT	TT	CC
1399	2433219	C/G	3	4152362	+	NA	NA	NA	NA	NA	NA	CC	NN	CC	CC	CC	NN	GG	CC	CC	GG	GG	GG	CC	GG	GG	CG	CC	CC	CC	CC	GG	GG	CC	NN	GG	CC	CC	GG	CC	GG	GG	CC	CC	CC	CC	CC	CC	GG
1400	2426507	C/T	3	4190280	+	NA	NA	NA	NA	NA	NA	TT	TT	CC	TT	CC	CC	CC	CC	CC	TT	TT	TT	CC	TT	TT	TT	TT	TT	TT	TT	CC	CC	TT	CC	CC	CC	TT	TT	CC	TT	CC	TT	TT	TT	CC	CC	TC	TT
1401	5583451	C/T	3	5584988	+	NA	NA	NA	NA	NA	NA	TT	TT	CC	TT	CC	CC	CC	CC	CC	CC	CC	CC	CC	CC	CC	CC	TT	TT	TT	CC	CC	TT	TT	TT	TT	CC	TT	CC	TT	CC	CC	TT	TT	TT	CC	CC	CT	CC
1402	2455361	T/G	3	5951190	+	NA	NA	NA	NA	NA	NA	TT	TT	NN	TT	TT	TT	TT	TT	TT	TT	TT	TT	TT	TT	TT	GG	TT	TT	TT	GG	GG	TG	TG	TT	TT	TT	TT	NN	GG	NN	TT	TT	TT	TT	NN	NN	TT	TT
1403	2474206	A/G	3	6178296	+	NA	NA	NA	NA	NA	NA	AA	AA	AA	AA	AA	AA	AA	AA	AA	AA	GG	AA	AA	AA	AA	GG	AA	AA	AA	AA	AA	AA	AA	AA	AA	AA	AA	AA	AA	AA	AA	AA	AA	AA	AA	AA	AA	AA
1404	100056531	G/C	3	6178362	+	NA	NA	NA	NA	NA	NA	CC	NN	GG	CC	CG	CC	GG	GG	GG	GG	GG	GG	GG	GG	GG	GG	GG	CG	CG	CC	CC	GG	GG	GG	GG	CC	CC	GG	CG	GG	GG	CC	CC	CC	GG	GG	CG	GG
1405	9702940	G/A	3	6739367	+	NA	NA	NA	NA	NA	NA	GG	GG	GG	GG	GG	GG	GG	GG	GG	AA	AA	GG	GG	GG	AA	GG	GG	GG	GG	GG	GG	GG	GG	GG	GG	GG	GG	GG	GG	GG	GG	GG	GG	GG	GG	GG	GG	AA
1406	2490373	A/G	3	7081910	+	NA	NA	NA	NA	NA	NA	AA	AA	AA	AA	GG	AA	GG	GG	GG	GG	AA	GG	GG	GG	AA	GA	GG	GG	GG	GG	GG	AA	GG	AA	AA	GA	AA	AA	AA	GA	AA	AA	AA	AA	AA	AA	AA	AA
1407	2430034	A/G	3	7121527	+	NA	NA	NA	NA	NA	NA	AA	AA	AA	AA	AA	AA	AA	AA	AA	AA	GG	AA	AA	AA	GG	AA	AA	AA	AA	AA	AA	AA	AA	AA	AA	AA	AA	AA	AA	AA	AA	AA	AA	AA	AA	AA	AA	GG
1408	4777135	C/T	3	7390259	+	NA	NA	NA	NA	NA	NA	TT	TT	TC	TC	TC	CC	TT	TT	TC	TT	CC	CC	TC	TT	CC	TT	CC	CC	CC	CC	CC	TT	CC	TT	TT	TT	TT	CC	TC	TC	TT	TT	TT	TT	CC	TT	TC	CC
1409	4585634	G/A	3	7407690	+	NA	NA	NA	NA	NA	NA	GG	GG	AA	GG	AG	GG	GG	GG	GG	GG	GG	GG	GG	GG	GG	GG	AA	AA	AA	AA	AA	GG	AA	GG	GG	GG	GG	GG	GG	GG	GG	GG	GG	GG	AA	GG	GG	GG
1410	4586569	A/T	3	8266866	+	NA	NA	NA	NA	NA	NA	AA	AA	NN	AA	AA	AA	AA	AA	AA	AA	TT	TT	AA	AA	TT	AA	TT	TT	TT	TT	TT	AA	TT	AA	AA	AA	AA	TA	AA	TA	AA	AA	AA	AA	AA	AA	AA	TT
1411	4583732	T/C	3	8596063	+	NA	NA	NA	NA	NA	NA	TT	TT	TT	CT	TT	TT	TT	TT	TT	TT	TT	TT	TT	TT	TT	CT	TT	TT	TT	TT	TT	TT	TT	TT	TT	TT	TT	CC	CC	CT	CT	TT	TT	TT	TT	TT	TT	TT
1412	2629924	G/T	3	8602062	+	NA	NA	NA	NA	NA	NA	GG	GG	GG	GG	GG	GG	GG	GG	GG	GG	GG	GG	GG	GG	GG	GG	GG	GG	GG	GG	GG	GG	GG	GG	GG	GG	GG	TT	TT	GT	GG	GG	GG	GG	GG	GG	GG	GG
1413	9694172	C/T	3	8810276	+	NA	NA	NA	NA	NA	NA	CC	CC	CC	CC	CC	TT	CC	CC	CC	CC	CC	CC	CC	CC	CC	CC	CC	CC	CC	CC	CC	CC	CC	CC	CC	CC	CC	CC	CC	CC	CC	CC	CC	CC	CC	CC	CT	CC
1414	2414691	C/T	3	9114589	+	NA	NA	NA	NA	NA	NA	CC	CC	TT	CT	CT	CC	CC	CC	CC	CC	CC	CC	CC	CC	CC	CC	TT	TT	TT	CT	TT	CC	TT	CT	CC	CC	CC	TT	CC	CT	CC	CC	CC	CC	TT	CC	CC	CC
1415	2442052	C/A	3	9241509	+	NA	NA	NA	NA	NA	NA	CC	CC	CC	CC	CC	AA	CC	CC	CC	CC	AA	AA	CC	CC	AC	CC	CC	CC	CC	CC	CC	CC	CC	CC	CC	CC	CC	CC	CC	CC	AC	CC	CC	CC	CC	CC	AC	AA
1416	2503163	C/T	3	9424734	+	NA	NA	NA	NA	NA	NA	CC	CC	CC	CC	CC	CC	CC	CC	CC	CC	CC	CC	CC	CC	CC	CC	CC	CC	CC	CC	CC	CC	CC	CC	CC	CC	CC	CC	TC	CC	CC	CC	CC	CC	CC	CC	CC	CC
1417	4772543	C/T	3	9784979	+	NA	NA	NA	NA	NA	NA	CC	CC	CC	CC	CC	CC	CC	CC	CC	CC	CC	CC	CC	CC	CC	CC	CC	CC	CC	CC	CC	CC	CC	CC	CC	CC	CC	CC	CC	CC	CC	CC	CC	CC	CC	CC	CC	CC
1418	2555202	A/G	3	10051940	+	NA	NA	NA	NA	NA	NA	AA	AA	AA	AA	AA	AA	GG	AA	AA	AA	AA	GG	AA	GG	AA	AA	GG	GG	GG	GG	GG	AA	GG	AA	AA	AA	AA	GG	GA	GG	GG	GA	AA	AA	AA	AA	AA	AA
1419	4770816	A/G	3	10274285	+	NA	NA	NA	NA	NA	NA	AA	AA	GG	AA	GA	GA	AA	AA	AA	AA	AA	AA	AA	AA	AA	GA	AA	AA	AA	AA	AA	AA	AA	AA	AA	AA	AA	GG	GA	GA	AA	AA	AA	AA	GG	AA	GA	AA
1420	2400214	A/T	3	10276908	+	NA	NA	NA	NA	NA	NA	AA	AA	TT	AA	AT	AA	AA	AA	AA	AA	AA	AA	AA	AA	AA	AT	AA	AA	AA	AA	AA	AA	AA	AA	AA	NN	AA	TT	AT	AT	AA	AA	AA	AA	TT	AA	AA	AA
1421	2507429	C/T	3	10283527	+	NA	NA	NA	NA	NA	NA	CC	CC	CC	CC	CC	CC	CC	CC	CC	CC	TT	CT	CC	CC	TT	CC	CC	CC	CC	CC	CC	CC	CC	CC	CC	CC	CC	TT	CC	CT	CC	CC	CC	CC	CC	CC	CC	TT
1422	2597406	C/T	3	10442635	+	NA	NA	NA	NA	NA	NA	CC	CC	CC	CC	CC	CC	CC	CC	CC	CC	CC	CC	CC	CC	CC	CC	CC	CC	CC	CC	CC	NN	CC	CC	CC	CC	CC	CC	CC	CC	CC	CC	CC	CC	CC	CC	CC	CC
1423	2451748	G/A	3	10453367	+	NA	NA	NA	NA	NA	NA	GG	GG	GG	GG	GG	GG	GG	GG	GG	GG	GG	GG	GG	GG	GG	GG	GG	GG	GG	GG	GG	GG	GG	GG	GG	GG	GG	GG	GA	GG	GG	GG	GG	GG	GG	GG	GG	GG
1424	4581727	T/A	3	10522734	+	NA	NA	NA	NA	NA	NA	TT	TT	TT	TT	AT	AA	TT	TT	TT	TT	TT	TT	TT	TT	TT	TT	TT	TT	TT	TT	TT	TT	TT	TT	TT	TT	TT	TT	TT	TT	TT	TT	TT	TT	TT	TT	AT	TT
1425	4772119-2	G/A	3	11897926	+	NA	NA	NA	NA	NA	NA	GG	GG	GG	GG	GG	GG	AA	GG	GG	GG	GG	GG	GG	AA	AG	GG	AA	AA	AA	AA	AA	GG	AA	GG	GG	GG	GG	GG	GG	AG	GG	GG	GG	GG	GG	GG	GG	GG
1426	4772119-1	C/T	3	11897926	+	NA	NA	NA	NA	NA	NA	CC	CC	CC	CC	CC	CC	TT	CC	CC	CC	CC	CC	CC	TT	CC	CC	TT	TT	TT	TT	TT	CC	TT	CC	CC	CC	CC	CC	CC	TC	CC	CC	CC	CC	CC	CC	CC	CC
1427	2429480	T/C	3	12567206	+	NA	NA	NA	NA	NA	NA	CC	CT	CC	CC	CT	TT	CT	CT	TT	TT	TT	TT	TT	CC	TT	TT	TT	TT	TT	TT	TT	TT	TT	TT	TT	TT	CC	TT	CT	CT	CT	CT	TT	TT	CC	CT	TT	TT
1428	4772678	G/A	3	13483944	+	NA	NA	NA	NA	NA	NA	GG	GG	GG	GG	AG	GG	AA	AA	AA	AA	GG	GG	AA	AA	GG	GG	GG	GG	GG	GG	GG	AA	GG	AA	AA	AA	GG	GG	GG	AG	AG	GG	GG	GG	GG	AA	GG	GG
1429	2390763	T/C	3	13592082	+	NA	NA	NA	NA	NA	NA	CC	TT	CC	CC	TC	TT	TC	TT	TT	TT	CC	CC	TT	CC	CC	TT	TT	TT	TT	TT	TT	TT	TT	TT	TT	TT	CC	TC	CC	TC	TT	CC	NN	CC	CC	TT	TT	CC
1430	4582510	C/G	3	13685240	+	NA	NA	NA	NA	NA	NA	CC	NN	CC	CC	GC	CC	CC	GG	GG	GG	CC	CC	GG	CC	CC	GG	NN	NN	GG	NN	NN	GG	NN	GG	GG	GG	CC	GG	CC	GC	GC	CC	NN	GG	CC	GG	CC	CC
1431	2458231	C/T	3	14372323	+	NA	NA	NA	NA	NA	NA	CC	CC	CC	CC	TC	TT	CC	TT	TT	TT	TT	NN	TT	CC	CC	TC	CC	CC	TC	CC	CC	TT	CC	TT	TT	TT	CC	TT	CC	TC	TC	TC	CC	CC	CC	TT	TC	NN
1432	2411947	C/T	3	14841813	+	NA	NA	NA	NA	NA	NA	NN	TT	TT	TT	TT	CC	CC	NN	TT	NN	TT	TT	TT	CC	TT	CC	TT	TT	TT	TT	TT	TT	TT	TT	TT	TT	TT	CC	TT	CC	CC	TT	NN	TT	TT	NN	TC	TT
1433	2441035	A/G	3	14850255	+	NA	NA	NA	NA	NA	NA	AA	AA	AA	AA	AA	GG	NN	AA	AA	AA	AA	AA	AA	GG	AA	GG	AA	AA	AA	AA	AA	AA	AA	AA	AA	AA	AA	GG	AA	GG	GG	AA	AA	AA	AA	AA	GA	AA
1434	100185256	T/G	3	16570754	+	NA	NA	NA	NA	NA	NA	GG	NN	GG	GG	GT	GG	GG	TT	TT	TT	TT	TT	TT	TT	TT	GT	GG	GG	GT	GG	GG	TT	GG	TT	TT	TT	GG	TT	GT	GT	TT	GT	GG	NN	GG	TT	GG	TT
1435	4586273	C/T	3	17610095	+	NA	NA	NA	NA	NA	NA	CC	NN	CC	CC	CC	CC	TT	CC	CC	CC	CC	CC	CC	CC	CC	CC	CC	CC	CC	CC	CC	CC	CC	CC	CC	CC	CC	CC	CC	TT	TC	CC	CC	NN	CC	CC	CC	CC
1436	2423672	G/A	3	18026437	+	NA	NA	NA	NA	NA	NA	GG	AA	AA	GG	GA	GG	GG	GG	GG	GG	GG	GG	GG	GG	GG	AA	GG	GG	GG	GG	GG	AA	GA	AA	AA	GG	GG	GG	GA	GG	GG	GG	AA	AA	AA	GG	GA	GG
1437	4593723	T/C	3	19255781	+	NA	NA	NA	NA	NA	NA	TT	TT	TT	TT	TT	TT	CC	TT	TT	TT	TT	TT	TT	TT	TT	TC	CC	CC	CC	CC	CC	CC	CC	CC	CC	TT	TT	TT	TC	TC	CC	TT	TT	TT	TT	TT	TT	TT
1438	2405746	C/T	3	19459673	+	NA	NA	NA	NA	NA	NA	CC	CC	CC	CC	CC	CC	CC	CC	CC	CC	CC	CC	CC	CC	CC	CC	NN	NN	CC	NN	NN	CC	NN	CC	CC	CC	CC	TC	TC	TT	CC	CC	CC	CC	CC	CC	CC	CC
1439	4584119	T/C	3	19655228	+	NA	NA	NA	NA	NA	NA	TT	TT	TT	TT	TT	TT	TT	TT	TT	TT	CC	CC	TT	TC	CC	TC	TT	TT	TT	TT	TT	TT	TT	TT	TT	TT	TT	CC	TT	TC	TT	TT	TT	TT	TT	TT	TT	CC
1440	100226505	G/T	3	19926074	+	NA	NA	NA	NA	NA	NA	GG	GG	GG	GG	GG	GG	TT	GG	GG	GG	TT	TT	GG	TT	TT	GG	GG	GG	GG	GG	GG	GG	GG	GG	GG	GG	GG	TT	GT	TT	GT	GG	GG	GG	GG	GG	GG	TT
1441	4591760	G/A	3	20008199	+	NA	NA	NA	NA	NA	NA	GA	GA	GA	GA	GA	GA	GG	GG	GG	GG	GG	GG	GG	GG	GG	GG	GG	NN	NN	NN	NN	GG	GG	GG	NN	GG	GA	GA	AA	GA	GA	GA	GA	GA	GA	GG	GA	GG
1442	9708486	A/G	3	20305984	+	NA	NA	NA	NA	NA	NA	AA	AA	AA	AA	GA	GG	AA	GG	GG	GG	GG	GG	GG	GG	GG	GG	NN	NN	GG	NN	NN	GG	NN	GG	GG	GG	GA	AA	AA	AA	AA	AA	AA	AA	AA	GA	GA	GG
1443	2393151	C/T	3	21260702	+	NA	NA	NA	NA	NA	NA	TT	TT	TT	TT	TT	CC	CC	TT	TT	TT	CC	CC	TT	CC	CC	CC	TT	TT	TT	TT	TT	NN	TT	NN	NN	TT	TT	CC	TC	TC	TC	TT	TT	TT	TT	TT	TC	CC
1444	4774007	G/A	3	21463364	+	NA	NA	NA	NA	NA	NA	AA	AA	AA	AA	GA	AA	GA	GG	GG	GG	GG	GG	GG	GG	GG	GG	AA	AA	GA	AA	AA	GG	AA	GG	GG	GG	AA	AA	GA	GG	GA	GA	AA	AA	AA	GG	AA	GG
1445	2466763	T/A	3	21755223	+	NA	NA	NA	NA	NA	NA	AA	AA	AA	AA	AA	TT	AT	AA	AA	TT	TT	TT	AA	TT	TT	TT	NN	NN	TT	NN	NN	TT	TT	TT	TT	AA	AA	AA	AA	TT	AT	AA	AA	AA	AA	AA	AT	TT
1446	4772845	T/A	3	21847308	+	NA	NA	NA	NA	NA	NA	AA	AA	AA	AA	AT	TT	TT	TT	TT	TT	TT	TT	TT	TT	TT	TT	TT	TT	TT	TT	TT	TT	TT	TT	TT	TT	AA	TT	AA	TT	TT	AT	AA	AA	AA	AT	AT	TT
1447	2509125	C/T	3	23956613	+	NA	NA	NA	NA	NA	NA	TT	TT	TT	TT	CC	CC	CC	CC	CC	CC	CC	CC	CC	CC	CC	TC	CC	CC	CC	CC	CC	CC	CC	CC	CC	CC	TT	CC	TC	CC	TC	TT	TT	TT	TT	CC	TC	CC
1448	2596892	A/C	3	24231441	+	NA	NA	NA	NA	NA	NA	NN	AA	AA	AA	AA	CC	CC	AA	AA	CC	CC	CC	AA	CC	CC	CC	CC	AA	AA	CC	CC	AA	CC	AA	AA	AA	AA	CC	CA	CC	CA	AA	AA	AA	AA	AA	CA	CC
1449	4767509	T/C	3	24459792	+	NA	NA	NA	NA	NA	NA	TT	TT	TT	TT	TT	TT	CC	TT	TT	CC	CC	NN	TT	CC	CC	TT	TT	TT	TT	TT	TT	TT	TT	TT	TT	TT	TT	TT	TT	CC	TT	TT	TT	TT	TT	TT	TT	CC
1450	7060238	C/T	3	24855897	+	NA	NA	NA	NA	NA	NA	CC	CC	CC	CC	CC	CC	CC	CC	CC	CC	CC	CC	CC	CC	CC	CC	CC	CC	CC	CC	CC	CC	CC	CC	CC	CC	CC	CC	CC	CC	CC	CC	CC	CC	CC	CC	CC	CC
1451	4771390	T/G	3	25216440	+	NA	NA	NA	NA	NA	NA	GG	GG	GG	GG	GT	TT	TT	TT	TT	TT	TT	TT	TT	TT	TT	TT	TT	GG	GG	TT	TT	TT	TT	GG	GG	TT	GG	TT	GT	TT	TT	GT	GG	GG	GG	TT	GT	TT
1452	9710658	G/A	3	25222837	+	NA	NA	NA	NA	NA	NA	GG	GG	GG	GG	AG	AA	AA	AA	AA	GG	GG	GG	GG	GG	GG	GG	GG	AG	GG	GG	GG	GG	GG	GG	GG	GG	GG	AA	AG	AA	AA	GG	GG	GG	GG	GG	AA	GG
1453	100128311	C/T	3	25342424	+	NA	NA	NA	NA	NA	NA	TC	TC	TC	TC	TC	TC	TC	TC	TC	TC	TC	TC	TC	TC	TC	TC	TC	TC	TC	TC	CC	TC	CC	TC	TC	CC	TC	TC	TC	CC	CC	TC	TC	TC	TC	TC	TC	TC
1454	9700172	C/G	3	26445250	+	NA	NA	NA	NA	NA	NA	CC	CC	CC	CC	CG	GG	CC	CC	CC	CC	CC	CC	CC	CC	CC	CG	NN	NN	NN	NN	CC	NN	NN	NN	NN	CC	CC	GG	CC	CC	GG	CC	CC	CC	CC	CC	CG	CC
1455	4771372	A/G	3	27394616	+	NA	NA	NA	NA	NA	NA	AA	AA	AA	AA	AA	GA	AA	AA	AA	AA	AA	AA	AA	AA	AA	AA	AA	AA	AA	AA	AA	AA	AA	AA	AA	AA	AA	AA	AA	AA	AA	AA	AA	AA	AA	AA	GA	AA
1456	4764453	G/A	3	27463638	+	NA	NA	NA	NA	NA	NA	AA	AA	AA	AA	AA	GG	GG	AA	AA	GG	GG	GG	AA	GG	GG	GG	GG	AA	AA	GG	GG	GG	GG	AA	AA	AA	AA	GG	AG	GG	GG	AA	AA	AA	AA	AA	AG	GG
1457	2427902	T/C	3	28616373	+	NA	NA	NA	NA	NA	NA	TT	CC	TT	TT	CT	TT	CT	CT	CC	TT	TT	TT	CC	TT	TT	CT	NN	CC	CC	NN	NN	NN	NN	TT	TT	CC	TT	TT	CT	TT	TT	TT	CT	CC	TT	CT	CT	TT
1458	4590014	C/G	3	28616741	+	NA	NA	NA	NA	NA	NA	GC	GG	CC	CC	GC	CC	CC	GG	GG	CC	CC	CC	GC	CC	GC	GC	NN	GG	GG	NN	NN	NN	NN	CC	CC	GG	CC	CC	GC	CC	CC	CC	GG	GG	CC	GG	GC	CC
1459	4576564	T/A	3	29972437	+	NA	NA	NA	NA	NA	NA	TT	AA	TT	TT	TA	AA	TT	AA	AA	TT	TT	TT	AA	TT	TT	TA	AA	AA	AA	AA	AA	AA	AA	TT	TT	AA	TT	TT	TA	TT	TT	TT	AA	AA	TT	AA	AA	TT
1460	4775909	T/C	3	32029618	+	NA	NA	NA	NA	NA	NA	TT	TT	TT	TT	TT	TT	TT	TT	TT	TT	TT	TT	TT	TT	TT	TT	TT	TT	TT	TT	TT	TT	TT	TT	TT	TT	TT	TT	TT	TT	TT	TT	TT	TT	TT	TT	TT	TT
1461	4770719	T/C	3	32030296	+	NA	NA	NA	NA	NA	NA	TT	TT	TT	TT	TT	TT	TT	TT	TT	TT	TT	TT	TT	TT	TT	NN	TT	TT	TT	TT	TT	TT	TT	TT	TT	TT	TT	TT	TT	TT	TT	TT	TT	TT	TT	TT	TT	TT
1462	4583053	C/T	3	32045230	+	NA	NA	NA	NA	NA	NA	TC	CC	TT	TC	TC	CC	CC	CC	CC	TT	TT	TT	CC	TT	TT	TT	CC	CC	CC	CC	CC	CC	CC	CC	CC	CC	TC	CC	TT	TT	CC	CC	CC	NN	TT	CC	CC	TT
1463	4576581	G/A	3	32045661	+	NA	NA	NA	NA	NA	NA	GG	GG	GG	GG	GG	AA	AA	GG	GG	GG	GG	GG	GG	GG	GG	GG	GG	GG	GG	GG	GG	GG	GG	GG	GG	GG	GG	AA	GG	GG	AA	GG	GG	GG	GG	GG	AG	GG
1464	2452719	C/T	3	32125442	+	NA	NA	NA	NA	NA	NA	CC	TC	TC	CC	TC	CC	TC	TT	TT	CC	CC	CC	TT	CC	CC	CC	CC	TT	TC	CC	CC	CC	CC	CC	CC	TC	CC	TT	CC	CC	TT	CC	TT	TT	CC	TT	TC	CC
1465	4583591-2	G/T	3	32247570	+	NA	NA	NA	NA	NA	NA	GG	GG	GG	GG	GG	NN	GG	GG	GG	GG	GG	GG	GG	GG	GG	GG	GG	GG	GG	GG	GG	GG	GG	GG	GG	GG	GG	GG	GG	GG	GG	GG	GG	GG	GG	GG	GG	GG
1466	4583591-1	G/A	3	32247570	+	NA	NA	NA	NA	NA	NA	GG	GG	GG	GG	GG	AA	GG	GG	GG	AG	GG	GG	GG	GG	GG	GG	GG	GG	GG	GG	GG	GG	GG	GG	GG	GG	GG	GG	GG	GG	GG	GG	GG	GG	GG	GG	AG	GG
1467	100164225	T/C	3	32411433	+	NA	NA	NA	NA	NA	NA	TT	TT	TT	TT	TT	CC	TT	TT	TT	TT	TT	TT	TT	TT	TT	TT	TT	TT	TT	TT	TT	TT	TT	TT	TT	TT	TT	TT	TT	TT	TT	TT	TT	TT	TT	TT	CT	TT
1468	2382165	A/G	3	32483930	+	NA	NA	NA	NA	NA	NA	GA	AA	AA	GA	AA	GG	GG	AA	AA	AA	AA	AA	AA	AA	AA	AA	AA	AA	AA	AA	AA	AA	AA	GG	GG	AA	GA	GG	AA	AA	GG	GG	AA	AA	AA	AA	GA	AA
1469	2503916	C/T	3	33064019	+	NA	NA	NA	NA	NA	NA	CC	CC	CC	CC	CC	CC	CC	CC	CC	CC	CC	CC	CC	CC	CC	CC	TT	CC	TC	TT	TT	TT	TT	CC	CC	CC	CC	CC	CC	CC	CC	CC	CC	CC	CC	CC	CC	CC
1470	4772905	A/G	3	33348913	+	NA	NA	NA	NA	NA	NA	AG	AA	GG	AG	AG	GG	AA	AA	AA	AG	GG	GG	AA	GG	GG	AG	AA	AA	AA	AA	AA	AA	AA	AA	AA	AA	AG	AA	AG	GG	AA	AA	AA	AA	GG	AA	AG	GG
1471	2515608	T/G	3	33850574	+	NA	NA	NA	NA	NA	NA	GT	GT	GG	GT	GT	TT	TT	TT	TT	GG	GG	GT	GT	GG	GG	GT	TT	TT	TT	TT	TT	TT	TT	TT	TT	TT	GT	TT	GT	GG	TT	TT	TT	TT	GG	TT	TT	GG
1472	2427131	A/G	3	34418479	+	NA	NA	NA	NA	NA	NA	AA	GG	AA	AA	GA	AA	AA	GG	GG	AA	AA	AA	GG	AA	AA	AA	GG	GG	GG	GG	GG	GG	GG	AA	AA	GA	AA	AA	AA	AA	AA	AA	GG	GG	AA	GG	GA	AA
1473	9693216	T/G	3	34555252	+	NA	NA	NA	NA	NA	NA	GG	TT	GG	GG	TG	TT	TG	TT	TT	TT	TT	TT	TT	TT	TT	TG	TT	TT	TT	TT	TT	TT	TT	GG	GG	TT	GG	GG	TG	TT	GG	GG	TT	TT	GG	TT	TT	TT
1474	2569944	G/A	3	35355609	+	NA	NA	NA	NA	NA	NA	GG	GG	NN	NN	GG	GG	AA	GG	GG	GG	GG	GG	GG	GG	GG	GG	GG	GG	GG	GG	GG	GG	GG	GG	NN	GG	NN	GG	GG	GG	AA	GG	GG	GG	NN	GG	GG	GG
1475	4772109	T/G	3	35498572	+	NA	NA	NA	NA	NA	NA	TT	TT	TT	TT	TT	TT	TT	TT	TT	TT	TT	TT	TT	TT	TT	TT	TT	TT	TT	TT	TT	TT	TT	TT	TT	TT	TT	GG	TT	TT	TT	TT	TT	TT	TT	TT	TT	TT
1476	4767441	T/C	3	36833664	+	NA	NA	NA	NA	NA	NA	TT	TT	TT	TT	TT	CC	TT	TT	TT	TT	TT	TT	TT	TT	TT	TT	CC	TT	CT	CC	CC	CC	CC	TT	TT	TT	TT	CC	TT	TT	TT	TT	TT	TT	TT	TT	CT	TT
1477	2539932	G/A	3	38253399	+	NA	NA	NA	NA	NA	NA	GG	GG	GG	GG	GG	GG	GG	GG	GG	GG	GG	GG	GG	GG	GG	AG	GG	GG	GG	GG	GG	GG	GG	GG	AA	GG	GG	GG	GG	GG	GG	GG	GG	GG	GG	GG	GG	GG
1478	4579558	T/C	3	38429074	+	NA	NA	NA	NA	NA	NA	TT	TT	TT	TT	TT	TT	CT	TT	CT	CC	CC	CC	CT	CC	CC	CT	TT	TT	TT	TT	TT	TT	TT	TT	NN	TT	TT	TT	TT	CC	CC	TT	TT	TT	TT	TT	TT	CC
1479	2542887	T/C	3	38536260	+	NA	NA	NA	NA	NA	NA	TT	TT	TT	TT	TT	TT	CC	TT	TT	CC	TT	TT	TT	TT	TT	TT	TT	TT	TT	TT	TT	TT	TT	TT	TT	CC	TT	CC	TT	CC	CC	TT	TT	TT	TT	TT	TT	TT
1480	4772028	C/A	3	39456820	+	NA	NA	NA	NA	NA	NA	CC	AA	CC	CC	AC	CC	AA	AA	AA	CC	CC	CC	AA	CC	CC	CC	CC	CC	CC	CC	CC	CC	CC	AA	AA	AA	CC	AA	CC	CC	AA	CC	AA	AA	CC	AA	AC	CC
1481	4585469	A/T	3	39478245	+	NA	NA	NA	NA	NA	NA	AA	AA	AA	AA	AA	TT	AA	AA	AA	TT	TT	TT	AA	TT	TT	AA	AA	AA	AA	AA	AA	AA	AA	AA	AA	AA	AA	AA	AA	TT	AA	AA	AA	AA	AA	AA	TA	TT
1482	100058622	T/C	3	39748556	+	NA	NA	NA	NA	NA	NA	TT	CC	TT	TT	CC	TT	TT	CC	CC	TT	TT	TT	CC	TT	TT	TT	TT	TT	TT	TT	TT	TT	TT	CC	CC	CC	TT	TC	TT	TT	TT	TT	CC	CC	TT	TC	TC	TT
1483	4772654	A/G	3	40065330	+	NA	NA	NA	NA	NA	NA	AA	AA	AA	AA	AA	AA	AA	AA	AA	AA	AA	AA	AA	AA	AA	GA	AA	AA	AA	AA	AA	AA	AA	AA	AA	AA	AA	AA	AA	AA	AA	AA	AA	AA	AA	AA	AA	AA
1484	4776468	C/T	3	40524403	+	NA	NA	NA	NA	NA	NA	CC	CC	CC	CC	CC	CC	CC	CC	CC	TT	TT	TT	CC	TT	TT	TT	CC	CC	CC	CC	CC	CC	CC	CC	CC	NN	CC	CC	CC	TT	CC	CC	CC	CC	CC	CC	CC	TT
1485	4583699	G/C	3	40923275	+	NA	NA	NA	NA	NA	NA	GG	GG	GG	GG	GG	CC	GG	GG	GG	GG	GG	GG	GG	GG	GG	GG	GG	GG	GG	GG	GG	GG	GG	GG	GG	GG	GG	GG	GG	GG	GG	GG	GG	GG	GG	CG	CC	GG
1486	100163509	G/A	3	41048716	+	NA	NA	NA	NA	NA	NA	AG	GG	AG	AG	AG	GG	GG	GG	GG	GG	GG	GG	GG	GG	GG	GG	GG	GG	GG	GG	GG	GG	GG	NN	GG	AG	AG	GG	AG	GG	GG	AG	GG	GG	AG	AG	GG	GG
1487	5586733	A/G	3	42247099	+	NA	NA	NA	NA	NA	NA	AA	AA	AA	AA	AA	GG	GA	AA	AA	GG	GG	GG	GA	GG	GG	AA	AA	AA	AA	AA	AA	AA	AA	AA	AA	AA	AA	AA	AA	GG	AA	GA	AA	AA	AA	GA	GA	GG
1488	5585321	C/A	3	42251810	+	NA	NA	NA	NA	NA	NA	CC	CC	CC	CC	CC	CC	CC	CC	CC	AA	AA	AA	CC	AA	AA	CC	CC	CC	CC	CC	CC	CC	CC	CC	CC	CC	CC	CC	CC	AA	CC	CC	CC	CC	CC	CC	CC	AA
1489	2591338	A/G	3	42865175	+	NA	NA	NA	NA	NA	NA	AA	AA	AA	AA	GA	GG	AA	AA	AA	GG	GG	GA	AA	GG	GA	GA	AA	AA	AA	AA	AA	AA	AA	AA	AA	AA	AA	AA	AA	GA	AA	AA	AA	AA	AA	AA	GA	GG
1490	4585485	T/G	3	42902544	+	NA	NA	NA	NA	NA	NA	TT	TT	TT	GT	TT	GG	TT	TT	TT	TT	TT	TT	TT	TT	TT	TT	TT	TT	TT	TT	TT	TT	TT	TT	TT	TT	TT	TT	TT	TT	TT	TT	TT	TT	TT	TT	GT	TT
1491	2455066	A/C	3	43227498	+	NA	NA	NA	NA	NA	NA	AA	AA	AA	AA	AA	AA	NN	AA	AA	AA	AA	AA	AA	AA	AA	AA	AA	AA	AA	AA	AA	AA	AA	AA	AA	AA	AA	AA	AA	AA	NN	AA	AA	AA	AA	AA	AA	AA
1492	9703145	A/G	3	43229207	+	NA	NA	NA	NA	NA	NA	AA	AA	AA	AA	AA	AA	AA	AA	AA	AA	AA	AA	AA	AA	AA	AA	AA	AA	AA	AA	AA	AA	AA	AA	AA	AA	AA	AA	AA	AA	AA	AA	AA	AA	AA	AA	AA	AA
1493	9708850	T/C	3	43992108	+	NA	NA	NA	NA	NA	NA	TT	TT	TT	TT	TT	CC	TT	TT	TT	TT	TT	TT	TT	TT	TT	TT	TT	TT	TT	TT	TT	TT	TT	TT	TT	TT	TT	TT	TT	TT	TT	TT	TT	TT	TT	TT	CC	TT
1494	9687468	G/A	3	44318851	+	NA	NA	NA	NA	NA	NA	AA	AA	AA	AA	AA	AA	GG	AA	AA	GG	GG	GG	AA	GG	GG	GG	GG	GG	GG	GG	GA	GG	GG	AA	AA	AA	AA	GG	AA	GG	GG	GA	AA	AA	AA	AA	AA	GG
1495	2406591	T/G	3	45051780	+	NA	NA	NA	NA	NA	NA	TT	TT	TT	TT	TT	TT	GG	TT	TT	TT	TT	TT	TT	TT	TT	GG	GG	GG	GG	GG	GG	GG	GG	TT	NN	TT	TT	GG	TG	TT	GG	TT	TT	TT	TT	TT	TT	TT
1496	2405204	T/C	3	45444936	+	NA	NA	NA	NA	NA	NA	TT	TT	TT	TT	TT	TT	TT	TT	TT	CC	CC	CC	TT	CC	CC	TT	TT	TT	TT	TT	TT	TT	TT	TT	CC	TT	TT	TT	CC	CC	CT	TT	TT	TT	TT	TT	TT	CC
1497	2414980	G/C	3	45566747	+	NA	NA	NA	NA	NA	NA	GG	GG	GG	GG	GG	GG	GG	GG	GG	CC	CC	CC	CG	CC	CC	CG	GG	GG	GG	GG	GG	GG	GG	GG	GG	GG	GG	GG	GG	CG	GG	GG	GG	GG	GG	GG	GG	CC
1498	4582282	T/C	3	47446398	+	NA	NA	NA	NA	NA	NA	TT	TT	CC	TT	TC	TT	CC	CC	CC	CC	CC	CC	CC	CC	TC	TC	TT	TT	TT	TT	TT	TT	TC	TT	TT	NN	TT	TT	TT	NN	CC	TT	TT	TT	CC	TT	TT	CC
1499	7061857	G/A	3	47446464	+	NA	NA	NA	NA	NA	NA	GG	GG	GG	GG	GG	GG	GG	GG	GG	GG	GG	GG	GG	GG	GG	GA	AA	GA	GA	AA	AA	AA	GA	GA	GA	GG	GG	GG	AA	GG	GG	GG	GG	GG	GG	GG	GG	GG
1500	4592381	A/T	3	47462122	+	NA	NA	NA	NA	NA	NA	AA	AA	AA	AA	AA	AA	AA	AA	AA	TT	TT	TT	AA	TT	TT	AT	AA	AA	AA	AA	AA	AA	AA	AA	AA	AA	AA	AA	AT	TT	AA	AA	AA	AA	AA	AA	AA	TT
1501	2596802	T/C	3	47560207	+	NA	NA	NA	NA	NA	NA	TT	TT	TT	TT	TT	TT	CC	TT	TT	TT	TT	TT	TT	TT	TT	TT	CC	CC	CC	CC	CC	CC	CC	TT	NN	TT	TT	NN	TT	TT	CC	TT	TT	TT	TT	TT	TT	TT
1502	7048180	G/A	3	47961895	+	NA	NA	NA	NA	NA	NA	GG	GG	GG	GG	GG	GG	AA	AG	GG	GG	GG	GG	GG	GG	GG	GG	GG	GG	GG	GG	GG	GG	GG	GG	NN	GG	GG	GG	AG	GG	AA	GG	GG	GG	GG	GG	GG	GG
1503	2521583	T/C	3	50510243	+	NA	NA	NA	NA	NA	NA	TT	TT	TT	TT	TT	CC	CC	TT	TC	CC	CC	CC	TC	CC	CC	TC	TT	TT	TT	TT	TT	TT	TT	TT	CC	TT	TT	TC	TC	CC	CC	TC	TT	TT	TT	TT	TC	CC
1504	4773173	G/A	3	51010418	+	NA	NA	NA	NA	NA	NA	GG	AG	GG	GG	GG	GG	GG	GG	GG	GG	GG	GG	GG	GG	GG	GG	GG	GG	GG	GG	GG	GG	GG	GG	AA	GG	GG	GG	GG	GG	GG	GG	GG	GG	GG	AG	GG	GG
1505	4581810	G/A	3	53882316	+	NA	NA	NA	NA	NA	NA	GG	GG	GG	GG	GG	AA	GA	GG	GG	GA	GG	GG	GG	GG	GG	GA	GG	GG	GG	GG	GG	GG	GG	GG	AA	GG	GG	GG	GG	GG	GG	GG	GG	GG	GG	GG	GA	GG
1506	2426677	T/C	3	53890623	+	NA	NA	NA	NA	NA	NA	TT	TT	TT	TT	TT	CC	TT	TT	TT	CC	CC	CC	TT	CC	CC	CT	TT	TT	TT	TT	TT	TT	TT	TT	CC	TT	TT	TT	TT	CC	TT	TT	TT	TT	TT	CT	CT	CC
1507	100126704	A/T	3	54471606	+	NA	NA	NA	NA	NA	NA	TT	TT	TT	TT	TT	AA	AA	TT	TT	AA	AT	AA	TT	AA	AA	AA	AA	AA	AA	AA	AA	AA	AA	TT	AA	AT	TT	AA	AA	AA	AA	AT	TT	TT	TT	TT	AT	AA
1508	4584071	T/C	3	55028277	+	NA	NA	NA	NA	NA	NA	CC	CC	CC	CC	CC	TT	TT	CC	CC	CC	CC	CC	CC	CC	CC	CT	TT	TT	TT	TT	TT	TT	TT	CC	TT	CC	CC	TT	TT	CC	TT	CC	CC	CC	CC	CC	CT	CC
1509	100243905	G/A	3	56057958	+	NA	NA	NA	NA	NA	NA	GG	GG	GG	GG	GG	GG	GG	GG	GG	AA	AA	AA	GG	AA	AA	GG	GG	GG	GG	GG	GG	GG	GG	GG	GG	GG	GG	GG	GG	AA	GG	GG	GG	GG	GG	GG	GG	AA
1510	9710518	G/A	3	57205481	+	NA	NA	NA	NA	NA	NA	NN	GG	GG	GG	GG	GG	GG	GG	GG	GG	GG	GG	GG	GG	GG	GG	NN	GG	GG	GG	GG	NN	GG	GG	AA	NN	GG	GG	GG	GG	GG	GG	GG	GG	NN	GG	GG	GG
1511	9688872	T/A	3	58078553	+	NA	NA	NA	NA	NA	NA	TT	TT	TT	TT	TT	TT	TT	TT	TT	TT	TT	TT	TT	TT	TT	TT	TT	TT	TT	TT	TT	TT	TT	TT	TT	TT	TT	AA	TT	TT	TT	TT	TT	TT	TT	TT	TT	TT
1512	4773915	G/T	3	58881924	+	NA	NA	NA	NA	NA	NA	GG	GG	GG	GG	GG	TT	GG	GG	GG	GG	GG	GG	GG	GG	GG	GG	GG	GG	GG	GG	GG	GG	GG	GG	GG	GG	GG	GG	TT	GG	GG	GG	GG	GG	GG	GG	TG	GG
1513	4767878	G/A	3	58921267	+	NA	NA	NA	NA	NA	NA	AA	AA	AA	AA	GA	GG	GG	GG	GG	GG	GG	GG	GG	GG	GG	GG	GG	GG	GA	GG	GG	GG	GG	AA	GG	GG	AA	NN	GG	GG	GG	AA	AA	AA	AA	GG	GA	GG
1514	4580540	G/A	3	59804105	+	NA	NA	NA	NA	NA	NA	GG	GG	GG	GG	GG	GG	GG	GG	GG	GG	GG	GG	GG	GG	GG	GG	AA	AA	AG	AA	AA	AA	AA	GG	GG	GG	GG	GG	GG	GG	GG	GG	GG	GG	GG	GG	GG	GG
1515	9698999	C/T	3	60253528	+	NA	NA	NA	NA	NA	NA	TT	TT	TT	TT	TT	CC	CC	CT	TT	TT	TT	TT	TT	TT	TT	CT	CC	CC	CT	CC	CC	CC	CC	CT	CC	TT	TT	CC	CC	TT	CC	TT	TT	TT	TT	TT	CT	TT
1516	2381134	A/G	3	60254875	+	NA	NA	NA	NA	NA	NA	GG	GG	GG	GG	GG	AA	AA	AG	GG	AA	AA	AA	GG	AA	AA	AG	AA	AA	AG	AA	AA	AA	AA	GG	AA	GG	GG	AA	AA	AA	AA	GG	GG	GG	GG	GG	AG	AA
1517	4773768	C/A	3	60254941	+	NA	NA	NA	NA	NA	NA	CC	CC	CC	CC	CC	CC	CC	CC	CC	CC	CC	CC	CC	CC	CC	CC	CC	CC	CC	CC	CC	CC	CC	CC	CC	CC	CC	CC	CC	CC	CC	CC	CC	CC	CC	CC	CC	CC
1518	4773801	C/T	3	60694393	+	NA	NA	NA	NA	NA	NA	CC	CC	CC	NN	TC	TT	TT	TT	TT	CC	CC	CC	TT	CC	CC	NN	CC	CC	CC	CC	CC	CC	CC	CC	CC	TC	CC	NN	TT	CC	TT	CC	CC	CC	CC	TT	TC	CC
1519	4576178	A/G	3	61228414	+	NA	NA	NA	NA	NA	NA	AA	AA	AA	AA	AA	GG	AA	AA	AA	AA	AA	AA	AA	AA	AA	AA	AA	AA	AA	AA	AA	AA	AA	AA	GG	AA	AA	GG	GA	AA	AA	AA	AA	AA	AA	AA	GA	AA
1520	7060254	T/C	3	62612554	+	NA	NA	NA	NA	NA	NA	TT	TT	TT	TT	TT	TT	TT	TT	TT	TT	TT	TT	TT	TT	TT	TT	TT	TT	TT	TT	TT	TT	TT	TT	TT	TT	TT	CC	TT	TT	TT	TT	TT	TT	TT	TT	TT	TT
1521	100056240	C/T	3	63958764	+	NA	NA	NA	NA	NA	NA	CC	CC	CC	CC	CC	CC	CC	CC	CC	CC	CC	CC	CC	CC	CC	CC	CC	CC	CC	CC	CC	CC	CC	CC	CC	CC	CC	TT	CC	CC	CC	CC	CC	CC	CC	CC	CC	CC
1522	4585268	G/A	3	64813725	+	NA	NA	NA	NA	NA	NA	AA	AA	AA	AA	AG	GG	GG	GG	GG	GG	GG	GG	GG	GG	GG	GG	GG	GG	AG	GG	GG	GG	GG	AA	GG	GG	AA	GG	GG	GG	GG	AG	AA	AA	AA	GG	AA	GG
1523	4774054	G/A	3	65708890	+	NA	NA	NA	NA	NA	NA	GG	GG	GG	GG	AG	GG	GG	AA	AA	GG	GG	GG	AA	GG	GG	GG	GG	GG	GG	GG	GG	GG	GG	GG	GG	AA	GG	GG	GG	GG	GG	GG	GG	GG	GG	AA	GG	GG
1524	4579706	A/G	3	65712867	+	NA	NA	NA	NA	NA	NA	AA	AA	AA	AA	GA	GG	AA	GG	GG	AA	AA	AA	GG	GA	AA	AA	AA	AA	AA	AA	AA	AA	AA	AA	AA	GG	AA	AA	GA	AA	AA	AA	AA	AA	AA	GG	GA	AA
1525	4772370-2	A/G	3	66109371	+	NA	NA	NA	NA	NA	NA	GG	GG	GG	GG	GA	NN	AA	AA	AA	AA	AA	AA	AA	AA	AA	AA	AA	AA	GA	AA	AA	AA	AA	GG	AA	AA	GG	GA	AA	AA	AA	GG	GG	GG	GG	AA	GG	AA
1526	4772370-1	T/C	3	66109371	+	NA	NA	NA	NA	NA	NA	NN	NN	NN	NN	TT	CC	TT	TT	TT	TT	TT	TT	TT	TT	TT	CT	TT	TT	TT	TT	TT	TT	TT	TT	TT	TT	NN	TT	CT	TT	TT	NN	NN	NN	NN	TT	CC	TT
1527	4768375	C/T	3	66730855	+	NA	NA	NA	NA	NA	NA	TT	TT	TT	TT	TC	CC	CC	CC	CC	CC	CC	CC	CC	CC	CC	CC	CC	CC	TC	CC	CC	CC	CC	TC	CC	CC	TT	CC	CC	CC	CC	TT	TT	TT	TT	CC	TC	CC
1528	4770987	G/A	3	67169862	+	NA	NA	NA	NA	NA	NA	AA	AA	AA	AA	AA	GG	GG	AA	AA	AA	AA	AA	AA	AA	AA	AA	GG	GG	GA	GG	GG	GG	GG	AA	GG	GA	AA	GG	GG	AA	GG	AA	AA	AA	AA	AA	GA	AA
1529	4770994	C/T	3	68053261	+	NA	NA	NA	NA	NA	NA	CC	TC	CC	CC	CC	CC	CC	CC	CC	TT	TT	TT	CC	TT	TC	TC	TT	TT	TC	TT	TT	TT	TT	TC	TC	CC	CC	TT	TC	TT	CC	CC	CC	CC	CC	CC	CC	TT
1530	4584428	T/C	3	69818038	+	NA	NA	NA	NA	NA	NA	CT	CT	CT	CT	CT	TT	CT	CT	CT	CT	CT	CT	CT	CT	CT	CT	CT	CT	CT	CT	CT	CT	CT	CT	CT	CT	CT	TT	CT	TT	CT	CT	CT	CT	CT	CT	CT	CT
1531	2401714	G/T	3	73310936	+	NA	NA	NA	NA	NA	NA	GG	GG	GG	GG	GG	TG	TG	GG	GG	GG	GG	GG	GG	TG	GG	GG	GG	GG	TG	GG	GG	GG	GG	GG	GG	GG	GG	GG	GG	GG	TG	GG	GG	GG	GG	GG	GG	GG
1532	4771649	T/C	3	81386869	+	NA	NA	NA	NA	NA	NA	CC	CC	CC	CC	CT	TT	TT	TT	TT	TT	TT	TT	TT	TT	TT	TT	TT	TT	CT	TT	TT	TT	TT	CC	TT	TT	CC	TT	TT	TT	TT	CC	CC	CC	CC	TT	CT	TT
1533	4773685	A/C	3	82016477	+	NA	NA	NA	NA	NA	NA	CC	CC	CC	CC	AA	AA	AA	AA	AA	AA	AA	AA	AA	AA	AA	AA	AA	AA	AA	AA	AA	AA	AA	CC	AA	AA	CC	AA	AA	AA	AA	CC	CC	CC	CC	AA	CA	AA
1534	4766604	T/A	3	82016617	+	NA	NA	NA	NA	NA	NA	AA	AA	AA	AA	AT	TT	TT	TT	TT	TT	TT	TT	TT	TT	TT	TT	TT	TT	AT	TT	TT	TT	TT	AA	TT	TT	AA	TT	TT	TT	TT	AA	AA	AA	AA	TT	AT	TT
1535	100163472	G/C	3	84060083	+	NA	NA	NA	NA	NA	NA	CC	CC	CC	CC	CG	GG	GG	GG	GG	GG	GG	GG	GG	GG	GG	GG	GG	GG	GG	GG	GG	GG	GG	CC	GG	GG	CC	GG	GG	GG	GG	CG	NN	CC	CC	GG	CG	GG
1536	4583289	C/G	3	86715288	+	NA	NA	NA	NA	NA	NA	CC	CC	CC	CC	CC	GG	CC	CC	CC	CC	CC	CC	CC	CC	CC	CC	CC	CC	CC	CC	CC	CC	CC	CC	CC	CC	CC	CC	GC	CC	CC	CC	CC	CC	CC	CC	GC	CC
1537	9706064	G/A	3	86715288	+	NA	NA	NA	NA	NA	NA	GG	GG	GG	GG	GG	NN	GG	GG	GG	GG	GG	GG	GG	GG	GG	GA	GG	GG	GG	GG	GG	GG	GG	GG	GG	GG	GG	GG	GG	GG	GG	GG	GG	GG	GG	GG	GG	GG
1538	2530410	T/C	3	86715799	+	NA	NA	NA	NA	NA	NA	TT	TT	TT	TT	CT	TT	TT	CC	CC	TT	TT	TT	CC	CT	TT	TT	TT	TT	TT	TT	TT	TT	TT	TT	CC	CC	TT	TT	TT	TT	TT	TT	TT	TT	TT	CC	TT	TT
1539	2430119	G/A	3	87781562	+	NA	NA	NA	NA	NA	NA	AA	AA	AA	AA	AG	GG	GG	GG	GG	GG	GG	GG	GG	GG	GG	GG	GG	GG	AG	GG	GG	GG	GG	AA	GG	GG	AA	GG	GG	GG	GG	AA	AA	AA	AA	GG	AG	GG
1540	2585204	G/A	3	87781628	+	NA	NA	NA	NA	NA	NA	AA	AA	AA	AA	AG	GG	GG	GG	GG	AG	GG	GG	GG	GG	GG	GG	GG	GG	AG	GG	GG	GG	GG	AA	GG	GG	AA	GG	GG	GG	GG	AA	AA	AA	AA	GG	AG	GG
1541	4777546	C/T	3	87786649	+	NA	NA	NA	NA	NA	NA	NN	NN	NN	NN	CC	TT	CC	CC	CC	CC	CC	CC	CC	CC	CC	CC	CC	CC	CC	CC	CC	CC	CC	NN	CC	CC	NN	CC	TC	CC	CC	NN	NN	NN	NN	CC	TT	CC
1542	2400693	A/G	3	88389577	+	NA	NA	NA	NA	NA	NA	GG	GG	GG	GG	GA	AA	GG	GA	AA	AA	AA	AA	AA	AA	AA	GG	AA	AA	GA	AA	AA	AA	AA	GG	AA	AA	GG	AA	AA	AA	GG	GG	GG	GG	GG	AA	GA	AA
1543	3037856	T/C	3	88389760	+	NA	NA	NA	NA	NA	NA	TT	TT	TT	TT	TT	TT	TT	TT	TT	TT	TT	TT	TT	TT	TT	CC	TT	TT	TT	TT	TT	TT	TT	TT	TT	TT	TT	TT	TT	TT	TT	TT	TT	TT	TT	TT	TT	TT
1544	2418749	G/T	3	88389826	+	NA	NA	NA	NA	NA	NA	TT	TT	TT	TT	TG	GG	TT	GG	GG	GG	GG	GG	GG	GG	GG	GG	GG	GG	TG	GG	GG	GG	GG	TT	GG	GG	TT	GG	GG	TG	TT	TG	TT	TT	TT	GG	TG	GG
1545	2389649	G/A	3	89433263	+	NA	NA	NA	NA	NA	NA	GA	GG	GG	GG	GG	GG	GG	GG	GA	AA	AA	AA	GG	AA	AA	GG	GG	GG	GA	GG	GG	GG	GG	GG	GG	GG	GG	GG	GG	AA	GG	GG	GG	GG	GG	GG	GG	AA
1546	100226284	G/A	3	89623027	+	NA	NA	NA	NA	NA	NA	GG	GG	GG	GG	GG	GA	GA	GG	NN	GG	GG	GG	GG	GG	GG	GA	GA	GA	GG	GA	GG	GA	GA	GA	GG	GG	GG	GA	GA	GG	GG	GG	GG	GG	GG	GG	GA	NN
1547	4771928	T/C	3	90414639	+	NA	NA	NA	NA	NA	NA	TT	TT	TT	TC	TC	TC	TT	TT	TT	TT	TT	TT	TT	TT	TT	TC	CC	CC	TC	CC	CC	CC	CC	TT	CC	TT	TT	CC	TC	TT	TT	TT	TT	TT	TT	TT	TC	TT
1548	4577706	C/G	3	90693021	+	NA	NA	NA	NA	NA	NA	CC	CC	CC	CC	CC	GG	CC	CC	CC	CC	CC	CC	CC	CC	CC	GC	GG	GG	GC	GG	GG	GG	GG	CC	GG	GC	CC	GG	GC	CC	CC	CC	CC	CC	CC	GC	GC	CC
1549	7048867	G/A	3	91602464	+	NA	NA	NA	NA	NA	NA	GG	GG	GG	GG	GG	GG	GG	GG	GG	AA	AA	AA	GG	AA	AA	AG	GG	GG	GG	GG	GG	GG	GG	GG	GG	GG	GG	GG	GG	AA	GG	GG	GG	GG	GG	GG	GG	AA
1550	4773448	T/A	3	92149143	+	NA	NA	NA	NA	NA	NA	AA	AA	AA	AA	AT	TT	TT	TT	TT	TT	TT	TT	TT	TT	TT	TT	TT	TT	AT	TT	TT	TT	TT	AA	AA	TT	AA	AA	TT	TT	TT	AA	AA	AA	AA	AT	AT	TT
1551	2419534	T/G	3	93187599	+	NA	NA	NA	NA	NA	NA	TT	TT	TT	TT	TG	TT	TT	GG	GG	TT	TT	TT	GG	TT	TT	GG	TT	TT	TT	TT	TT	TT	TT	TT	GG	GG	TT	TT	TT	TT	TG	TT	TT	TT	TT	GG	TT	TT
1552	2394586	G/A	3	93826799	+	NA	NA	NA	NA	NA	NA	GG	GG	GG	GG	AG	GG	AA	AA	AA	GG	GG	GG	AA	GG	GG	AA	GG	GG	GG	GG	GG	GG	GG	GG	GG	AA	GG	GG	GG	GG	AA	GG	GG	GG	GG	AA	GG	GG
1553	4769175	A/G	3	94138729	+	NA	NA	NA	NA	NA	NA	GG	GA	GG	GG	GA	GA	AA	AA	AA	AA	AA	AA	AA	AA	AA	AA	AA	AA	GA	AA	AA	AA	AA	GA	GG	AA	GG	AA	AA	AA	GA	GA	GG	GG	GG	GA	GA	AA
1554	4588922	C/T	3	98444013	+	NA	NA	NA	NA	NA	NA	CC	CC	CC	CC	CC	CC	CC	CC	CC	CC	CC	CC	CC	CC	CC	CC	CC	CC	CC	CC	CC	CC	CC	CC	CC	CC	CC	CC	CC	CC	CC	CC	CC	CC	CC	CC	CC	CC
1555	4774064	C/A	3	98444213	+	NA	NA	NA	NA	NA	NA	CC	CC	CC	CC	CC	CC	CC	CC	CC	CC	CC	CC	CC	CC	CC	CC	CC	CC	CC	CC	CC	CC	CC	CC	CC	CC	CC	CC	CC	CC	CC	CC	CC	CC	CC	CC	CC	CC
1556	2443969	C/T	3	98513731	+	NA	NA	NA	NA	NA	NA	CC	CC	CC	CC	TC	TT	CC	TT	TT	CC	CC	CC	TT	CC	CC	CC	TT	TT	TC	TT	TT	TT	TT	CC	TT	TT	CC	CC	TT	CC	NN	CC	CC	CC	CC	TT	TC	CC
1557	4576882	T/A	3	99281014	+	NA	NA	NA	NA	NA	NA	TT	TT	TT	TT	TA	TT	TT	AA	AA	TT	TT	TT	TA	TT	TT	TT	AA	AA	TA	AA	AA	AA	AA	TA	AA	AA	TT	TT	TA	TT	TT	TT	TT	TT	TT	AA	TT	TT
1558	2395282	G/A	3	99300429	+	NA	NA	NA	NA	NA	NA	GG	GG	GG	GG	AG	GG	GG	AA	AA	GG	GG	GG	AA	GG	GG	GG	AA	AA	AG	AA	AA	AA	AG	AG	AA	AA	GG	GG	GG	GG	GG	GG	GG	GG	GG	AA	GG	GG
1559	4767367	A/T	3	101033787	+	NA	NA	NA	NA	NA	NA	TT	TT	TT	TT	TA	AA	TA	AA	AA	TA	AA	AA	AA	AA	AA	AA	AA	AA	TA	AA	TA	AA	TA	TA	TA	AA	TT	AA	TA	AA	AA	TT	TT	TT	TT	AA	TA	AA
1560	100257917	A/G	3	103642602	+	NA	NA	NA	NA	NA	NA	GG	GG	GG	GG	GA	AA	AA	AA	AA	GG	GG	GG	AA	GG	GG	AA	AA	AA	GA	AA	AA	AA	AA	GG	AA	AA	GG	AA	AA	GG	AA	GG	GG	GG	GG	AA	GA	GG
1561	2568662	C/G	3	105346408	+	NA	NA	NA	NA	NA	NA	GG	GG	GG	GG	CG	CC	CC	CC	CC	GG	GG	GG	CC	GG	GG	CG	CC	CC	CG	CC	CC	CC	CC	GG	GG	CG	GG	GG	CC	GG	CC	GG	GG	GG	GG	CG	CG	GG
1562	7047495	G/C	3	106491777	+	NA	NA	NA	NA	NA	NA	GG	GG	GG	GG	GG	CC	GG	GG	GG	GG	GG	GG	GG	GG	GG	GG	GG	NN	GG	GG	GG	GG	GG	GG	GG	GG	GG	GG	CG	GG	GG	GG	GG	GG	NN	GG	CG	GG
1563	2539012	A/C	3	107421399	+	NA	NA	NA	NA	NA	NA	AA	AA	AA	AA	AA	AA	AA	AA	AA	AA	AA	AA	AA	AA	AA	CA	AA	AA	AA	AA	AA	AA	AA	AA	AA	AA	AA	AA	AA	AA	AA	AA	AA	AA	AA	AA	AA	AA
1564	100128897	G/A	3	108437106	+	NA	NA	NA	NA	NA	NA	GG	GG	GG	GG	GG	GG	GG	GG	GG	AA	AA	AA	GG	AA	AA	GA	GG	GG	GG	GG	GG	GG	GG	GG	GG	GG	GG	AA	GG	AA	AA	GG	GG	GG	GG	GG	GG	AA
1565	4772625	C/A	3	108437172	+	NA	NA	NA	NA	NA	NA	CC	CC	CC	CC	CC	CC	CC	CC	CC	AA	AA	AA	CC	AA	AA	CA	NN	NN	CC	NN	NN	NN	NN	CC	CC	CC	CC	AA	CC	AA	CA	CC	CC	CC	CC	CC	CC	AA
1566	9710332	C/T	3	109175555	+	NA	NA	NA	NA	NA	NA	TC	TC	TC	TC	TC	TC	TC	TC	TC	TC	CC	TC	TC	TC	TC	TC	TC	CC	CC	TC	TC	TC	TC	CC	CC	TC	TC	CC	TC	TC	TC	TC	TC	TC	TC	TC	TC	TC
1567	4771570	C/T	3	111357699	+	NA	NA	NA	NA	NA	NA	CC	CC	CC	CC	CC	CC	TT	CC	CC	TT	TT	TT	TC	TT	TT	TT	CC	CC	CC	CC	CC	CC	CC	CC	TT	TC	CC	CC	CC	TT	CC	TC	CC	CC	CC	CC	CC	TT
1568	4587131	T/C	3	112758151	+	NA	NA	NA	NA	NA	NA	TT	TT	TT	TT	TC	TT	TT	CC	CC	TT	TT	TT	CC	TT	TT	CC	TT	TT	TT	TT	TT	TT	TT	TT	CC	CC	TT	TT	TC	TT	CC	TC	TT	TT	TT	CC	TT	TT
1569	4582777	C/T	3	113071181	+	NA	NA	NA	NA	NA	NA	CC	CC	CC	CC	CC	CC	CC	CC	CC	CC	CC	CC	CC	CC	CC	CC	CC	CC	CC	CC	CC	CC	CC	CC	CC	CC	CC	CC	CC	CC	TT	CC	CC	CC	CC	CC	CC	CC
1570	2427874	G/A	3	114086826	+	NA	NA	NA	NA	NA	NA	AA	AA	AA	AA	GA	AA	AA	GG	GG	GG	GG	GG	GG	GG	GG	GG	GG	GG	GA	GG	GG	GG	GG	AA	GG	GG	AA	AA	AA	GG	GA	AA	AA	AA	AA	GG	AA	GG
1571	4580525	A/G	3	114354665	+	NA	NA	NA	NA	NA	NA	AA	AA	AA	AA	GA	AA	AA	AA	AA	GG	GG	GG	AA	AA	GG	GA	AA	AA	AA	AA	AA	AA	AA	AA	AA	AA	AA	AA	GA	GG	AA	AA	AA	AA	AA	AA	AA	GG
1572	2448378	C/T	3	114782253	+	NA	NA	NA	NA	NA	NA	TT	TT	TT	TT	TC	CC	CC	CC	CC	CC	CC	CC	CC	CC	CC	CC	CC	CC	TC	CC	CC	CC	CC	TT	CC	CC	TC	TC	CC	CC	CC	TT	TT	TT	TT	CC	TC	CC
1573	4764853	C/T	3	114783090	+	NA	NA	NA	NA	NA	NA	TT	TT	TT	TT	TC	CC	CC	CC	CC	CC	CC	CC	CC	CC	CC	CC	CC	CC	TC	CC	CC	CC	CC	TT	CC	CC	TT	CC	CC	CC	CC	TT	TT	TT	TT	CC	TC	CC
1574	100058960	A/G	3	115728843	+	NA	NA	NA	NA	NA	NA	AA	AA	AA	AA	GA	AA	AA	GG	GG	AA	AA	AA	GG	GG	AA	AA	AA	AA	AA	AA	AA	AA	AA	AA	AA	GG	AA	AA	AA	AA	AA	AA	AA	AA	AA	GG	AA	AA
1575	4774591	G/A	3	117590320	+	NA	NA	NA	NA	NA	NA	GG	GG	GG	GG	GG	GG	GG	GG	GG	GG	GG	GG	GG	NN	GG	GG	GG	GG	GG	GG	GG	GG	GG	GG	AA	GG	GG	GG	GG	GG	GG	GG	GG	GG	GG	GG	GG	GG
1576	2446063	G/T	3	117591133	+	NA	NA	NA	NA	NA	NA	GG	GG	GG	GG	GG	GG	GG	GG	GG	GG	GG	GG	GG	GG	GG	GG	GG	GG	GG	GG	GG	GG	GG	GG	TT	GG	GG	GG	GG	GG	GG	GG	GG	GG	GG	GG	GG	GG
1577	2436048	G/T	3	117816246	+	NA	NA	NA	NA	NA	NA	NN	GG	GG	GG	GG	TT	GT	GG	GG	TT	TT	TT	GG	GG	TT	TT	TT	TT	GT	TT	TT	TT	TT	GG	GG	GG	GG	GG	TT	TT	GG	GG	GG	GG	GG	GG	GT	TT
1578	2448882	C/T	3	119644053	+	NA	NA	NA	NA	NA	NA	TT	TT	TT	TT	TC	CC	CC	CC	CC	CC	CC	CC	CC	CC	CC	CC	TT	TT	TT	TT	TT	TT	TT	TT	TT	CC	TT	TT	TC	CC	TC	TT	TT	TT	TT	TC	TC	CC
1579	9689113	A/G	3	119966911	+	NA	NA	NA	NA	NA	NA	GG	GG	GG	GG	GA	AA	AA	AA	AA	AA	AA	AA	AA	AA	AA	GA	AA	AA	AA	AA	AA	AA	AA	GG	AA	AA	GG	AA	AA	AA	AA	GA	GG	GG	GG	AA	GA	AA
1580	7048760	G/C	3	119977067	+	NA	NA	NA	NA	NA	NA	CC	CC	CC	CC	CG	GG	GG	GG	GG	GG	GG	GG	GG	GG	GG	GG	GG	GG	GG	GG	GG	GG	GG	CC	GG	GG	CC	GG	GG	GG	GG	CC	CC	CC	CC	GG	CG	GG
1581	2523830-2	A/G	3	120356011	+	NA	NA	NA	NA	NA	NA	AA	AA	AA	AA	GA	AA	AA	GG	GG	AA	AA	AA	GG	GG	AA	GG	AA	AA	AA	AA	AA	AA	AA	AA	AA	GG	AA	NN	AA	AA	AA	AA	AA	AA	AA	GG	AA	AA
1582	2523830-1	T/C	3	120356011	+	NA	NA	NA	NA	NA	NA	TT	TT	TT	TT	CT	TT	CT	CC	CC	TT	TT	TT	CC	CC	TT	CC	CT	CT	CT	CT	CT	CT	CT	TT	CT	CC	TT	CC	CT	TT	CT	TT	TT	TT	TT	CC	TT	TT
1583	9681971	G/A	3	121026259	+	NA	NA	NA	NA	NA	NA	AA	AA	AA	AA	GG	AA	GG	GG	GG	AA	AA	AA	GG	GG	AA	GG	GG	GG	GG	GG	GG	GG	GG	AA	GG	GG	AA	GG	AG	AA	AG	AA	AA	AA	AA	GG	AA	AA
1584	2429730	G/A	3	121203684	+	NA	NA	NA	NA	NA	NA	GG	GG	GG	GG	GA	GG	GG	AA	AA	GG	GG	GG	GA	AA	GG	AA	AA	AA	AA	AA	AA	AA	AA	GG	AA	AA	GG	AA	GG	GG	GG	GG	GG	GG	GG	AA	GG	GG
1585	2474889	A/C	3	122108785	+	NA	NA	NA	NA	NA	NA	AA	AA	AA	AA	AA	AC	AA	AA	AA	AA	AC	AA	AA	AA	AA	AA	AA	AA	AA	AA	AA	AA	AA	AA	AA	AA	AA	AA	AA	AA	AA	AA	AA	AA	AA	AA	AC	AA
1586	2430722	C/T	3	122120696	+	NA	NA	NA	NA	NA	NA	CC	CC	CC	CC	CC	CC	CC	CC	CC	CC	CC	CC	CC	CC	CC	CC	TT	TT	TC	TT	TT	TT	TC	CC	CC	CC	CC	CC	TC	CC	TC	CC	CC	CC	CC	CC	CC	CC
1587	4589449	T/C	3	122121458	+	NA	NA	NA	NA	NA	NA	TT	TT	TT	TT	TT	TT	TT	TT	TT	TT	TT	TT	TT	TT	TT	TT	CC	CC	CT	CC	CC	CC	CC	TT	TT	TT	TT	TT	CT	TT	CT	TT	TT	TT	TT	TT	TT	TT
1588	100146345	A/G	3	122667753	+	NA	NA	NA	NA	NA	NA	AA	AA	AA	AA	GA	AA	AA	GG	GG	AA	AA	AA	GA	AA	AA	AA	AA	AA	AA	AA	AA	AA	AA	AA	AA	AA	AA	AA	NN	GA	AA	AA	AA	AA	AA	AA	AA	AA
1589	5587038	T/A	3	124109324	+	NA	NA	NA	NA	NA	NA	TT	TT	TT	TT	TT	AA	AA	TT	TT	AA	AA	AA	TT	TT	AT	TT	TT	TT	TT	TT	TT	TT	TT	TT	NN	TT	TT	TT	AT	AA	AT	TT	TT	TT	TT	TT	TT	AA
1590	4582659	T/G	3	124923607	+	NA	NA	NA	NA	NA	NA	TT	TT	TT	TT	TT	TT	TT	TT	TT	TT	TT	TT	TT	TT	TT	GT	GG	GG	GG	GG	GG	GG	GG	TT	GG	TT	TT	GG	GT	TT	GG	TT	TT	TT	TT	TT	TT	TT
1591	4587124	A/G	3	126630347	+	NA	NA	NA	NA	NA	NA	AA	AA	AA	AA	AA	AA	AA	AA	AA	AA	AA	AA	AA	AA	AA	AA	AA	AA	GA	AA	AA	AA	AA	AA	GG	AA	AA	AA	AA	AA	AA	AA	AA	AA	AA	AA	AA	AA
1592	4770838	C/T	3	128542228	+	NA	NA	NA	NA	NA	NA	CC	CC	CC	CC	CC	CC	CC	CC	CC	TT	TT	TT	CC	CC	TT	CC	CC	CC	CC	CC	CC	CC	CC	CC	CC	CC	CC	CC	CC	TT	CC	CC	CC	CC	CC	CC	CC	TT
1593	4772174	G/A	3	128792569	+	NA	NA	NA	NA	NA	NA	GG	GG	GG	GG	AG	GG	GG	AA	AG	GG	GG	GG	AA	GG	GG	GG	GG	GG	GG	GG	GG	GG	GG	GG	GG	AA	GG	GG	AG	GG	AG	GG	GG	GG	GG	AA	GG	GG
1594	4767600	A/G	3	129225151	+	NA	NA	NA	NA	NA	NA	GG	GG	GG	GG	GA	AA	AA	AA	AA	AA	AA	AA	AA	AA	AA	AA	AA	AA	AA	AA	AA	AA	AA	GA	AA	AA	GG	AA	AA	AA	AA	GA	GG	GG	GG	GA	GA	AA
1595	4771373	T/A	3	130049075	+	NA	NA	NA	NA	NA	NA	TT	TT	TT	TT	TT	TT	AT	TT	TT	TT	TT	TT	TT	AA	TT	AT	TT	TT	TT	TT	TT	TT	TT	TT	TT	TT	TT	TT	TT	AA	AT	AT	TT	TT	TT	TT	TT	TT
1596	4769064	C/T	3	132268147	+	NA	NA	NA	NA	NA	NA	TT	TT	TT	TT	TC	NN	CC	CC	CC	CC	CC	CC	CC	CC	CC	CC	CC	CC	CC	CC	CC	CC	CC	TT	CC	CC	TT	CC	TT	CC	CC	TT	TT	TT	TT	CC	TT	CC
1597	2432698	C/A	3	132384873	+	NA	NA	NA	NA	NA	NA	CC	CC	CC	CC	CC	CC	CC	CC	CC	CC	CC	CC	CC	CC	CC	CC	CC	CC	CC	CC	CC	CC	CC	CC	CC	CC	CC	AA	CC	CC	CC	CC	CC	CC	CC	CC	CC	CC
1598	2539015	A/G	3	132399403	+	NA	NA	NA	NA	NA	NA	AA	AA	AA	AA	AA	AA	AA	AA	AA	GG	GG	GG	AA	AA	GG	AA	AA	AA	AA	AA	AA	AA	AA	AA	AA	AA	AA	AA	AA	AA	AA	AA	AA	AA	AA	AA	AA	GG
1599	9688470	T/C	3	133453658	+	NA	NA	NA	NA	NA	NA	TT	TT	TT	TT	TT	TT	TT	TT	TT	TC	CC	CC	TT	CC	CC	CC	TT	TT	TT	TT	TT	NN	TT	TT	TT	TT	TT	TT	TT	TT	TT	TT	TT	TT	TT	TT	TT	CC
1600	2437256	T/C	3	133488539	+	NA	NA	NA	NA	NA	NA	TT	TT	TT	TT	TT	TT	TT	TT	TT	CC	CC	CC	TT	CC	CC	CC	TT	TT	TT	TT	TT	TT	TT	TT	TT	TT	TT	TT	TT	TT	TT	TT	TT	TT	TT	TT	TT	CC
1601	4583978	C/T	3	133892255	+	NA	NA	NA	NA	NA	NA	TT	TT	TT	TT	TC	NN	CC	CC	CC	CC	CC	CC	CC	CC	CC	CC	CC	CC	CC	CC	CC	CC	CC	TT	CC	CC	TT	CC	CC	CC	NN	TT	TT	TT	TT	CC	TT	CC
1602	4583786	T/C	3	134282674	+	NA	NA	NA	NA	NA	NA	TT	TT	TT	TT	TT	TT	TT	TT	TT	CC	CC	CC	TT	CC	CC	CC	TT	TT	TT	TT	TT	TT	TT	TT	TT	TT	TT	TT	TT	TT	TT	TT	TT	TT	TT	TT	TT	CC
1603	2544495	C/T	3	134614903	+	NA	NA	NA	NA	NA	NA	TT	TT	TT	TT	TC	CC	CC	CC	CC	CC	CC	CC	CC	CC	CC	CC	CC	CC	CC	CC	CC	CC	CC	TT	CC	CC	TT	CC	CC	CC	CC	TT	TT	TT	TT	CC	TC	CC
1604	100127122	C/G	3	134920916	+	NA	NA	NA	NA	NA	NA	GC	GC	CC	GC	GC	CC	CC	GC	CC	CC	CC	CC	NN	CC	CC	GC	GC	GG	GC	GC	CC	CC	GC	GC	GC	CC	GC	GC	CC	GC	CC	GC	GC	GC	CC	CC	GC	CC
1605	4773693	C/T	3	134921465	+	NA	NA	NA	NA	NA	NA	CC	CC	CC	CC	CC	CC	CC	CC	CC	TT	TT	TT	CC	CC	TT	TT	TT	TT	TC	TT	TT	TT	TT	CC	CC	CC	CC	CC	TC	CC	CC	CC	CC	CC	CC	CC	CC	TT
1606	9703924	T/C	3	135004291	+	NA	NA	NA	NA	NA	NA	CC	CC	CC	CC	CC	TT	TT	CC	CC	TT	TT	TT	CC	TT	TT	TT	TT	TT	TT	TT	TT	TT	TT	CC	TT	CC	CC	TT	TT	TT	TC	CC	CC	CC	CC	CC	TC	TT
1607	2397956	G/T	3	135004357	+	NA	NA	NA	NA	NA	NA	TT	TT	TT	TT	TT	GG	GG	GT	GT	GG	GG	GG	TT	GG	GG	GG	GG	GG	GG	GG	GG	GG	GG	TT	GG	GT	TT	GG	GG	GG	TT	TT	TT	TT	TT	TT	GT	GG
1608	9682601	T/A	3	135100182	+	NA	NA	NA	NA	NA	NA	TT	TT	TT	TT	TA	TT	AA	AA	AA	TT	TT	TT	TA	TT	TT	TT	NN	NN	TT	NN	NN	NN	NN	TT	TT	AA	TT	TT	TT	AA	AA	TA	TT	TT	TT	AA	TT	TT
1609	4593824	G/C	3	135126173	+	NA	NA	NA	NA	NA	NA	CC	CC	CC	CC	CG	GG	GG	GG	GG	CC	CC	CC	GG	GG	CC	CC	GG	GG	GG	GG	GG	GG	GG	CC	GG	GG	CC	GG	GG	GG	GG	CC	CC	CC	CC	GG	CG	CC
1610	2452798	T/C	3	135442277	+	NA	NA	NA	NA	NA	NA	TT	NN	TT	TT	TT	TT	TT	TT	TT	TT	TT	TT	TT	TT	TT	CC	TT	TT	TT	TT	TT	TT	TT	TT	TT	TT	TT	TT	TT	NN	CC	TT	TT	TT	TT	TT	TT	TT
1611	4576095	A/G	3	135850067	+	NA	NA	NA	NA	NA	NA	AA	AA	GG	AA	GG	AA	AA	GA	GG	AA	AA	AA	GA	AA	AA	AA	AA	AA	GA	AA	AA	AA	AA	AA	GG	GG	AA	AA	AA	AA	AA	AA	AA	AA	GG	GG	AA	AA
1612	9715167	C/A	3	137006810	+	NA	NA	NA	NA	NA	NA	CC	CC	CC	CC	CC	CC	CC	CC	CC	CC	CC	CC	CC	CC	CC	CC	AA	AA	AC	AA	NN	AA	AC	CC	CC	CC	CC	CC	CC	CC	CC	CC	CC	CC	CC	CC	CC	CC
1613	4578358	C/T	3	137521891	+	NA	NA	NA	NA	NA	NA	TT	TT	CC	TT	CC	CC	CC	CC	CC	CC	CC	CC	CC	TT	CC	CC	CC	CC	CC	CC	CC	CC	CC	TT	CC	CC	TT	CC	CC	CC	CC	TT	TT	TT	CC	CC	TC	CC
1614	2444946	T/A	3	137579747	+	NA	NA	NA	NA	NA	NA	TT	TT	TT	TT	TT	TT	TT	TT	TT	TT	TT	TT	TT	TT	TT	TT	AA	AA	AA	AA	AA	AA	AA	AT	TT	TT	TT	TT	AT	TT	TT	TT	TT	TT	TT	TT	TT	TT
1615	100126691	G/T	3	137784552	+	NA	NA	NA	NA	NA	NA	GG	GG	GG	GG	GG	TT	TT	TG	GG	GG	GG	GG	GG	GG	TG	GG	TT	TT	TG	TT	TT	TT	TT	TG	GG	GG	GG	GG	GG	GG	TG	GG	GG	GG	GG	GG	GG	GG
1616	4779724	A/G	3	138373924	+	NA	NA	NA	NA	NA	NA	GG	GG	GG	GG	GG	AA	GG	GG	NN	AA	AA	AA	GG	AA	GG	AA	AA	AA	AA	AA	AA	AA	AA	GG	AA	GG	GG	AA	AA	AA	AA	GG	GG	GG	GG	GG	AA	AA
1617	4585016	C/A	3	138383725	+	NA	NA	NA	NA	NA	NA	AA	AA	AA	AA	AA	NN	AA	AA	AA	CC	CC	CC	AA	CC	AA	CC	CC	CC	CC	CC	CC	CC	CC	AA	NN	AA	AA	CC	CC	CC	NN	AA	AA	AA	AA	NN	AA	CC
1618	2575467	G/T	3	138643142	+	NA	NA	NA	NA	NA	NA	GG	GG	GG	GG	GG	GG	TT	GG	GG	GG	GG	GG	GG	GG	TT	GG	GG	GG	GG	GG	GG	GG	GG	GG	GG	GG	GG	GG	GG	GG	TG	GG	GG	GG	GG	GG	GG	GG
1619	100058325	G/C	3	140463047	+	NA	NA	NA	NA	NA	NA	GG	GG	GG	GG	GG	GG	GG	GG	GG	GG	GG	GG	GG	CC	GG	CC	CC	CC	CG	CC	CC	CC	CC	GG	GG	GG	GG	GG	CG	GG	CG	GG	GG	GG	GG	GG	GG	GG
1620	2490661	C/T	3	143697854	+	NA	NA	NA	NA	NA	NA	CC	CC	CC	CC	CC	TT	CC	CC	CC	CC	CC	CC	CC	CC	TT	CC	CC	CC	CC	CC	CC	CC	CC	CC	CC	CC	CC	CC	TC	CC	CC	CC	CC	CC	CC	CC	TC	CC
1621	2457506	T/C	3	143802297	+	NA	NA	NA	NA	NA	NA	TT	TT	TT	TT	TT	TT	TT	TT	TT	TT	TT	TT	TT	TT	TT	CC	TT	TT	TT	TT	TT	TT	TT	TT	TT	TT	TT	CC	TT	CC	CT	TT	TT	TT	TT	TT	TT	TT
1622	4773309	G/C	3	144925975	+	NA	NA	NA	NA	NA	NA	GG	GG	CC	CG	CC	GG	CC	CC	CC	GG	GG	GG	CC	CC	CG	CG	GG	GG	GG	GG	GG	GG	GG	GG	GG	CC	GG	GG	GG	GG	CG	GG	GG	GG	CC	CC	GG	GG
1623	2404203	A/G	3	145181809	+	NA	NA	NA	NA	NA	NA	GG	GG	AA	GG	GA	AA	AA	AA	AA	NN	NN	NN	AA	AA	AA	AA	AA	AA	AA	AA	AA	AA	AA	GG	AA	AA	GG	AA	AA	AA	AA	GA	GG	GG	AA	AA	GA	NN
1624	2474555	C/A	3	145730075	+	NA	NA	NA	NA	NA	NA	CC	CC	CC	CC	CC	CC	CC	CC	CC	AA	AA	AA	CA	CC	CC	CA	CC	CC	CC	CC	CC	CC	CC	CC	CC	CC	CC	AA	CC	AA	CC	CC	CC	CC	CC	CC	CC	AA
1625	4583681	A/G	3	145789965	+	NA	NA	NA	NA	NA	NA	AA	AA	AA	AA	AA	AA	AA	AA	AA	AA	AA	AA	AA	AA	AA	AA	AA	AA	AA	AA	AA	AA	AA	AA	AA	AA	AA	GG	AA	GG	AA	AA	AA	AA	AA	AA	AA	AA
1626	2434680	T/C	3	145822756	+	NA	NA	NA	NA	NA	NA	TT	TT	TT	TT	TT	TT	TT	TT	TT	TT	TT	TT	TT	TT	TT	TT	TT	TT	TT	TT	TT	TT	TT	TT	TT	TT	TT	CC	TT	CC	TT	TT	TT	TT	TT	TT	TT	TT
1627	4575818	A/G	3	148841634	+	NA	NA	NA	NA	NA	NA	AA	AA	AA	AA	AA	AA	AA	AA	AA	AA	GG	AA	AA	AA	GG	AA	NN	AA	AA	AA	AA	AA	AA	AA	AA	AA	AA	AA	GA	AA	AA	AA	AA	AA	AA	AA	AA	AA
1628	4770914	C/T	3	149244563	+	NA	NA	NA	NA	NA	NA	CC	CC	CC	CC	CC	TT	TT	CC	CC	CC	TT	CC	CC	CC	TT	CC	CC	CC	CC	CC	CC	CC	CC	CC	CC	CC	CC	CC	TC	CC	TC	CC	CC	CC	CC	CC	TC	CC
1629	4766871	G/C	3	149247355	+	NA	NA	NA	NA	NA	NA	GG	GG	GG	GG	GG	CC	CG	GG	GG	GG	NN	GG	GG	GG	GG	GG	GG	GG	GG	GG	GG	GG	GG	GG	GG	GG	GG	GG	CG	GG	CG	GG	GG	GG	GG	GG	CG	GG
1630	9679112	T/C	3	149368249	+	NA	NA	NA	NA	NA	NA	TT	TT	TT	TT	TT	CC	CC	TT	TT	TT	TT	TT	TT	NN	TT	TT	TT	TT	TT	TT	TT	TT	TT	TT	NN	TT	TT	TT	CT	TT	CT	TT	TT	TT	TT	TT	CT	TT
1631	4581544	A/G	3	149398895	+	NA	NA	NA	NA	NA	NA	NN	GG	AA	NN	AA	GG	AA	AA	AA	AA	GG	AA	AA	AA	GG	AA	GG	GG	GA	GG	GG	GG	GG	NN	AA	AA	NN	AA	GA	AA	AA	AA	AA	AA	AA	AA	GG	AA
1632	4583615	T/G	3	150274992	+	NA	NA	NA	NA	NA	NA	TT	TT	TT	TT	TG	TT	TG	GG	GG	GG	GG	GG	GG	GG	TT	TG	TT	TT	TG	TT	TT	GG	GG	TT	GG	GG	TT	TT	TT	TT	TT	TT	TT	TT	TT	GG	TG	GG
1633	4590035	C/A	3	151044053	+	NA	NA	NA	NA	NA	NA	CC	CC	CC	CC	CC	CC	CC	CC	CC	CC	CC	CC	CC	AA	CC	CC	CC	CC	CC	CC	CC	CC	CC	CC	CC	CC	CC	CC	CC	CC	CC	CC	CC	CC	CC	CC	CC	CC
1634	4582045	G/T	3	151336190	+	NA	NA	NA	NA	NA	NA	GG	GG	GG	GG	GG	GG	GG	GG	GG	GG	GG	GG	GG	TT	GG	GG	GG	GG	GG	GG	GG	GG	GG	GG	GG	GG	GG	GG	GG	GG	GG	GG	GG	GG	GG	GG	GG	GG
1635	4773004	C/T	3	151626705	+	NA	NA	NA	NA	NA	NA	TT	CC	TT	TT	TT	TT	TT	TC	TT	CC	CC	CC	TT	CC	TT	TT	CC	CC	CC	CC	CC	CC	CC	CC	CC	TT	TT	CC	TC	CC	CC	TT	CC	CC	TT	TT	TC	CC
1636	100231716	A/G	3	152845401	+	NA	NA	NA	NA	NA	NA	AA	AA	AA	AA	AA	AA	AA	AA	AA	GG	GA	GA	AA	AA	AA	AA	NN	NN	AA	NN	NN	NN	NN	AA	AA	AA	AA	AA	AA	AA	GA	AA	AA	AA	AA	AA	AA	GG
1637	4582996	G/C	3	153262729	+	NA	NA	NA	NA	NA	NA	CC	GG	CC	CC	CC	GG	GG	CC	CC	CC	CC	CG	GG	GG	GG	CG	GG	GG	GG	GG	GG	GG	GG	GG	GG	CC	CC	GG	CG	GG	GG	CC	GG	GG	CC	CG	GG	CC
1638	5583615	A/G	3	154075852	+	NA	NA	NA	NA	NA	NA	AA	AA	AA	AA	AA	AA	AA	AA	AA	AA	AA	AA	AA	AA	GG	GA	AA	AA	AA	AA	AA	AA	AA	AA	AA	AA	AA	AA	GA	AA	AA	AA	AA	AA	AA	AA	AA	AA
1639	2485102	C/T	3	154089264	+	NA	NA	NA	NA	NA	NA	CC	CC	CC	CC	CC	CC	CC	CC	CC	CC	CC	CC	CC	CC	CC	CC	CC	CC	CC	CC	CC	CC	CC	CC	CC	CC	CC	TC	CC	TC	CC	CC	CC	CC	CC	CC	CC	CC
1640	2425806	G/C	3	154089330	+	NA	NA	NA	NA	NA	NA	GG	GG	GG	GG	CG	CG	CG	CG	CG	CG	GG	GG	GG	CG	GG	CG	CG	GG	GG	CG	CG	CG	CG	CG	GG	CG	GG	GG	GG	GG	GG	GG	GG	CG	GG	GG	CG	GG
1641	2419351	C/A	3	155510362	+	NA	NA	NA	NA	NA	NA	AA	AA	AA	AA	CA	NN	AA	CC	CC	CC	CC	CA	CC	AA	CC	CA	AA	AA	AA	AA	AA	AA	AA	AA	AA	AA	AA	NN	CC	NN	CC	AA	AA	AA	AA	AA	AA	CC
1642	2437882	T/G	3	155688705	+	NA	NA	NA	NA	NA	NA	GT	GT	GT	GT	GT	TT	TT	GG	GG	TT	TT	GT	GG	GT	GT	GT	TT	TT	TT	TT	TT	TT	TT	GT	GT	GT	GT	GT	GT	TT	TT	GT	GT	GT	GT	GT	GT	TT
1643	2462398	C/T	3	155957247	+	NA	NA	NA	NA	NA	NA	CC	CC	CC	CC	CC	CC	CC	CC	CC	TT	TT	TC	CC	CC	NN	CC	CC	CC	CC	CC	CC	CC	CC	CC	CC	CC	CC	CC	CC	CC	CC	CC	CC	CC	CC	CC	CC	TT
1644	4579011	C/T	3	156364027	+	NA	NA	NA	NA	NA	NA	CC	CC	CC	CC	CC	CC	CC	CC	CC	CC	CC	CC	CC	CC	TT	CC	CC	CC	CC	CC	CC	CC	CC	CC	CC	CC	CC	CC	CC	CC	NN	CC	CC	CC	CC	CC	CC	CC
1645	100162177	T/C	3	156429313	+	NA	NA	NA	NA	NA	NA	TT	CC	TT	TT	TC	NN	TT	CC	CC	TT	TT	TT	CC	TT	CC	TT	TT	TC	TT	TT	TT	TT	TT	TT	TT	TT	TT	TT	TT	TT	TT	TT	CC	CC	TT	TT	CC	TT
1646	9687350	A/C	3	156485271	+	NA	NA	NA	NA	NA	NA	AA	AA	AA	AA	AA	AA	AA	AA	AA	AA	AA	AA	AA	AA	AA	AA	AA	AA	AA	AA	AA	AA	AA	AA	AA	AA	AA	CC	AA	CC	AA	AA	AA	AA	AA	AA	AA	AA
1647	2456274	C/G	3	157087193	+	NA	NA	NA	NA	NA	NA	GC	GG	CC	GC	GC	GG	GG	GG	GG	CC	GC	CC	GG	GC	GC	CC	GG	GG	GG	GG	GG	GG	GG	GG	GG	CC	GC	CC	GC	CC	CC	CC	GC	GG	CC	CC	GG	CC
1648	4589721	T/A	3	157204950	+	NA	NA	NA	NA	NA	NA	TA	TT	TT	TA	TT	AA	TT	TT	TT	TT	TT	TT	TT	TT	AA	TT	TT	TT	TT	TT	TT	TT	TT	AA	AA	TA	TA	TT	TA	TT	TT	TT	TT	TT	TT	TT	TA	TT
1649	2467290	A/C	3	158513733	+	NA	NA	NA	NA	NA	NA	AA	AA	AA	AA	AC	CC	CC	CC	CC	AA	AA	AA	CC	AA	AA	AA	AA	AA	AA	AA	AA	AA	AA	AA	AA	AA	AA	CC	CC	CC	CC	AA	AA	AA	AA	AA	AC	AA
1650	2567794	C/T	3	159388909	+	NA	NA	NA	NA	NA	NA	CC	CC	CC	CC	CT	CC	TT	TT	TT	CC	CC	CC	TT	CC	TT	CT	TT	CC	CT	TT	TT	TT	TT	CC	CC	CC	CC	TT	CT	TT	CC	CC	CC	CC	CC	CC	CC	CC
1651	2444568	A/G	3	159808565	+	NA	NA	NA	NA	NA	NA	AA	AA	GA	AA	AA	AA	AA	GA	AA	AA	AA	AA	AA	AA	AA	AA	AA	GG	AA	AA	AA	AA	AA	GG	GG	AA	AA	AA	AA	AA	AA	AA	AA	AA	AA	AA	AA	AA
1652	4771454	T/A	3	160075844	+	NA	NA	NA	NA	NA	NA	TT	AA	TT	TT	AT	TT	AA	AA	AA	AA	TT	AA	AA	TT	AT	TT	TT	AA	AT	TT	TT	TT	TT	AT	AA	TT	TT	AA	TT	AA	TT	TT	AA	AA	TT	TT	AT	AA
1653	4582277	T/C	3	160407194	+	NA	NA	NA	NA	NA	NA	TT	TT	TT	TT	TT	NN	TT	TT	TT	CC	TT	CC	TT	TT	TT	TT	TT	CC	CC	TT	TT	TT	TT	CC	CC	TT	TT	CC	TT	TT	NN	TT	TT	TT	TT	TT	TT	CC
1654	2437687	A/G	3	161560130	+	NA	NA	NA	NA	NA	NA	GG	AA	GG	GG	GA	AA	AA	AA	AA	AA	AA	AA	AA	GG	AA	GG	AA	AA	AA	AA	AA	AA	AA	AA	AA	GG	GG	GG	GA	AA	AA	GG	AA	AA	GG	GG	AA	AA
1655	4584664	T/C	3	161730664	+	NA	NA	NA	NA	NA	NA	CC	TT	CC	CC	CT	TT	TT	TT	TT	TT	CC	TT	TT	CC	TT	CC	CC	TT	CT	CC	CC	CC	CC	TT	TT	CC	CC	TT	CT	TT	TT	CC	TT	TT	CC	CC	TT	TT
1656	2425080	C/T	3	165170409	+	NA	NA	NA	NA	NA	NA	CC	CC	CC	CC	CC	CC	CC	CC	CC	CC	CC	CC	CC	CC	CC	CC	CC	CC	CC	CC	CC	CC	CC	CC	CC	CC	CC	TT	CC	CC	CC	CC	CC	CC	CC	CC	CC	CC
1657	4582061	C/T	3	165411707	+	NA	NA	NA	NA	NA	NA	CC	CC	CC	CC	CC	CC	CC	CC	CC	CC	CC	CC	CC	CC	CC	CC	CC	CC	CC	CC	CC	CC	CC	CC	CC	CC	CC	TT	CC	CC	TT	CC	CC	CC	CC	CC	TC	CC
1658	5586668	C/T	3	165642978	+	NA	NA	NA	NA	NA	NA	CC	CC	CC	CC	TC	TT	CC	CC	CC	TT	TT	TT	CC	CC	TC	TC	CC	CC	CC	CC	CC	CC	CC	CC	CC	CC	CC	CC	TC	CC	NN	CC	CC	CC	CC	CC	TC	TT
1659	2460365	A/G	3	165731205	+	NA	NA	NA	NA	NA	NA	AA	AA	AA	AA	AA	AA	AA	AA	AA	AA	AA	AA	AA	AA	AA	AA	AA	GG	GA	AA	AA	AA	AA	GG	GG	AA	AA	AA	AA	AA	AA	AA	AA	AA	AA	AA	AA	AA
1660	9708226	C/T	3	165765150	+	NA	NA	NA	NA	NA	NA	CC	CC	CC	CC	CC	TT	CC	CC	CC	CC	CC	CC	CC	CC	CC	CC	CC	CC	CC	CC	CC	CC	CC	CC	CC	CC	CC	CC	CC	CC	CC	CC	CC	CC	CC	CC	TC	CC
1661	4771083	G/A	3	165858119	+	NA	NA	NA	NA	NA	NA	GG	GG	GG	GG	GG	AA	GG	GG	GG	GG	GG	GG	GG	GG	GG	GG	GG	GG	GG	GG	GG	GG	GG	GG	GG	GG	GG	GG	AG	AA	GG	GG	GG	GG	GG	GG	AG	GG
1662	100126982	C/T	3	165910367	+	NA	NA	NA	NA	NA	NA	CC	CC	CC	CC	TC	CC	CC	CC	TC	CC	CC	CC	CC	TT	CC	CC	CC	TT	TT	CC	CC	CC	CC	TT	NN	CC	CC	CC	CC	CC	CC	CC	CC	CC	CC	CC	CC	CC
1663	2426353	G/A	3	166019832	+	NA	NA	NA	NA	NA	NA	GG	GG	GG	GG	GG	GG	GG	GG	GG	GG	GG	GG	GG	GG	GG	GG	AA	GG	AG	AA	AA	AA	AA	GG	GG	GG	GG	GG	GG	GG	AA	GG	GG	GG	GG	GG	GG	GG
1664	5586725	C/A	3	166436008	+	NA	NA	NA	NA	NA	NA	AA	CC	AA	AA	AC	CC	CC	CC	CC	CC	AC	CC	CC	CC	CC	AA	CC	CC	CC	CC	CC	CC	CC	CC	CC	AA	AA	AA	CC	CC	CC	AA	CC	CC	AA	CC	CC	AA
1665	7049270	G/C	3	166796858	+	NA	NA	NA	NA	NA	NA	GG	GG	GG	GG	GG	CC	GG	GG	GG	GG	GG	GG	GG	GG	GG	GG	CC	GG	CG	CC	CG	CC	CC	CG	GG	GG	GG	GG	CC	GG	GG	GG	GG	GG	GG	GG	CG	GG
1666	2579981	T/G	3	167612689	+	NA	NA	NA	NA	NA	NA	GG	GG	TT	GG	TG	TT	TT	TT	TT	TT	TT	TT	TT	TT	TT	TT	TT	TT	TT	TT	TT	TT	TT	TT	TT	TT	GG	TT	GG	TT	TT	TG	TG	GG	TT	TT	TT	TT
1667	2395251	G/T	3	167688345	+	NA	NA	NA	NA	NA	NA	GG	GG	GG	GG	GG	GG	GG	GG	GG	GG	GG	GG	GG	GG	GG	GG	TT	GG	TG	TT	TG	TT	TT	GG	TT	GG	GG	GG	GG	GG	GG	GG	GG	GG	GG	GG	TG	GG
1668	4775035	C/T	3	167690508	+	NA	NA	NA	NA	NA	NA	CC	CC	TC	CC	TT	TT	TT	TT	TC	TT	TT	TT	TT	TT	TT	CC	NN	TT	TT	NN	TT	NN	NN	TT	NN	TT	CC	TT	TT	TT	CC	CC	CC	CC	TC	CC	TC	TT
1669	2387520	A/C	3	168297513	+	NA	NA	NA	NA	NA	NA	AA	AA	AA	AA	AA	CC	AA	AA	AA	AA	AA	AA	AA	CA	AA	AA	AA	AA	AA	AA	AA	AA	AA	AA	AA	AA	AA	AA	CC	CC	AA	AA	AA	AA	AA	AA	CA	AA
1670	2586822	C/A	3	168302993	+	NA	NA	NA	NA	NA	NA	CC	CC	CC	CC	CC	CC	CC	CC	CC	CC	CC	CC	CC	CC	CC	CC	CC	NN	CC	CC	CC	CC	CC	NN	CC	CC	CC	AA	CC	AA	CC	CC	CC	CC	CC	CC	CC	AA
1671	2566024	A/G	3	169045831	+	NA	NA	NA	NA	NA	NA	AG	GG	AA	AA	AG	GG	AG	AA	AA	AA	AA	AA	AA	GG	AA	AG	AA	GG	AG	AA	AG	AA	AA	GG	AA	AA	AA	GG	GG	GG	AA	AA	GG	GG	AG	GG	GG	GG
1672	100057865	G/A	3	169078519	+	NA	NA	NA	NA	NA	NA	AA	GG	GA	AA	GG	GG	GG	GG	GG	GG	GG	GG	GG	GG	GG	GA	GG	GG	GG	GG	GG	GG	GG	GG	GG	GG	AA	GG	GG	GG	GG	AA	GG	GG	GA	GG	GG	GG
1673	4772771	G/C	3	169079844	+	NA	NA	NA	NA	NA	NA	GG	GG	GG	GG	GG	CG	CG	GG	GG	GG	GG	GG	GG	CC	GG	GG	GG	GG	GG	GG	GG	GG	GG	GG	CG	GG	GG	NN	CG	CC	CC	CG	GG	GG	GG	GG	CG	NN
1674	2513931-2	C/T	3	169080004	+	NA	NA	NA	NA	NA	NA	CC	CC	CC	CC	CC	CC	CC	CC	CC	CC	CC	CC	CC	CC	CC	CC	CC	CC	CC	CC	CC	CC	CC	CC	CC	CC	CC	TC	CC	NN	CC	CC	CC	CC	CC	CC	CC	TT
1675	2513931-1	G/C	3	169080004	+	NA	NA	NA	NA	NA	NA	GG	GG	GG	GG	GG	GG	GG	GG	GG	GG	GG	GG	GG	GG	GG	GG	GG	GG	GG	GG	GG	GG	GG	GG	GG	GG	GG	GG	GG	CC	GG	CG	GG	GG	GG	GG	GG	NN
1676	2592123	T/C	3	169115305	+	NA	NA	NA	NA	NA	NA	TT	TT	TT	TT	CT	TT	CC	CC	CC	CC	CC	CC	CC	TT	CC	CT	TT	TT	TT	TT	TT	TT	TT	TT	TT	CC	TT	TT	TT	TT	TT	TT	TT	TT	TT	TT	CT	TT
1677	4767476	C/T	3	170441913	+	NA	NA	NA	NA	NA	NA	CC	TT	CT	CC	TT	TT	TT	TT	TT	TT	TT	TT	TT	CC	TT	CC	NN	CC	CC	CC	CC	CC	CC	CC	CC	CC	CC	CC	CT	TT	TT	CC	TT	TT	CT	TT	CT	CC
1678	4773578	G/A	3	170460296	+	NA	NA	NA	NA	NA	NA	GG	AA	GG	GG	GG	GG	GG	GG	GG	GG	GG	GG	GG	GG	GG	GG	AA	GG	AG	AA	AG	AG	AA	GG	AA	GG	GG	GG	GG	AA	GG	GG	AG	AA	GG	AA	AG	GG
1679	9668351	A/C	3	171036922	+	NA	NA	NA	NA	NA	NA	AA	AA	AA	AA	AA	AA	AA	AA	NN	AA	AA	AA	AA	AA	AA	AA	NN	NN	AA	AA	NN	AA	AA	AA	AA	AA	AA	CC	AA	AA	AA	NN	AA	AA	AA	AA	AA	CC
1680	4773454	G/A	3	171154892	+	NA	NA	NA	NA	NA	NA	GG	GG	GG	GG	GG	GG	GG	GG	GG	GG	GG	GG	GG	GG	GG	GG	GG	AA	AA	GG	AG	GG	GG	AA	AG	GG	GG	AA	AA	AA	AA	GG	GG	GG	GG	GG	AG	AA
1681	2428126	G/A	3	171155406	+	NA	NA	NA	NA	NA	NA	GG	GG	GG	AG	GG	GG	GG	GG	GG	GG	GG	GG	GG	GG	GG	GG	GG	GG	GG	GG	GG	GG	GG	GG	GG	GG	GG	AA	AG	GG	GG	GG	GG	GG	GG	GG	GG	AA
1682	2506417	C/T	3	171443128	+	NA	NA	NA	NA	NA	NA	CC	CC	CC	CC	CC	CC	CC	CC	CC	CC	CC	CC	CC	CC	CC	CC	CC	CC	CC	CC	CC	CC	CC	CC	CC	CC	CC	CC	CC	CC	CC	CC	CC	CC	CC	CC	CC	CC
1683	2409962	A/G	3	171443194	+	NA	NA	NA	NA	NA	NA	AA	AA	AA	AA	AA	AA	AA	AA	AA	AA	AA	AA	AA	AA	AA	AA	AA	AA	AA	AA	AA	AA	AA	AA	AA	AA	AA	AA	AA	AA	AA	AA	AA	AA	AA	AA	GA	AA
1684	9687599	T/C	3	172052639	+	NA	NA	NA	NA	NA	NA	TT	TT	TC	TT	CC	NN	CC	CC	CC	CC	CC	CC	CC	TT	CC	TC	NN	TT	TT	TT	TC	CC	CC	TT	CC	TT	TT	TT	TT	TT	CC	TT	TT	TT	TC	TT	TC	TT
1685	4775091	G/T	3	172378034	+	NA	NA	NA	NA	NA	NA	GG	GG	GG	GG	TG	GG	TT	TT	TT	TT	TT	TT	TG	GG	TT	TG	GG	GG	GG	GG	GG	GG	GG	GG	GG	GG	GG	GG	TT	GG	GG	GG	GG	GG	GG	GG	GG	GG
1686	2458765	A/G	3	172447306	+	NA	NA	NA	NA	NA	NA	GG	GG	GG	GG	AA	AA	AA	AA	AA	AA	AA	AA	AA	AA	AA	GG	GG	GG	GG	GG	GG	GG	GG	GG	GG	GA	GG	AA	AA	AA	AA	GG	GG	GG	GA	GA	GA	AA
1687	4775962	C/T	3	172473374	+	NA	NA	NA	NA	NA	NA	TT	TT	TC	TT	CC	CC	CC	CC	CC	CC	CC	CC	CC	CC	CC	TC	CC	CC	CC	CC	CC	CC	CC	CC	CC	CC	TT	CC	CC	NN	CC	TT	TT	TT	TC	TT	TC	CC
1688	4773761	G/A	3	172568802	+	NA	NA	NA	NA	NA	NA	GG	GG	GG	GG	GG	GG	GG	GG	GG	GG	GG	GG	GG	GG	GG	GG	NN	NN	NN	AA	NN	AA	AA	AA	NN	GG	GG	GG	GG	GG	GG	GG	GG	GG	GG	GG	GG	GG
1689	4765553	T/A	3	172854649	+	NA	NA	NA	NA	NA	NA	TT	TT	TT	TT	AT	AA	AA	AA	AA	AA	AA	AA	AA	AA	AA	AT	TT	TT	TT	AA	TT	TT	TT	AA	TT	AA	TT	TT	AA	AA	AA	TT	TT	TT	TT	TT	AT	TT
1690	4583283	C/A	3	173019483	+	NA	NA	NA	NA	NA	NA	CC	CC	CC	CC	CC	CC	CC	CC	CC	CC	CC	CC	CC	AA	AC	CC	CC	CC	CC	CC	CC	CC	CC	CC	CC	AA	CC	AA	AA	CC	AA	CC	CC	CC	CC	CC	CC	AA
1691	100056401	C/A	3	173204416	+	NA	NA	NA	NA	NA	NA	CC	CC	CC	CC	CC	CC	CC	CC	CC	CC	CC	CC	CC	CC	CC	CC	CC	CC	CC	CC	CC	CC	CC	CC	NN	CC	CC	CC	CC	CC	CC	CC	CC	CC	CC	CC	CC	CC
1692	4771021	C/T	3	173255268	+	NA	NA	NA	NA	NA	NA	CC	CC	CC	CC	TC	NN	TT	TT	TT	TT	TT	TT	TT	TT	TT	TC	CC	CC	CC	CC	CC	CC	CC	CC	CC	TT	CC	CC	TT	CC	TT	CC	CC	CC	CC	CC	CC	CC
1693	5588616	T/C	3	173289018	+	NA	NA	NA	NA	NA	NA	TT	TT	TT	TT	TT	CC	TT	TT	TT	TT	TT	TT	TT	CC	TT	TT	CC	CC	CC	TT	CC	CC	CC	CT	CC	CC	TT	TT	TT	NN	CC	TT	TT	TT	TT	TT	CT	TT
1694	4579007	A/G	3	175585862	+	NA	NA	NA	NA	NA	NA	GA	GG	GA	AA	AA	AA	AA	AA	AA	AA	AA	AA	GG	AA	GA	GA	AA	AA	AA	GG	AA	AA	AA	GG	AA	AA	AA	AA	AA	AA	AA	AA	GG	GG	GA	GG	GA	AA
1695	4764686	G/A	3	175587261	+	NA	NA	NA	NA	NA	NA	GG	AA	AG	GG	GG	GG	GG	GG	GG	GG	GG	GG	AA	GG	GG	AG	GG	GG	GG	AA	GG	GG	GG	AA	GG	GG	GG	GG	GG	GG	GG	GG	AA	AA	AG	AA	AG	GG
1696	2573359	C/A	3	175634838	+	NA	NA	NA	NA	NA	NA	AA	AA	AA	AA	AC	CC	CC	CC	CC	CC	CC	CC	AA	CC	CC	AA	AA	AA	AA	CC	AA	AA	AA	CC	AA	CC	AA	AA	CC	CC	CC	AA	AA	AA	AA	AA	AC	AA
1697	4773103	A/G	3	176680324	+	NA	NA	NA	NA	NA	NA	NN	AA	AA	NN	AA	AA	AA	AA	AA	AA	GG	GG	GG	AA	AA	AA	GG	GG	GG	NN	GG	GG	GG	GG	GG	AA	NN	AA	AA	GG	AA	NN	AA	AA	AA	AA	AA	AA
1698	4770075	C/A	3	176680511	+	NA	NA	NA	NA	NA	NA	AA	CC	CC	AA	CC	CC	CC	CC	CC	CC	CC	CC	CC	CC	CC	CC	CC	CC	CC	AA	CC	CC	CC	CC	CC	CC	AA	CC	CC	CC	CC	AA	CC	CC	CC	CC	CC	CC
1699	4584047	A/C	3	176784400	+	NA	NA	NA	NA	NA	NA	CC	AA	AA	CC	AA	AA	AA	AA	AA	AA	AA	AA	AA	AA	AA	AA	AA	AA	AA	CC	AA	AA	AA	AA	AA	AA	CC	AA	AA	AA	AA	CA	AA	AA	AA	AA	AA	AA
1700	2401522	A/C	3	176805651	+	NA	NA	NA	NA	NA	NA	AA	AA	AA	AA	AA	AA	AA	AA	AA	AA	CC	CC	CC	AA	AA	AA	CC	CC	CC	AA	CC	CC	CC	CC	CC	AA	AA	AA	CC	CC	AA	AA	AA	AA	AA	AA	CA	AA
1701	2447055	G/A	3	176805988	+	NA	NA	NA	NA	NA	NA	GG	GG	GG	GG	GG	GG	GG	GG	GG	GG	GG	GG	GG	GG	GG	GG	GG	GG	GG	GG	GG	GG	GG	GG	GG	GG	GG	GG	AA	GG	GG	GG	GG	GG	GG	GG	AG	GG
1702	4766649	A/G	3	177142902	+	NA	NA	NA	NA	NA	NA	AA	AA	AA	AA	AA	AA	AA	AA	AA	AA	AA	AA	AA	AA	AA	AA	AA	AA	AA	AA	AA	AA	AA	AA	AA	AA	AA	AA	GG	AA	AA	AA	AA	AA	AG	AA	AG	GG
1703	2383193	A/G	3	177146902	+	NA	NA	NA	NA	NA	NA	AA	AA	AA	AA	AA	AA	AA	AA	AA	AA	AA	AA	AA	AA	AA	AA	AA	AA	AA	AA	AA	AA	AA	AA	AA	AA	AA	AA	GG	AA	AA	AA	AA	AA	GA	AA	AA	GG
1704	4775773	C/T	3	177442226	+	NA	NA	NA	NA	NA	NA	CC	CC	TC	CC	CC	CC	CC	CC	CC	CC	CC	CC	CC	TT	TT	TC	CC	CC	CC	CC	CC	CC	CC	CC	CC	CC	CC	CC	TT	CC	CC	CC	TC	CC	TC	CC	TC	TC
1705	9693785	T/A	3	177442226	+	NA	NA	NA	NA	NA	NA	TT	TT	TA	TT	TT	NN	TT	TT	TT	TT	TT	TT	TT	AA	AA	TA	TT	TT	TT	TT	TT	TT	TT	TT	TT	TT	TT	TT	TA	TT	TT	TT	TA	TT	TA	TT	TA	TA
1706	2440265	G/A	3	178006626	+	NA	NA	NA	NA	NA	NA	GG	GG	GG	GG	GG	GG	GG	GG	GG	GG	GG	GG	GG	GG	GG	GG	GG	GG	GG	GG	GG	GG	GG	GG	GG	AG	GG	GG	AA	GG	AA	GG	GG	GG	GG	GG	GG	GG
1707	2561557	A/T	3	178267306	+	NA	NA	NA	NA	NA	NA	AA	AA	AA	AA	AA	AA	AA	AA	AA	AA	TT	TT	TT	AA	AA	AA	AA	AA	AA	AA	AA	AA	AA	AA	AA	AA	AA	AA	AA	AA	AA	AA	AA	AA	AA	AA	AA	AA
1708	2426233	T/C	3	178571658	+	NA	NA	NA	NA	NA	NA	CC	TT	TT	CC	CT	TT	CC	CC	CC	CC	CC	TT	TT	TT	TT	TT	CC	TT	TT	CC	TT	TT	TT	TT	TT	TT	CC	TT	TT	TT	TT	CC	TT	TT	TT	TT	TT	TT
1709	4772546	G/C	3	178602323	+	NA	NA	NA	NA	NA	NA	CC	NN	GG	CC	CC	GG	CC	CC	CC	CC	CC	GG	GG	GG	GG	CC	CC	GG	GG	CC	GG	GG	GG	GG	GG	GG	CC	NN	GG	GG	GG	CC	NN	NN	GG	NN	GG	GG
1710	4590111	C/T	3	178605910	+	NA	NA	NA	NA	NA	NA	CC	TT	TC	CC	TC	NN	CC	CC	CC	CC	CC	CC	CC	CC	CC	TC	CC	CC	CC	CC	CC	CC	CC	CC	CC	CC	CC	TT	CC	CC	CC	CC	TT	TT	TC	TT	TC	CC
1711	5589916	G/C	3	178605910	+	NA	NA	NA	NA	NA	NA	GG	GG	GG	GG	GG	GG	GG	GG	GG	GG	GG	GG	GG	GG	GG	GG	GG	GG	GG	GG	GG	GG	GG	GG	GG	GG	GG	GG	GG	GG	GG	GG	GG	GG	GG	GG	CG	GG
1712	2463350	C/G	3	179501973	+	NA	NA	NA	NA	NA	NA	GG	CC	CC	GG	GC	CC	GG	GG	GG	GG	GG	CC	GG	CC	CC	GC	GG	CC	CC	GG	CC	CC	CC	CC	CC	CC	GG	CC	CC	CC	CC	GG	CC	CC	CC	CC	CC	GG
1713	4589800	G/C	3	179786143	+	NA	NA	NA	NA	NA	NA	GG	GG	GG	GG	GG	NN	GG	GG	GG	GG	GG	GG	GG	GG	GG	GG	GG	GG	GG	GG	GG	GG	GG	GG	GG	GG	GG	GG	GG	GG	GG	GG	GG	GG	GG	GG	GG	GG
1714	2404886	C/A	3	179804087	+	NA	NA	NA	NA	NA	NA	NN	CC	CC	CC	CC	CC	CC	CC	CC	CC	CC	CC	CC	CC	CC	CC	CC	CC	CC	NN	CC	CC	CC	CC	CC	CC	NN	CC	AA	CC	CC	CC	CC	CC	CC	CC	CA	CC
1715	9706289	C/A	3	179804087	+	NA	NA	NA	NA	NA	NA	AA	CC	CC	AA	CC	CC	CC	CC	CC	CC	CC	CC	CC	CC	CC	CC	AA	CC	CC	AA	CC	CC	CC	CC	CC	CC	AA	CA	NN	CC	CC	AA	CC	CC	CC	CC	CC	CC
1716	5583628	G/A	3	180042580	+	NA	NA	NA	NA	NA	NA	GA	GG	GG	AA	GG	GG	GG	GG	GG	GG	GG	GG	GG	GG	GG	GG	AA	GA	AA	AA	AA	AA	AA	AA	AA	GA	AA	GG	GG	GG	GG	AA	GG	GG	GG	GG	GG	GG
1717	9699138	C/T	3	181654080	+	NA	NA	NA	NA	NA	NA	CC	CC	CC	CC	CC	CC	CC	CC	CC	CC	CC	CC	CC	TT	TT	CC	CC	TT	TT	CC	TT	TT	TT	TT	TT	CC	CC	CC	CC	CC	CC	CC	CC	CC	CC	CC	CC	CC
1718	2483865	T/C	3	181815667	+	NA	NA	NA	NA	NA	NA	TT	TT	CT	TT	TT	TT	TT	TT	TT	TT	TT	TT	TT	TT	TT	TT	TT	TT	TT	TT	TT	TT	TT	TT	TT	CC	TT	TT	CC	CC	CC	TT	TT	TT	CT	TT	CT	TT
1719	2391762	A/C	3	181815746	+	NA	NA	NA	NA	NA	NA	AA	AA	AA	AA	AA	AA	AA	AA	AA	AA	AA	CC	AA	AA	AA	CC	AA	AA	AA	AA	AA	AA	AA	AA	AA	CC	AA	AA	CC	CC	CC	AA	AA	AA	AA	AA	CA	AA
1720	4584474	T/C	3	182595626	+	NA	NA	NA	NA	NA	NA	CC	TT	TT	CC	TT	TT	TT	TT	TT	TT	TT	TT	TT	TT	TT	TT	CC	CC	CC	CC	CC	CC	CC	CC	CC	TT	CC	TT	TT	TT	TT	CC	TT	TT	TT	TT	TT	CT
1721	4773613	C/T	3	182595796	+	NA	NA	NA	NA	NA	NA	TT	CC	CC	TT	CC	CC	CC	CC	CC	CT	CC	CC	CC	CC	CC	CC	NN	TT	TT	TT	CT	TT	TT	NN	TT	CC	TT	CC	CC	CC	CC	TT	CC	CC	CC	CC	CC	CT
1722	2531272	C/G	3	182842889	+	NA	NA	NA	NA	NA	NA	CG	GG	GG	CG	CG	NN	CC	CC	CC	CC	CC	CC	GG	GG	GG	CG	CC	CC	CC	CC	CC	CC	CC	CC	CC	GG	CC	GG	GG	GG	GG	CC	GG	GG	GG	GG	GG	CG
1723	100127920	G/C	3	182847321	+	NA	NA	NA	NA	NA	NA	GG	GG	GC	GG	GG	GG	GG	GG	GG	GG	GG	GG	GG	GG	GG	GG	GG	GG	GG	GG	GG	GG	GG	GG	GG	GG	GG	GG	NN	GG	GG	GG	GG	GG	GC	GG	GG	GG
1724	2426078	G/T	3	183046371	+	NA	NA	NA	NA	NA	NA	GG	GG	GG	GG	GG	GG	GG	GG	GG	GG	GG	GG	TG	GG	GG	GG	GG	GG	GG	GG	GG	GG	GG	GG	GG	GG	GG	GG	GG	TG	GG	GG	GG	GG	GG	GG	GG	TG
1725	4773337	C/T	3	183266326	+	NA	NA	NA	NA	NA	NA	TT	CC	CC	TT	CC	CC	CC	CC	CC	CC	CC	CC	CC	CC	CC	CC	TT	CC	CC	TT	CC	CC	CC	CC	CC	CC	TT	CC	CC	CC	CC	TT	CC	CC	CC	CC	CC	CC
1726	5586806	G/A	3	183553989	+	NA	NA	NA	NA	NA	NA	GG	GG	AG	GG	GG	GG	GG	GG	GG	GG	GG	GG	GG	GG	GG	AA	GG	GG	GG	GG	GG	GG	GG	GG	GG	GG	GG	GG	GG	GG	GG	GG	GG	GG	AG	GG	GG	AA
1727	2441283	T/C	3	183555090	+	NA	NA	NA	NA	NA	NA	CT	CC	CC	TT	CT	CT	CT	TT	TT	CT	TT	TT	TT	TT	TT	CT	TT	CT	CT	TT	CC	CC	CC	CT	CC	TT	TT	CC	CC	TT	TT	TT	CT	CC	CC	CC	CC	CC
1728	4778002	A/C	3	183866746	+	NA	NA	NA	NA	NA	NA	AA	AA	AA	AA	AA	AA	AA	AA	AA	AA	AA	CC	CC	CC	CC	CA	AA	AA	AA	AA	AA	AA	AA	AA	AA	CC	AA	AA	AA	CC	CC	AA	AA	AA	AA	AA	AA	AA
1729	9698490	G/C	3	184214615	+	NA	NA	NA	NA	NA	NA	CG	CG	GG	CG	GG	GG	GG	CG	GG	GG	CG	CG	CG	GG	CG	GG	GG	GG	GG	GG	GG	GG	GG	GG	GG	GG	CG	GG	CG	GG	CG	CG	CG	GG	GG	GG	CG	CG
1730	4593087	T/C	3	184363495	+	NA	NA	NA	NA	NA	NA	CC	TT	CT	CC	TT	TT	TT	TT	TT	TT	TT	TT	TT	NN	NN	TT	CC	TT	TT	CC	TT	TT	TT	TT	TT	TT	CC	CC	TT	TT	TT	CC	TT	TT	CT	CT	CT	CC
1731	2438939	C/G	3	184366587	+	NA	NA	NA	NA	NA	NA	GG	CC	CC	GG	GC	CC	CC	CC	CC	CC	CC	CC	CC	CC	CC	GC	GG	CC	CC	GG	CC	CC	CC	CC	CC	CC	GG	GC	CC	CC	CC	GG	CC	CC	CC	GC	GC	CC
1732	4577772	G/A	3	184370416	+	NA	NA	NA	NA	NA	NA	GG	AA	AG	GG	AG	GG	GG	GG	GG	GG	GG	GG	GG	GG	GG	GG	GG	GG	GG	GG	GG	GG	GG	GG	GG	AA	GG	GG	GG	GG	AA	GG	AA	AA	AG	AA	GG	GG
1733	2620341	C/T	3	185027042	+	NA	NA	NA	NA	NA	NA	CC	TT	TC	CC	TT	CC	TT	TT	TT	TT	TT	CC	CC	CC	CC	TC	CC	CC	CC	CC	CC	CC	CC	CC	CC	TT	CC	TT	CC	CC	TT	CC	TT	TT	TC	TT	CC	TT
1734	9708126	T/A	3	185027108	+	NA	NA	NA	NA	NA	NA	TT	TT	TT	TT	TT	TT	TT	TT	TT	TT	TT	AA	AA	TT	TT	TT	TT	TT	TT	TT	TT	TT	TT	TT	TT	TT	TT	TT	TT	AA	TT	TT	TT	TT	TT	TT	TT	TT
1735	2380936	G/A	3	185029633	+	NA	NA	NA	NA	NA	NA	AA	GG	GG	AA	GG	AA	GG	GG	GG	GG	GG	GG	GG	AA	AA	AA	AA	AA	AA	NN	AA	AA	AA	NN	AA	GG	AA	GG	AA	GG	GG	AA	GG	GG	GA	GA	AA	GG
1736	2379384	G/T	3	185248492	+	NA	NA	NA	NA	NA	NA	GG	GG	GG	GG	GG	GG	GG	GG	GG	GG	GG	TT	TT	GG	GG	GG	GG	GG	GG	GG	GG	GG	GG	GG	GG	GG	GG	GG	GG	TT	GG	GG	GG	GG	GG	GG	GG	GG
1737	4582272	G/T	3	185427100	+	NA	NA	NA	NA	NA	NA	GG	TT	TT	GG	TG	GG	GG	GG	GG	GG	GG	GG	GG	GG	GG	GG	GG	GG	GG	GG	GG	GG	GG	GG	GG	GG	GG	GG	GG	GG	GG	NN	TT	TT	TG	TT	GG	GG
1738	7048905	A/G	3	186233761	+	NA	NA	NA	NA	NA	NA	AA	AA	AA	AA	AA	AA	AA	AA	AA	AA	AA	AA	AA	GG	GG	GA	AA	AA	AA	AA	AA	AA	AA	AA	AA	GG	AA	AA	GG	AA	GG	AA	AA	AA	AA	AA	GA	AA
1739	2417232	C/T	3	186749743	+	NA	NA	NA	NA	NA	NA	CC	TT	TT	CC	TT	CC	TT	TT	TT	TT	TT	CC	TT	CC	CC	TT	CC	CC	CC	CC	CC	CC	CC	CC	CC	CC	CC	CC	CC	TC	CC	CC	TT	TT	TT	TC	CC	CC
1740	4576303	C/T	3	186784561	+	NA	NA	NA	NA	NA	NA	CC	CC	TC	CC	TC	CC	TT	TT	TT	TT	TT	TT	TT	CC	CC	TT	CC	CC	CC	CC	CC	CC	CC	CC	CC	CC	CC	CC	TT	TT	CC	CC	CC	CC	TC	CC	TC	CC
1741	2459862	G/A	3	186841980	+	NA	NA	NA	NA	NA	NA	GG	GG	GG	GG	GG	AG	GG	GG	GG	GG	GG	AA	GG	GG	GG	GG	GG	GG	GG	GG	GG	GG	GG	GG	NN	GG	GG	GG	GG	NN	GG	GG	GG	GG	AG	GG	AG	GG
1742	4771759	G/A	3	187171271	+	NA	NA	NA	NA	NA	NA	GG	AA	AA	GG	AG	GG	GG	GG	GG	GG	GG	GG	GG	AA	AA	GG	GG	AA	AA	GG	AA	AA	AA	AA	AA	AA	GG	GG	AA	GG	AA	GG	AA	AA	AA	AA	AG	GG
1743	2547564	G/A	3	187342502	+	NA	NA	NA	NA	NA	NA	AA	AA	AA	AA	AA	AA	GG	GG	NN	GG	GG	GG	GG	GG	GG	AG	GG	AG	AG	AA	GG	GG	GG	GG	GG	GG	AA	GG	GG	GG	NN	AA	AA	AA	AA	GG	AA	GG
1744	2407209	G/C	3	187713145	+	NA	NA	NA	NA	NA	NA	CC	GG	GG	CC	GG	NN	GG	GG	GG	GG	GG	GG	GG	NN	NN	GG	GG	GG	GG	CC	GG	GG	GG	GG	GG	GG	CC	GG	GG	CC	GG	CC	GG	GG	GG	GG	CG	GG
1745	7060943	A/G	3	187744215	+	NA	NA	NA	NA	NA	NA	AA	GG	GG	AA	AG	NN	AA	AA	AA	AA	AG	GG	AA	AA	AA	AA	GG	GG	GG	AA	GG	GG	GG	GG	GG	GG	AA	AG	GG	GG	GG	AA	GG	GG	GG	GG	AA	GG
1746	4584769	G/T	3	188086125	+	NA	NA	NA	NA	NA	NA	GG	GG	GG	GG	GG	GG	GG	GG	GG	GG	GG	GG	GG	GG	GG	GG	NN	NN	NN	GG	NN	NN	NN	NN	NN	GG	GG	GG	GG	TT	GG	GG	GG	GG	GG	GG	GG	GG
1747	4578574	A/G	3	188088942	+	NA	NA	NA	NA	NA	NA	AA	AA	AG	AA	AA	AA	GG	AA	AA	AA	AA	GG	AA	GG	GG	GG	NN	NN	NN	AA	NN	NN	NN	NN	NN	AA	AA	AA	GG	NN	AA	AA	AA	AA	AG	AA	AA	AA
1748	100128569	A/G	3	188237247	+	NA	NA	NA	NA	NA	NA	AA	AA	AA	AA	AA	AA	GG	GA	AA	AA	AA	AA	AA	GG	GG	GA	GG	GG	GG	AA	GG	GG	GG	GG	GG	AA	AA	NN	GG	GG	AA	AA	AA	AA	AA	AA	AA	NN
1749	2515665	C/T	3	188332771	+	NA	NA	NA	NA	NA	NA	CC	CC	CC	CC	CC	TT	CC	CC	CC	CC	CC	CC	CC	CC	CC	CC	CC	CC	CC	CC	CC	CC	CC	CC	CC	CC	CC	NN	CC	CC	CC	CC	CC	CC	CC	CC	TC	NN
1750	2512975	T/A	3	188456172	+	NA	NA	NA	NA	NA	NA	AA	TT	TT	AA	AT	TT	TT	TT	TT	TT	TT	TT	TT	TT	TT	TT	TT	TT	TT	AA	TT	TT	TT	TT	NN	TT	AA	TT	TT	TT	TT	AA	TT	TT	TT	TT	AA	TT
1751	2604556	G/C	3	188529656	+	NA	NA	NA	NA	NA	NA	GG	GG	GG	GG	GG	GG	GG	GG	GG	GG	GG	GG	GG	CC	CC	GG	GG	GG	GG	GG	GG	GG	GG	GG	GG	GG	GG	GG	CC	GG	GG	GG	GG	GG	GG	GG	GG	GG
1752	4771735	A/C	3	188808946	+	NA	NA	NA	NA	NA	NA	CC	AA	AA	CC	AA	NN	AA	AA	AA	AA	AA	CC	AA	AA	AA	AA	AA	AA	AA	CC	AA	AA	AA	AA	AA	AA	CC	CC	AA	CC	AA	CC	AA	AA	AA	AA	CC	CC
1753	4771616	T/A	3	188809276	+	NA	NA	NA	NA	NA	NA	AA	TT	TT	AA	TT	TT	TT	TT	TT	TT	TT	AA	TT	TT	TT	TT	TT	TT	TT	AA	TT	TT	TT	TT	TT	TT	AA	AA	TT	AA	TT	AA	TT	TT	TT	TT	AT	AA
1754	2384196	C/A	3	189463685	+	NA	NA	NA	NA	NA	NA	AA	AA	CA	AA	CA	AA	CC	CC	CC	CC	CC	AA	CC	CC	CC	CC	CC	CC	CC	AA	CC	CC	CC	CC	CC	AA	AA	CC	CC	CC	AA	AA	AA	AA	CC	AA	AA	CC
1755	4584750	C/A	3	189603195	+	NA	NA	NA	NA	NA	NA	CC	AA	AC	CC	AC	CC	CC	CC	CC	CC	CC	AA	CC	CC	CC	CC	CC	CC	CC	CC	CC	CC	CC	CC	CC	AC	CC	CC	CC	CC	AA	CC	AA	AA	AC	AA	CC	CC
1756	4581903	G/A	3	189691721	+	NA	NA	NA	NA	NA	NA	AG	GG	GG	AA	AG	GG	AA	AA	AA	AA	AA	GG	AA	AA	AA	AA	GG	GG	GG	AA	GG	GG	GG	GG	GG	GG	AA	GG	GG	AA	GG	AA	GG	GG	GG	GG	AG	GG
1757	2429237	C/T	3	190087088	+	NA	NA	NA	NA	NA	NA	TT	CC	CC	TT	TC	CC	CC	TT	TT	TT	NN	CC	TT	TT	TT	CC	CC	CC	CC	TT	CC	CC	CC	CC	CC	CC	TT	CC	CC	CC	CC	TT	CC	CC	CC	CC	TC	CC
1758	7049891	C/T	3	190087565	+	NA	NA	NA	NA	NA	NA	TT	CC	CC	TT	TC	CC	CC	TT	TT	TT	TT	CC	TT	TT	TT	TC	CC	CC	CC	TT	CC	CC	CC	CC	CC	CC	TT	CC	CC	CC	CC	TT	CC	CC	CC	CC	TC	CC
1759	7049634	C/G	3	190458226	+	NA	NA	NA	NA	NA	NA	CC	CC	CC	CC	CC	GG	CG	CC	CC	CC	CC	CC	CC	CC	CG	CG	CC	CC	CC	CC	CC	CC	CC	CC	CC	CC	CC	CC	CC	CC	CC	CC	CC	CC	CC	CC	CG	CC
1760	2411197	C/G	3	190567443	+	NA	NA	NA	NA	NA	NA	CC	CC	CC	CC	CC	GG	GG	CC	CC	CC	GG	GG	CC	GG	GG	GG	GG	GG	GC	CC	GC	GG	GG	GG	GG	CC	CC	GG	CC	GG	CC	CC	CC	CC	CC	GC	GC	GG
1761	4589897	T/C	3	190567659	+	NA	NA	NA	NA	NA	NA	TT	TT	TT	TT	TT	CC	CC	TT	TT	TT	CC	CC	TT	CC	CC	CC	CC	CC	CC	TT	TC	CC	CC	CC	CC	TT	TT	CC	TT	CC	TT	TT	TT	TT	TT	TT	TC	CC
1762	2589671	G/A	3	190568382	+	NA	NA	NA	NA	NA	NA	GG	GG	GG	GG	GG	AA	GG	GG	GG	GG	GG	GG	GG	AA	AA	GA	GG	GG	GG	GG	GG	GG	GG	GG	GG	GG	GG	GG	GG	AA	GG	GG	GG	GG	GG	GG	GA	GG
1763	9694108	C/T	3	190568474	+	NA	NA	NA	NA	NA	NA	CC	CC	CC	CC	CC	CC	CC	CC	CC	CC	TT	CC	CC	CC	CC	CC	CC	CC	CC	CC	CC	CC	CC	CC	CC	CC	CC	CC	TT	CC	CC	CC	CC	CC	CC	CC	CC	CC
1764	2394169	A/T	3	190779237	+	NA	NA	NA	NA	NA	NA	AA	AA	AA	AA	AA	AA	AA	AA	AA	AA	AA	AA	AA	TT	TT	AA	AA	AA	AA	AA	AA	AA	AA	AA	AA	AA	AA	AA	AA	NN	AA	AA	AA	AA	AA	AA	AA	AA
1765	4773668	A/G	3	191177538	+	NA	NA	NA	NA	NA	NA	GG	AA	AA	GG	GA	AA	AA	GG	GG	GG	AA	GG	GG	GG	GG	GA	AA	AA	AA	AA	AA	AA	AA	AA	AA	AA	GG	GG	AA	AA	AA	GG	AA	AA	AA	AA	GA	GG
1766	2432289	C/T	3	191331890	+	NA	NA	NA	NA	NA	NA	CC	CC	CC	CC	CC	CC	CC	CC	CC	CC	TT	CC	CC	TT	TT	CC	TT	TT	TT	CC	TT	TT	TT	TT	TT	CC	CC	NN	CC	CC	CC	CC	CC	CC	CC	CC	CC	NN
1767	100056579	C/T	3	191997362	+	NA	NA	NA	NA	NA	NA	CC	TT	TT	CC	TC	CC	CC	CC	NN	CC	CC	CC	CC	CC	CC	CC	CC	CC	CC	TT	CC	CC	CC	CC	CC	TT	CC	CC	CC	CC	TT	CC	TT	TT	TT	TT	CC	CC
1768	2506264	G/A	3	192019974	+	NA	NA	NA	NA	NA	NA	AA	GG	GG	AG	GG	GG	GG	GG	GG	GG	GG	GG	GG	GG	GG	GG	GG	GG	GG	GG	GG	GG	GG	GG	GG	GG	AA	AG	GG	GG	GG	AA	GG	GG	GG	GG	AG	GG
1769	2400487	A/T	3	192060785	+	NA	NA	NA	NA	NA	NA	AA	AA	AA	AA	AA	NN	AA	AA	AA	AA	AA	AA	AA	AA	AA	AA	AA	NN	AA	AA	AA	AA	AA	AA	AA	AA	AA	AA	TT	TT	AA	AA	AA	AA	AA	AA	AA	AA
1770	9687357-2	G/A	3	192222914	+	NA	NA	NA	NA	NA	NA	GG	GG	GG	NN	GG	GG	GG	GG	GG	GG	GG	GG	GG	AA	AG	GG	GG	GG	GG	GG	GG	GG	GG	GG	GG	GG	GG	AA	GG	GG	GG	NN	GG	GG	GG	GG	GG	AA
1771	9687357-1	G/T	3	192222914	+	NA	NA	NA	NA	NA	NA	TG	GG	GG	TT	GG	GG	GG	GG	GG	GG	GG	GG	GG	NN	GG	GG	GG	GG	GG	GG	GG	GG	GG	GG	GG	GG	TG	NN	GG	GG	GG	TT	GG	GG	GG	GG	TG	NN
1772	7048036	A/G	3	192223576	+	NA	NA	NA	NA	NA	NA	AA	AA	AA	AA	AA	AA	AA	AA	AA	AA	AA	AA	AA	GG	GG	AA	AA	AA	AA	AA	AA	AA	AA	AA	AA	AA	AA	GG	AA	AA	AA	AA	AA	AA	AA	AA	AA	GG
1773	2381464	T/C	3	192802496	+	NA	NA	NA	NA	NA	NA	TT	TT	TT	TT	TT	TT	TT	TT	TT	TT	TT	TT	TT	TT	TT	TT	TT	TT	TT	TT	TT	TT	TT	TT	TT	TT	TT	TT	TT	TT	TT	TT	TT	TT	TT	TT	CT	TT
1774	4586430	C/G	3	193609022	+	NA	NA	NA	NA	NA	NA	CC	GG	GG	CC	GC	GG	CC	CC	CC	CC	GG	CC	CC	CC	CC	CC	NN	CC	NN	NN	NN	NN	CC	NN	NN	GG	CC	GC	CC	CC	GG	CC	GG	NN	GG	GC	CC	GG
1775	4774380	G/A	3	193759958	+	NA	NA	NA	NA	NA	NA	GG	AA	AA	GG	AG	AA	GG	GG	GG	GG	AA	GG	GG	GG	GG	GG	GG	GG	GG	AA	GG	GG	GG	GG	GG	AA	GG	GG	GG	GG	AA	GG	AA	AA	AA	AA	AG	GG
1776	4586493	C/T	3	195510196	+	NA	NA	NA	NA	NA	NA	CC	CC	CC	CC	CC	TT	TT	CC	CC	CC	CC	TT	CC	TT	TT	CT	TT	TT	TT	CC	TT	TT	TT	TT	TT	CC	CC	CC	CC	CT	CC	CC	CC	CC	CC	CC	CT	CC
1777	4583482	G/A	3	195510262	+	NA	NA	NA	NA	NA	NA	AA	AA	AA	AA	AG	AA	GG	GG	GG	GG	AA	GG	GG	GG	GG	AG	GG	GG	GG	AA	GG	GG	GG	GG	GG	AA	AA	AA	AA	GG	AA	AA	AA	AA	AA	AA	AA	AA
1778	2452135	T/G	3	196047736	+	NA	NA	NA	NA	NA	NA	TT	GG	GG	TT	GT	NN	TT	TT	TT	TT	GG	TT	TT	TT	TT	TT	TT	TT	TT	GG	TT	TT	TT	TT	TT	GG	TT	TT	TT	TT	GG	TT	GG	GG	GG	GG	TT	TT
1779	9693356	A/G	3	196200059	+	NA	NA	NA	NA	NA	NA	AA	AA	AA	AA	AA	NN	GG	GA	AA	AA	AA	NN	AA	AA	AA	GA	AA	AA	AA	AA	AA	AA	AA	AA	NN	AA	AA	AA	AA	AA	AA	AA	AA	AA	AA	AA	AA	AA
1780	4769915	T/A	3	196201430	+	NA	NA	NA	NA	NA	NA	TT	AA	AA	TT	AT	AA	TT	TT	TT	TT	AA	AA	TT	TT	TT	AT	TT	TT	TT	AA	TT	TT	TT	TT	TT	AA	TT	TT	AA	TT	AA	TT	AA	AA	AA	AA	AT	TT
1781	2463914	G/C	3	196528052	+	NA	NA	NA	NA	NA	NA	GG	GG	GG	GG	GG	GG	CC	GG	GG	GG	GG	CC	GG	GG	GG	CC	GG	GG	GG	GG	GG	GG	GG	GG	GG	GG	GG	GG	GG	GG	GG	GG	GG	GG	GG	GG	GG	CC
1782	4584626	C/G	3	196571385	+	NA	NA	NA	NA	NA	NA	CC	CC	CC	CC	CC	CC	CC	CC	CC	CC	CC	CC	CC	GG	GG	CC	CC	CC	CC	CC	CC	CC	CC	CC	CC	CC	CC	CC	CC	CC	CC	CC	CC	CC	CC	CC	CC	CC
1783	9715958	T/C	3	197378975	+	NA	NA	NA	NA	NA	NA	CC	CC	CC	NN	TC	TT	TT	TT	TT	TT	CC	CC	TT	CC	TC	TT	CC	CC	CC	CC	CC	CC	CC	CC	CC	TT	NN	NN	TT	CC	TT	CC	CC	CC	CC	CC	TT	TT
1784	100056433	C/T	3	197401706	+	NA	NA	NA	NA	NA	NA	CC	CC	CC	CC	CC	CC	TT	CC	CC	CC	CC	CC	CC	CC	CC	CC	CC	CC	CC	CC	CC	CC	CC	CC	CC	TT	CC	CC	CC	CC	TT	CC	CC	CC	CC	CC	CC	CC
1785	100128835	C/T	3	197951664	+	NA	NA	NA	NA	NA	NA	TC	TC	TC	TC	TC	TC	TC	TC	TC	TC	TC	TC	TC	TC	TC	TC	TC	TC	TC	TC	TC	TC	TC	TC	TC	TC	TC	TC	TC	TC	TC	TC	TC	TC	TC	TC	TC	TC
1786	4766086	A/G	3	198372560	+	NA	NA	NA	NA	NA	NA	GG	AA	GG	GG	GA	AA	AA	AA	AA	AA	AA	AA	AA	AA	AA	GG	AA	AA	AA	GG	AA	AA	AA	AA	AA	AA	GG	AA	AA	GG	AA	GG	AA	AA	GG	GG	AA	GG
1787	4771062	A/C	3	198527010	+	NA	NA	NA	NA	NA	NA	AA	AA	AA	AA	AA	CC	AA	AA	AA	AA	AA	AA	AA	CC	CC	AA	AA	AA	AA	AA	AA	AA	AA	AA	AA	AA	AA	AA	CC	AA	AA	AA	AA	AA	AA	AA	AC	AA
1788	4771864	G/A	3	198682723	+	NA	NA	NA	NA	NA	NA	AA	GG	AA	AA	AG	GG	GG	GG	GG	GG	GG	GG	GG	GG	GG	AA	GG	GG	GG	AA	AG	GG	GG	GG	GG	GG	AA	GG	GG	AA	GG	AA	GG	GG	AA	AA	GG	GG
1789	4779116	A/T	3	198682897	+	NA	NA	NA	NA	NA	NA	TT	AA	TT	TT	TA	AA	AA	AA	AA	AA	AA	AA	AA	AA	AA	AA	AA	AA	AA	TT	TT	AA	AA	NN	AA	AA	TT	AA	AA	TT	AA	TT	AA	AA	TT	TT	AA	AA
1790	4587446	G/T	3	198785919	+	NA	NA	NA	NA	NA	NA	GG	GG	GG	GG	GG	GG	GG	GG	GG	GG	GG	NN	GG	GG	GG	GG	NN	NN	NN	GG	GG	NN	NN	NN	NN	GG	GG	GG	GG	GG	GG	GG	GG	GG	GG	GG	GG	GG
1791	4774168	G/A	3	199005165	+	NA	NA	NA	NA	NA	NA	GG	GG	GG	GG	GG	GG	GG	GG	GG	GG	GG	NN	GG	GG	GG	GG	GG	GG	GG	GG	GG	GG	GG	GG	GG	GG	GG	GG	GG	GG	GG	GG	GG	GG	GG	GG	GG	GG
1792	4587381	T/G	3	199005231	+	NA	NA	NA	NA	NA	NA	TT	TT	TT	TT	TT	TT	TT	TT	TT	TT	TT	NN	TT	TT	TT	TT	TT	TT	TT	TT	TT	TT	TT	TT	TT	TT	TT	TT	TT	TT	TT	TT	TT	TT	TT	TT	TT	TT
1793	4769585	T/G	3	199269787	+	NA	NA	NA	NA	NA	NA	GG	TT	GG	GG	GT	TT	TT	TT	TT	TT	TT	GG	TT	GG	GG	TT	GG	NN	GG	GG	GG	GG	GG	GG	GG	TT	GG	TT	GG	TT	TT	GG	TT	TT	GG	GG	TT	GG
1794	2413016	C/A	3	199551570	+	NA	NA	NA	NA	NA	NA	CC	AA	CC	CC	CC	AA	CC	CC	CC	CC	CC	CC	CA	AA	AA	CC	AA	AA	AA	CC	CC	AA	AA	AA	AA	AA	CC	AA	AA	CC	CA	CC	AA	AA	CC	CC	AA	AA
1795	4579224	T/A	3	200037575	+	NA	NA	NA	NA	NA	NA	TT	TT	TT	TT	AT	NN	TT	AA	AA	AA	AA	TT	AA	TT	TT	AT	TT	TT	TT	TT	TT	TT	TT	TT	TT	TT	TT	TT	TT	AA	TT	TT	TT	TT	TT	TT	TT	TT
1796	9694104	G/T	3	200187392	+	NA	NA	NA	NA	NA	NA	GG	GG	GG	GG	TG	TT	TT	TT	TT	TT	TT	TT	TT	GG	GG	GG	TT	TT	TT	GG	GG	TT	TT	TT	TT	GG	GG	TG	GG	TT	GG	GG	GG	GG	GG	GG	TG	GG
1797	7048207	C/T	3	200188143	+	NA	NA	NA	NA	NA	NA	CC	CC	CC	CC	TC	CC	CC	TT	TT	TT	TT	CC	TT	CC	CC	TC	CC	CC	CC	CC	CC	CC	CC	CC	CC	CC	CC	CC	CC	CC	CC	CC	CC	CC	CC	CC	CC	CC
1798	4764620	C/T	3	200292469	+	NA	NA	NA	NA	NA	NA	TT	CC	TT	TT	TC	CC	CC	CC	CC	CC	CC	CC	CC	CC	CC	TC	CC	CC	CC	TT	TT	CC	CC	CC	CC	CC	TT	CC	TT	CC	CC	TT	CC	CC	TT	TT	CC	CC
1799	4583147	T/C	3	201094335	+	NA	NA	NA	NA	NA	NA	TT	CT	TT	TT	TT	TT	CC	CT	TT	TT	TT	TT	TT	CC	CC	CT	CC	CC	CC	TT	TT	CC	CC	CC	CC	CC	TT	CC	TT	TT	CC	TT	CC	CC	TT	TT	CT	TT
1800	9689250	A/G	3	201179470	+	NA	NA	NA	NA	NA	NA	AA	AA	AA	AA	GA	NN	GG	GG	GG	GG	GG	AA	GG	GG	GG	GG	GG	GG	GG	AA	AA	GG	GG	GG	GG	AA	AA	AA	AA	AA	AA	AA	AA	AA	AA	NN	AA	AA
1801	100128377	T/C	3	201310586	+	NA	NA	NA	NA	NA	NA	TT	TT	TT	TT	TT	CC	CC	TT	TT	TT	TT	NN	TT	TT	TT	CT	CC	CC	CC	TT	TT	CC	CC	CC	CC	CC	TT	CC	CT	TT	CC	TT	TT	TT	TT	TT	CC	TT
1802	7047586	C/T	3	201380330	+	NA	NA	NA	NA	NA	NA	CC	CC	CC	CC	CC	CC	CC	CC	CC	CC	CC	CC	CC	CC	CC	TC	CC	CC	CC	CC	CC	CC	CC	CC	CC	CC	CC	CC	CC	NN	CC	CC	CC	CC	CC	CC	CC	CC
1803	4771046	A/G	3	201797320	+	NA	NA	NA	NA	NA	NA	AA	AA	AA	AA	AA	AA	GG	AA	AA	AA	AA	AA	AA	AA	AA	AA	AA	AA	AA	AA	AA	AA	AA	AA	AA	AA	AA	GG	AA	AA	AA	AA	AA	AA	AA	AA	GA	AA
1804	2434070	T/G	3	201947931	+	NA	NA	NA	NA	NA	NA	GG	GG	GG	GG	TT	GG	TT	TT	TT	TT	TT	GT	GT	GG	GG	GT	GG	GG	GG	NN	GG	GG	GG	GG	GG	TT	NN	TT	GG	TT	TT	GG	NN	NN	GG	GT	GT	TT
1805	2513048	C/T	3	202069767	+	NA	NA	NA	NA	NA	NA	CC	CC	CC	CC	CT	TT	CC	CT	TT	TT	TT	TT	TT	TT	TT	CT	TT	TT	TT	CC	CC	TT	TT	TT	TT	CC	CC	CC	CT	NN	CC	CC	CC	CC	CC	CC	CT	CC
1806	100161837	G/A	3	202380749	+	NA	NA	NA	NA	NA	NA	AG	AG	GG	AG	AG	AG	GG	AG	AG	GG	GG	GG	GG	GG	GG	GG	GG	GG	GG	GG	GG	NN	GG	GG	AA	AG	GG	GG	AA	GG	GG	AG	AG	AG	GG	GG	GG	GG
1807	2449443	T/G	3	202767156	+	NA	NA	NA	NA	NA	NA	TT	TT	TT	TT	TT	GG	TT	TT	TT	TT	TT	GG	TT	TT	TT	TT	TT	TT	TT	TT	TT	TT	TT	TT	TT	GG	TT	TT	GG	TT	GG	TT	TT	TT	TT	TT	TT	TT
1808	100126331	G/T	3	202845183	+	NA	NA	NA	NA	NA	NA	TT	TT	TT	TT	TG	NN	GG	GG	GG	GG	GG	TT	GG	GG	GG	GG	GG	GG	GG	TT	TT	GG	GG	GG	GG	TT	TT	GG	GG	GG	TT	TT	TT	TT	TT	TT	GG	GG
1809	2428422	G/A	3	203869708	+	NA	NA	NA	NA	NA	NA	GG	GG	GG	GG	GG	NN	GG	GG	GG	GG	GG	GG	GG	NN	GG	GG	GG	GG	GG	GG	GG	GG	GG	GG	GG	AG	GG	GG	GG	GG	AA	GG	GG	GG	GG	GG	GG	AA
1810	2547816	A/G	3	203894996	+	NA	NA	NA	NA	NA	NA	AA	AA	AA	AA	GA	GG	AA	GG	GG	GG	GG	GG	GG	NN	NN	GA	AA	AA	AA	AA	AA	AA	AA	AA	AA	AA	AA	AA	GG	GG	AA	GA	AA	AA	AA	GA	GA	AA
1811	4772025	A/G	3	204072363	+	NA	NA	NA	NA	NA	NA	AA	AA	AA	AA	GG	GG	AA	GG	GG	GG	GG	GG	GG	GG	GG	AA	AA	AA	AA	AA	AA	AA	AA	AA	AA	AA	AA	AA	GG	GG	AA	AG	AA	AA	AA	AA	AG	AA
1812	2519953	C/T	3	204301876	+	NA	NA	NA	NA	NA	NA	CC	CC	CC	CC	CC	TT	TT	CC	CC	CC	CC	TT	CC	TT	TT	CC	TT	TT	TT	CC	CC	TT	TT	TT	TT	CC	CC	NN	TT	CC	CC	CC	CC	CC	CC	CC	TT	TT
1813	9716869	G/T	3	204363056	+	NA	NA	NA	NA	NA	NA	GG	GG	GG	GG	GG	TT	GG	GG	GG	GG	GG	GG	GG	GG	GG	GG	GG	GG	GG	GG	GG	GG	GG	NN	NN	GG	GG	GG	GG	TT	GG	GG	GG	GG	GG	NN	GG	GG
1814	7060898	A/C	3	204590203	+	NA	NA	NA	NA	NA	NA	AA	AA	AA	AA	AA	AA	AA	AA	AA	AA	AA	AA	AA	AA	AA	CA	AA	AA	AA	AA	AA	AA	AA	AA	AA	CC	AA	CA	AA	CC	CC	AA	AA	AA	AA	AA	AA	AA
1815	4579024	G/T	3	204628424	+	NA	NA	NA	NA	NA	NA	GG	GG	GG	GG	GG	GG	GG	GG	GG	GG	GG	GG	GG	GG	GG	GG	TT	TT	TT	GG	GG	TT	TT	TT	TT	GG	GG	GG	GG	NN	GG	GG	GG	GG	GG	GG	GG	GG
1816	2548266	G/A	3	204693497	+	NA	NA	NA	NA	NA	NA	GG	GG	GG	GG	GG	GG	GG	GG	GG	GG	GG	GG	GG	GG	GG	AG	GG	GG	GG	GG	GG	GG	GG	GG	GG	AA	GG	GG	GG	GG	AA	GG	GG	GG	GG	GG	GG	GG
1817	2618746	G/A	3	205235361	+	NA	NA	NA	NA	NA	NA	GG	GG	GG	GG	GG	GG	GG	GG	GG	GG	GG	GG	GG	GG	GG	GG	GG	GG	GG	GG	GG	GG	GG	GG	GG	AA	GG	GG	GG	GG	AG	GG	GG	GG	GG	GG	GG	GG
1818	4766822	G/T	3	205285264	+	NA	NA	NA	NA	NA	NA	GG	GG	GG	GG	TT	GG	TT	TT	TT	TT	GG	GG	TT	NN	NN	GG	GG	GG	GG	GG	GG	GG	GG	GG	GG	GG	GG	GG	GG	TT	GG	GG	GG	GG	GG	GG	GG	GG
1819	2395407	C/T	3	205407172	+	NA	NA	NA	NA	NA	NA	CC	CC	CC	CC	TC	TT	CC	TT	TT	TT	TT	NN	TT	CC	CC	TT	CC	CC	CC	CC	CC	CC	CC	CC	CC	CC	CC	NN	TC	CC	CC	CC	CC	CC	CC	CC	CC	NN
1820	2451737	C/T	3	206017118	+	NA	NA	NA	NA	NA	NA	TT	TT	TT	TT	TC	TT	TC	CC	CC	CC	TT	TT	TC	TT	TC	TC	TT	TT	TT	TT	TT	TT	TT	TC	TT	CC	TT	TT	TT	CC	CC	TT	TT	TT	TT	TT	TT	TT
1821	2619454	T/C	3	206532587	+	NA	NA	NA	NA	NA	NA	TT	TT	TT	TT	TT	TT	CC	CT	TT	TT	CC	TT	TT	CC	CC	TT	TT	TT	TT	TT	TT	TT	TT	TT	TT	CC	TT	CC	TT	CC	CC	TT	TT	TT	TT	TT	TT	CC
1822	9666443	A/G	3	207073374	+	NA	NA	NA	NA	NA	NA	AA	AA	AA	AA	AA	AA	GG	AA	AA	AA	AA	NN	AA	NN	AA	AA	AA	NN	AA	AA	NN	AA	AA	NN	AA	NN	AA	AA	AA	GG	AA	AA	AA	AA	AA	AA	AA	AA
1823	9689182	T/C	3	207479617	+	NA	NA	NA	NA	NA	NA	TT	TT	TT	TT	TT	TT	CC	CT	TT	TT	TT	TT	TT	TT	TT	TT	TT	TT	TT	TT	TT	TT	TT	TT	TT	TT	TT	TT	TT	CC	NN	TT	TT	TT	TT	TT	TT	TT
1824	2419754-2	A/G	3	207556672	+	NA	NA	NA	NA	NA	NA	AA	AA	AA	AA	AA	NN	AA	AA	AA	AA	AA	AA	GA	AA	AA	AA	AA	AA	AA	AA	AA	AA	AA	AA	AA	AA	AA	GG	AA	AA	AA	AA	AA	AA	AA	AA	AA	GG
1825	2419754-1	A/G	3	207556672	+	NA	NA	NA	NA	NA	NA	AA	AA	AA	AA	AA	GG	AA	AA	AA	AA	AA	AA	AA	AA	AA	AA	AA	AA	AA	AA	AA	AA	AA	AA	AA	AA	GA	NN	GA	AA	AA	AA	AA	AA	AA	AA	AA	NN
1826	4593909	A/T	3	207710880	+	NA	NA	NA	NA	NA	NA	AA	AA	AA	AA	AA	TT	AA	AA	AA	AA	AA	AA	AA	AA	AA	AA	AA	AA	AA	AA	AA	AA	AA	AA	AA	AA	AA	AA	TA	AA	AA	AA	AA	AA	AA	AA	AA	AA
1827	4591254	G/A	3	207710968	+	NA	NA	NA	NA	NA	NA	AA	AA	AA	AA	AG	NN	GG	GG	GG	GG	AA	GG	GG	GG	GG	AA	AA	AA	AA	AA	AA	AA	AA	AA	AA	AA	AA	GG	AA	GG	AA	AA	AA	AA	AA	AA	AA	GG
1828	4581889	G/C	3	207712628	+	NA	NA	NA	NA	NA	NA	GG	GG	GG	GG	CG	NN	GG	CC	CC	CC	GG	GG	CC	GG	GG	GG	GG	GG	GG	GG	GG	GG	GG	GG	GG	GG	GG	GG	GG	GG	GG	GG	GG	GG	GG	GG	GG	GG
1829	4776891	C/A	3	209009632	+	NA	NA	NA	NA	NA	NA	CC	CC	CC	CC	AC	CC	CC	AC	AA	AA	CC	CC	CC	CC	CC	CC	CC	CC	CC	CC	CC	CC	CC	CC	CC	CC	CC	CC	CC	CC	CC	CC	CC	CC	CC	CC	CC	CC
1830	4584762	G/T	3	209716598	+	NA	NA	NA	NA	NA	NA	GG	GG	GG	GG	GG	GG	GG	GG	GG	GG	TT	GG	GG	GG	GG	GG	GG	GG	GG	GG	GG	GG	GG	GG	GG	TT	GG	GG	GG	GG	TT	GG	GG	GG	GG	GG	GG	GG
1831	2384632	A/G	3	209730549	+	NA	NA	NA	NA	NA	NA	GG	GG	GG	GG	GA	AA	AA	AA	AA	AA	AA	AA	AA	AA	AA	AA	NN	NN	NN	GG	NN	NN	NN	NN	NN	AA	GG	AA	AA	AA	AA	GG	GG	GG	GG	GG	GA	AA
1832	2397614	C/A	3	209731149	+	NA	NA	NA	NA	NA	NA	CC	CC	CC	CC	CC	CC	CC	CC	CC	CC	AA	CC	CC	AA	AA	AA	NN	NN	NN	CC	NN	NN	NN	NN	NN	AA	CC	AA	CA	CC	AA	CC	CC	CC	CC	CC	CA	AA
1833	2581588	T/A	3	209904696	+	NA	NA	NA	NA	NA	NA	TT	TT	TT	TT	TT	AA	AA	TT	TT	TT	NN	TT	TT	TT	TT	AA	NN	NN	NN	TT	NN	NN	NN	NN	NN	AT	TT	TT	AT	AA	AA	TT	TT	TT	TT	TT	TT	AA
1834	4590232	C/T	3	210418068	+	NA	NA	NA	NA	NA	NA	CC	CC	CC	CC	CC	CC	CC	CC	CC	CC	CC	CC	CC	CC	CC	TC	TT	TT	TT	CC	TT	TT	TT	NN	TT	TT	CC	CC	CC	CC	TT	CC	CC	CC	CC	CC	CC	CC
1835	100222543	C/G	3	210418266	+	NA	NA	NA	NA	NA	NA	CC	CC	CC	CC	CC	CC	CC	CC	CC	CC	CC	CC	CC	CC	CC	CC	CC	CC	CC	CC	CC	CC	CC	CC	CC	CC	CC	CC	CC	CC	CC	CC	CC	CC	CC	CC	CC	CC
1836	2535774	A/G	3	210758510	+	NA	NA	NA	NA	NA	NA	AA	AA	AA	AA	AA	GG	AA	AA	AA	GG	AA	AA	GG	AA	AA	AA	GG	GG	GG	AA	GG	NN	GG	GG	GG	AA	AA	GA	GA	AA	AA	AA	AA	GA	AA	AA	AA	AA
1837	4771739	G/A	3	210837676	+	NA	NA	NA	NA	NA	NA	GG	GG	GG	GG	AG	GG	AA	AA	AA	GG	AA	AA	GG	AA	GG	AA	GG	GG	GG	GG	GG	GG	GG	GG	GG	GG	GG	AA	AG	AA	GG	GG	GG	GG	GG	GG	AG	AA
1838	4771286	T/G	3	211327958	+	NA	NA	NA	NA	NA	NA	GG	GG	GG	GG	GT	TT	TT	TT	TT	TT	TT	TT	TT	TT	TT	TT	TT	TT	TT	GG	GG	TT	TT	GG	TT	TT	GG	TT	TT	TT	TT	GG	GG	GG	GG	GG	GT	TT
1839	4585244	T/C	3	211859633	+	NA	NA	NA	NA	NA	NA	TT	TT	TT	TT	TT	TT	CC	TT	TT	TT	TT	TT	TT	TT	TT	TT	TT	TT	TT	TT	TT	TT	TT	TT	TT	TT	TT	CC	TT	CC	TT	TC	TT	TT	TT	TT	TT	CC
1840	7049863	T/C	3	211859633	+	NA	NA	NA	NA	NA	NA	TT	TT	TT	TT	TT	TT	CC	TT	TT	TT	TT	TT	TT	TC	TC	TC	TT	TT	TT	TT	TT	TT	TT	TT	TT	TC	TT	CC	TT	CC	TC	TT	TT	TT	TT	TT	TC	CC
1841	5583329	G/A	3	211978434	+	NA	NA	NA	NA	NA	NA	GG	GG	GG	GG	GG	GG	GG	GG	GG	GG	GG	GG	AG	AG	GG	GG	GG	GG	GG	GG	GG	GG	GG	GG	GG	GG	GG	GG	GG	GG	GG	GG	GG	GG	GG	GG	GG	GG
1842	4590336	A/G	3	212018728	+	NA	NA	NA	NA	NA	NA	AA	AA	AA	AA	AA	AA	AA	AA	AA	GG	AA	GG	GG	AA	AA	AA	AA	AA	AA	AA	AA	AA	AA	AA	AA	AA	AA	AA	AA	AA	AA	AA	AA	AA	AA	AA	AA	AA
1843	2464578	T/G	3	212179703	+	NA	NA	NA	NA	NA	NA	TT	TT	TT	TT	TT	TT	GT	TT	TT	TT	TT	TT	TT	TT	TT	TT	TT	TT	TT	TT	TT	TT	TT	TT	TT	TT	TT	TT	TT	GG	TT	TT	TT	TT	TT	TT	TT	GG
1844	2592741	T/G	3	212269588	+	NA	NA	NA	NA	NA	NA	GG	GG	GG	GG	GG	GG	TT	GG	GG	TT	NN	TT	TT	NN	TG	TT	NN	NN	NN	GG	GG	GG	NN	GG	NN	TG	GG	TT	GG	TT	TT	GG	GG	GG	GG	GG	TG	TT
1845	2382899	A/T	3	213260089	+	NA	NA	NA	NA	NA	NA	AA	AA	AA	AA	TA	AA	AA	TT	TT	AA	AA	AA	AA	AA	AA	AA	AA	AA	AA	AA	AA	AA	AA	AA	AA	TT	AA	TT	AA	AA	TT	AA	AA	AA	AA	AA	TA	AA
1846	2459750	C/A	3	213417725	+	NA	NA	NA	NA	NA	NA	CC	CC	CC	CC	CC	CC	CC	CC	CC	CC	CC	CC	CC	CC	CC	CC	AA	AA	AA	CC	CC	AA	AA	CC	AA	CC	CC	CC	CC	CC	CC	CC	CC	CC	CC	CC	CC	CC
1847	4578601	A/G	3	213541225	+	NA	NA	NA	NA	NA	NA	AA	AA	AA	AA	AG	GG	AA	GG	GG	AA	GG	GG	GG	NN	AA	GG	AA	AA	AA	AA	AA	AA	AA	AA	AA	GG	AA	AA	GG	AA	GG	AA	AA	AA	AA	AA	AA	GG
1848	4592759-2	A/G	3	214007654	+	NA	NA	NA	NA	NA	NA	GA	GA	GA	GA	GA	GA	AA	GA	GG	AA	AA	AA	GG	GA	AA	GA	GG	GG	GA	GG	GG	GG	GG	GA	GA	GA	GA	GA	AA	GA	GA	GA	AA	GA	GA	GA	GA	GA
1849	4592759-1	G/T	3	214007654	+	NA	NA	NA	NA	NA	NA	GG	GG	GG	GG	TG	TG	GG	TG	GG	GG	TG	GG	GG	GG	TG	TG	TT	TT	TG	NN	NN	TT	NN	GG	TG	TG	GG	GG	TG	GG	GG	GG	GG	GG	GG	GG	GG	TG
1850	2392756	T/C	3	214123425	+	NA	NA	NA	NA	NA	NA	TT	TT	TT	TT	TT	TT	TT	TT	CC	CC	TT	TT	TT	CC	CC	CT	TT	TT	TT	TT	TT	TT	TT	TT	TT	TT	TT	CC	TT	TT	TT	TT	TT	TT	TT	TT	TT	TT
1851	2598817	C/T	3	214123491	+	NA	NA	NA	NA	NA	NA	CC	CC	CC	CC	CC	CC	CC	CC	TC	TT	CC	CC	CC	NN	CC	CC	CC	CC	CC	CC	CC	CC	CC	CC	CC	CC	CC	CC	CC	CC	CC	CC	CC	CC	CC	CC	CC	CC
1852	2515371	C/T	3	214372860	+	NA	NA	NA	NA	NA	NA	CC	CC	CC	CC	CC	CC	CC	NN	CC	CC	CC	TT	TC	CC	CC	CC	CC	CC	CC	CC	CC	CC	CC	CC	CC	CC	CC	CC	CC	CC	TC	CC	CC	CC	CC	CC	CC	CC
1853	2437071	T/A	3	215037518	+	NA	NA	NA	NA	NA	NA	TT	TT	TT	TT	TT	TT	TT	TT	TT	TT	AA	AA	AA	AA	TT	AT	AA	AA	AA	TT	TT	AA	AA	AT	AA	AA	TT	AT	TT	TT	AA	TT	TT	TT	TT	TT	TT	AA
1854	2565695	T/C	3	215082423	+	NA	NA	NA	NA	NA	NA	TT	TT	TT	TT	TT	TT	TT	TT	TT	TT	TT	CC	TT	CC	TT	TT	TT	TT	NN	TT	TT	TT	TT	TT	TT	TT	TT	TT	TT	TT	TT	TT	TT	TT	TT	CC	TT	NN
1855	4772458	A/C	3	215084922	+	NA	NA	NA	NA	NA	NA	AA	AA	AA	AA	AA	AA	AA	AA	AA	AA	AA	CC	AA	CC	AA	AA	AA	AA	AA	AA	AA	NN	AA	AA	AA	AA	AA	CC	AA	AA	AA	AA	AA	AA	AA	CC	AA	AA
1856	4587415	T/C	3	215171309	+	NA	NA	NA	NA	NA	NA	TT	TT	TT	TT	CT	CC	TT	CC	CC	CC	TT	NN	TT	TT	TT	TT	TT	TT	TT	TT	TT	TT	TT	TT	TT	TT	TT	TT	CT	TT	TT	TT	TT	TT	TT	TT	TT	TT
1857	4584059	G/A	3	215528349	+	NA	NA	NA	NA	NA	NA	GG	GG	GG	GG	GG	GG	GG	GG	GG	GG	GG	AA	AG	AA	GG	GG	AA	AA	AA	GG	GG	AA	AA	AA	AA	AA	GG	GG	GG	GG	AA	GG	GG	GG	GG	GG	GG	GG
1858	2608062	C/T	3	216132633	+	NA	NA	NA	NA	NA	NA	CC	CC	CC	CC	CC	CC	CC	CC	CC	CC	CC	CC	CC	CC	CC	CC	CC	CC	CC	CC	CC	CC	CC	CC	CC	CC	CC	CC	CC	CC	CC	CC	CC	CC	CC	CC	CC	CC
1859	4584700-2	G/C	3	216255886	+	NA	NA	NA	NA	NA	NA	GG	GG	GG	GG	GG	GG	GG	NN	NN	GG	GG	GG	CC	GG	CC	GG	GG	GG	GG	GG	GG	GG	GG	GG	GG	GG	GG	GG	CG	GG	GG	GG	GG	GG	GG	GG	GG	CG
1860	4584700-1	C/G	3	216255886	+	NA	NA	NA	NA	NA	NA	CC	CC	CC	CC	GC	CC	CC	GG	GG	GG	CC	CC	CC	CC	CC	CC	CC	CC	CC	CC	CC	CC	CC	CC	CC	CC	CC	CC	CC	CC	CC	CC	CC	CC	CC	CC	CC	CC
1861	2385712	C/A	3	216306171	+	NA	NA	NA	NA	NA	NA	AA	AA	AA	AA	AC	CC	CC	CC	CC	CC	AA	AA	CC	AA	CC	CC	AA	AA	AA	AA	AA	AA	AA	AA	AA	AC	AA	CC	CC	CC	CC	AA	AA	AA	AA	CC	AC	CC
1862	5585234	A/G	3	216648570	+	NA	NA	NA	NA	NA	NA	AA	AA	AA	AA	GA	AA	AA	GG	GG	GG	AA	AA	AA	AA	AA	GG	AA	AA	AA	AA	AA	AA	AA	AA	AA	GG	AA	AA	AA	AA	GG	AA	AA	AA	AA	AA	AA	AA
1863	4773368	G/A	3	216649236	+	NA	NA	NA	NA	NA	NA	GG	GG	GG	GG	GG	GG	GG	GG	GG	GG	GG	AA	GG	AA	GG	AG	GG	GG	GG	GG	GG	GG	GG	GG	GG	GG	GG	GG	GG	GG	GG	GG	GG	GG	GG	GG	GG	GG
1864	4587982	G/T	3	216875963	+	NA	NA	NA	NA	NA	NA	GG	GG	GG	GG	GG	GG	GG	GG	GG	GG	TT	GG	GG	NN	GG	GG	GG	GG	GG	GG	GG	GG	GG	GG	GG	TT	GG	TT	GG	GG	TT	GG	GG	GG	GG	GG	GG	GG
1865	2608749	A/T	3	217096923	+	NA	NA	NA	NA	NA	NA	AA	AA	AA	AA	AA	AA	TT	AA	AA	AA	AA	AA	AA	AA	AA	AA	AA	AA	AA	AA	AA	AA	AA	AA	AA	AA	AA	AA	AA	TT	AA	AA	AA	AA	AA	AA	AA	AA
1866	4581712	G/C	3	217238629	+	NA	NA	NA	NA	NA	NA	CC	CC	CC	CC	CG	GG	GG	GG	GG	GG	GG	GG	CC	GG	CC	GG	CC	CC	CC	CC	CC	CC	CC	CC	CC	GG	CC	GG	CG	GG	GG	CC	CC	CC	CC	CC	CG	CC
1867	9668202	G/A	3	217821189	+	NA	NA	NA	NA	NA	NA	AA	AA	AA	AA	AG	GG	GG	GG	GG	GG	GG	GG	AA	GG	AA	AG	GG	GG	GG	GG	GG	GG	GG	GG	GG	GG	AA	GG	GG	GG	GG	AG	AA	AA	AA	GG	AA	AA
1868	4772345	C/A	3	217832046	+	NA	NA	NA	NA	NA	NA	AA	AA	AA	AA	AC	CC	CC	CC	CC	CC	CC	CC	AA	CC	AA	CC	CC	CC	CC	CC	CC	CC	CC	CC	CC	CC	AA	CC	CC	CC	CC	AA	AA	AA	AA	CC	AA	AA
1869	4772784	G/A	3	218182465	+	NA	NA	NA	NA	NA	NA	GG	GG	GG	GG	AG	AA	GG	AA	AA	AA	AA	AA	AA	AA	AA	AA	AA	GG	GG	GG	GG	GG	GG	GG	GG	GG	GG	AA	GG	GG	GG	GG	GG	GG	GG	AA	AG	AA
1870	5588959	T/G	3	218543953	+	NA	NA	NA	NA	NA	NA	TT	TT	TT	TT	TT	TT	TT	TT	TT	TT	GG	TT	TT	TT	TT	TT	TT	TT	TT	TT	TT	TT	TT	TT	NN	TT	TT	GG	TT	TT	NN	TT	TT	TT	TT	TT	TT	TT
1871	4770738	T/A	3	218544567	+	NA	NA	NA	NA	NA	NA	AA	AA	AA	AA	AT	TT	AA	TT	TT	TT	TT	TT	TT	TT	TT	TT	TT	TT	TT	TT	TT	TT	TT	TT	TT	TT	AA	TT	TT	AA	TT	AA	AA	AA	AA	TT	AT	TT
1872	4765620	G/A	3	218729689	+	NA	NA	NA	NA	NA	NA	AA	AA	AA	AA	AG	GG	AA	GG	GG	GG	GG	GG	GG	GG	GG	GG	GG	GG	GG	GG	GG	GG	GG	GG	GG	GG	AA	GG	GG	AA	GG	AA	AA	AA	AA	GG	AG	GG
1873	9699603	A/C	3	218736308	+	NA	NA	NA	NA	NA	NA	AA	AA	AA	AA	AA	CA	AA	CA	CA	CA	CA	AA	AA	AA	AA	CA	AA	AA	AA	CA	AA	AA	AA	AA	CA	AA	AA	AA	CA	AA	AA	AA	AA	CA	AA	AA	CA	CA
1874	2435852	C/T	3	218786098	+	NA	NA	NA	NA	NA	NA	CC	CC	CC	CC	TC	CC	CC	TT	TT	TT	CC	TT	TT	TT	TT	TC	CC	TT	TT	TT	TT	TT	TT	TT	TT	TT	CC	CC	CC	CC	TT	CC	CC	CC	CC	CC	CC	TT
1875	2574316	G/A	3	218898622	+	NA	NA	NA	NA	NA	NA	GG	GG	GG	GG	GG	GG	GG	GG	GG	GG	AA	GG	GG	AG	GG	AG	GG	AA	AA	AA	AA	AA	AA	AA	AA	AA	GG	AA	GG	GG	AA	GG	GG	GG	GG	GG	AG	GG
1876	9625083	G/A	3	219396732	+	NA	NA	NA	NA	NA	NA	GG	GG	GG	GG	GG	GG	GG	GG	GG	GG	GG	GG	GG	GG	GG	GG	GG	GG	GG	GG	GG	GG	GG	GG	GG	GG	GG	GG	AG	GG	GG	GG	GG	GG	GG	GG	GG	GG
1877	7049610	A/G	3	219577801	+	NA	NA	NA	NA	NA	NA	AA	AA	AA	AA	AA	GG	AA	AA	AA	AA	GG	AA	AA	AA	AA	GA	GG	GG	GG	GG	GG	GG	GG	GG	GG	AA	AA	GG	AA	AA	AA	AA	AA	AA	AA	GG	AA	GG
1878	4772456	T/G	3	219690552	+	NA	NA	NA	NA	NA	NA	GG	GG	GG	GG	GT	GG	GG	TT	TT	TT	GG	TT	TT	TT	TT	TT	GG	GG	GG	GG	GG	GG	GG	GG	GG	TT	GG	TT	GT	GG	TT	GG	GG	GG	GG	GG	GT	TT
1879	4765013	G/T	3	219857014	+	NA	NA	NA	NA	NA	NA	GG	GG	GG	GG	GG	GG	GG	GG	GG	GG	TT	GG	GG	GG	GG	GG	GG	TT	TT	GG	TT	TT	TT	TT	TT	GG	GG	GG	GG	GG	GG	GG	GG	GG	GG	GG	GG	GG
1880	4582049	A/G	3	219896512	+	NA	NA	NA	NA	NA	NA	AA	AA	AA	AA	GA	AA	AA	GG	GG	GG	AA	GG	GG	GG	GG	AA	AA	AA	AA	AA	AA	AA	AA	AA	AA	AA	AA	GG	GA	AA	AA	AA	AA	AA	AA	AA	AA	AA
1881	2383495	A/G	3	220507671	+	NA	NA	NA	NA	NA	NA	AA	AA	AA	AA	AA	AA	AA	AA	AA	AA	AA	AA	AA	AA	AA	AA	AA	AA	AA	AA	AA	AA	AA	AA	AA	AA	AA	AA	AG	AA	AA	AA	AA	AA	AA	AA	AG	AA
1882	4587920	T/C	3	220657843	+	NA	NA	NA	NA	NA	NA	TT	TT	TT	TT	TT	CC	TT	TT	TT	TT	TT	TT	TT	TT	TT	TC	NN	TT	TT	NN	TT	TT	TT	TT	TT	TT	TT	TT	TC	TT	TT	TT	TT	TT	TT	NN	TT	CC
1883	7049284	G/A	3	221220431	+	NA	NA	NA	NA	NA	NA	AA	AA	AA	AA	AG	GG	AA	AG	GG	GG	AA	GG	GG	GG	GG	AG	AA	AA	AA	AA	AA	AA	AA	AA	AA	AA	AA	AG	AG	AA	AA	AA	AA	AA	AA	AA	AG	GG
1884	2535973	G/A	3	221307864	+	NA	NA	NA	NA	NA	NA	GG	GG	GG	GG	AA	GG	GG	AA	AA	AA	GG	AA	AA	AA	AA	GG	GG	GG	GG	GG	GG	GG	GG	GG	GG	GG	GG	AG	GG	GG	GG	GG	GG	GG	GG	GG	GG	GG
1885	4590900	C/T	3	221638463	+	NA	NA	NA	NA	NA	NA	CC	CC	CC	CC	CC	CC	CC	CC	CC	CC	CC	CC	CC	CC	CC	TT	CC	CC	CC	CC	CC	CC	CC	CC	CC	CC	CC	TC	CC	CC	CC	CC	CC	CC	CC	CC	CC	CC
1886	2557795	T/C	3	221707111	+	NA	NA	NA	NA	NA	NA	TT	TT	TT	TT	TT	TT	TT	TT	TT	TT	TT	TT	TT	TT	TT	CC	CC	TT	TT	CC	TT	TT	TT	TT	TT	TT	TT	CT	TT	TT	TT	TT	TT	TT	TT	CC	TT	CC
1887	4589568	C/G	3	221910522	+	NA	NA	NA	NA	NA	NA	CC	CC	CC	CC	GC	CC	CC	GG	GG	GG	CC	GG	CC	GG	CC	CC	CC	CC	CC	CC	CC	CC	CC	CC	CC	CC	CC	CC	GC	CC	CC	CC	CC	CC	CC	CC	CC	CC
1888	7050396	C/T	3	222040850	+	NA	NA	NA	NA	NA	NA	TT	TT	TT	TT	TC	TT	TT	CC	CC	CC	CC	CC	CC	CC	NN	CC	NN	CC	CC	NN	CC	CC	CC	CC	CC	TT	TT	TC	CC	TT	TT	TT	TT	TT	TT	NN	TC	CC
1889	100196273	C/A	3	223306308	+	NA	NA	NA	NA	NA	NA	CC	CC	CC	CC	CC	CC	CC	CC	CC	CC	AC	CC	CC	CC	CC	AC	CC	CC	CC	CC	CC	CC	CC	CC	CC	CC	CC	CC	CC	CC	CC	CC	CC	CC	CC	CC	CC	AA
1890	100198101	T/C	3	223607775	+	NA	NA	NA	NA	NA	NA	CT	CT	TT	CT	CT	TT	CT	TT	TT	TT	CT	TT	TT	CT	TT	TT	CC	TT	TT	CT	CC	CT	CT	CT	TT	TT	CC	TT	CT	TT	TT	CT	CC	CT	TT	TT	TT	TT
1891	4577963	C/G	3	223607942	+	NA	NA	NA	NA	NA	NA	GG	GG	NN	GG	GC	GG	GG	GC	CC	CC	CC	CC	CC	GG	CC	CC	GG	CC	CC	GG	GG	GG	GG	GG	CC	CC	GG	GC	GG	CC	CC	NN	GG	GG	NN	GG	GG	CC
1892	2461524	C/T	3	223683768	+	NA	NA	NA	NA	NA	NA	TT	TT	TT	TT	TC	TT	CC	CC	CC	CC	CC	CC	TT	CC	TT	CC	CC	CC	CC	CC	CC	CC	CC	CC	CC	TT	TT	TT	CC	CC	TC	TT	TT	TT	TT	CC	TC	CC
1893	2437267	A/G	3	223738238	+	NA	NA	NA	NA	NA	NA	AA	AA	AA	AA	AA	AA	AA	AA	AA	AA	AA	AA	GG	AA	GG	GA	GG	GA	GA	GG	AA	AA	AA	AA	AA	AA	AA	AA	AA	AA	AA	AA	AA	AA	AA	GG	AA	AA
1894	4773380	G/A	3	223829547	+	NA	NA	NA	NA	NA	NA	GG	GG	GG	GG	GA	GG	GG	AA	AA	GG	GG	AA	GG	AA	GG	GG	GG	GA	GA	GG	AA	AA	AA	AA	AA	GG	GG	GG	GG	GG	GG	GG	GG	GG	GG	GG	GG	GG
1895	2555867	A/G	3	223993624	+	NA	NA	NA	NA	NA	NA	AA	AA	AA	AA	AA	AA	AA	AA	AA	AA	GG	AA	AA	AA	AA	NN	AA	AA	AA	AA	NN	NN	NN	NN	NN	AA	AA	AA	AA	AA	AA	AA	AA	AA	AA	AA	AA	AA
1896	2561290	G/A	3	224133027	+	NA	NA	NA	NA	NA	NA	GG	GG	GG	GG	GG	GG	GG	GG	GG	AA	GG	GG	AA	GG	AA	AG	AA	AA	AG	AA	AA	AA	AA	AA	AA	GG	GG	GG	AG	GG	GG	GG	GG	GG	GG	AA	GG	GG
1897	2425896	G/T	3	224459411	+	NA	NA	NA	NA	NA	NA	GG	GG	GG	GG	GG	GG	GG	GG	GG	NN	GG	GG	GG	GG	NN	GG	TT	TG	TG	TT	TG	GG	GG	GG	GG	GG	GG	GG	TG	GG	GG	GG	GG	GG	GG	TT	GG	GG
1898	4778947	C/T	3	224607038	+	NA	NA	NA	NA	NA	NA	CC	CC	CC	CC	CC	CC	CC	CC	CC	CC	CC	CC	CC	CC	CC	CC	CC	CC	CC	CC	CC	CC	CC	CC	CC	CC	CC	TC	CC	TC	CC	CC	CC	CC	CC	CC	CC	CC
1899	4591641	A/C	3	224888270	+	NA	NA	NA	NA	NA	NA	CA	CA	AA	CA	AA	CA	CC	AA	AA	AA	AA	AA	AA	AA	AA	AA	CA	CA	CA	CA	CA	AA	AA	AA	AA	AA	CA	AA	AA	CC	CA	CA	AA	AA	AA	CA	AA	CA
1900	4774034	C/T	3	225085850	+	NA	NA	NA	NA	NA	NA	CC	CC	CC	CC	CT	CC	TT	TT	TT	CC	CC	TT	CC	TT	CC	CC	CC	CC	CC	CC	CC	TT	TT	TT	TT	NN	CC	CC	TT	TT	CT	CC	CC	CC	CC	CC	CC	TT
1901	7057256	T/G	3	225170586	+	NA	NA	NA	NA	NA	NA	GG	TT	TT	GG	TT	TT	TT	TT	TT	TT	GG	TT	TT	TT	TT	GT	GG	GT	GT	GG	GT	TT	TT	TT	TT	TT	GG	GT	TT	TT	TT	GG	TT	TT	TT	GG	GG	TT
1902	4580894	G/A	3	225547770	+	NA	NA	NA	NA	NA	NA	GG	GG	GG	GG	GG	GG	GG	GG	GG	GG	AG	GG	GG	GG	GG	AA	GG	GG	GG	GG	GG	GG	GG	GG	GG	GG	GG	GG	GG	GG	GG	GG	GG	GG	GG	GG	GG	GG
1903	2425840	T/A	3	225588312	+	NA	NA	NA	NA	NA	NA	TT	AA	AA	TT	AA	AA	AA	AA	AA	TT	AA	AA	TT	AA	TT	TT	TT	TT	TT	TT	TT	TT	TT	TT	TT	AA	TT	AA	TT	AA	AA	TA	AA	AA	AA	TT	TT	NN
1904	5585231	A/G	3	225875738	+	NA	NA	NA	NA	NA	NA	AA	GG	GG	AA	AA	GG	GG	AA	AA	AA	AA	AA	AA	AA	AA	AA	AA	NN	AA	AA	AA	AA	AA	AA	AA	GG	AA	GG	AA	GG	GG	AA	GG	GG	GG	NN	AA	AA
1905	2414827-2	A/G	3	226573358	+	NA	NA	NA	NA	NA	NA	AA	AA	AA	AA	AA	AA	AA	AA	AA	AA	AA	AA	AA	AA	AA	AA	AA	AA	AA	AA	AA	AA	AA	AA	AA	AA	AA	AA	AA	AA	AA	AA	AA	AA	AA	AA	AA	AA
1906	2414827-1	C/G	3	226573358	+	NA	NA	NA	NA	NA	NA	CC	CC	CC	CC	CC	CC	CC	CC	CC	CC	CC	CC	CC	CC	CC	CC	CC	CC	CC	CC	CC	CC	CC	CC	CC	CC	CC	CC	GC	CC	CC	CC	CC	CC	CC	CC	CC	CC
1907	100058183	G/A	3	226629017	+	NA	NA	NA	NA	NA	NA	GG	GG	GG	GG	GG	GG	GG	GG	GG	GG	GG	GG	GG	GG	GG	GG	GG	GG	GG	GG	GG	GG	GG	GG	GG	GG	GG	GG	GG	GG	GG	GG	GG	GG	GG	GG	GG	GG
1908	2434704	C/A	3	226769799	+	NA	NA	NA	NA	NA	NA	CC	CC	CC	CC	CC	CC	CC	CC	CC	CC	NN	CC	CC	CC	CC	CC	CC	CC	CC	CC	CC	CC	CC	CC	CC	CC	CC	CC	CC	CC	CC	NN	CC	CC	CC	CC	CC	CC
1909	9693261	C/T	3	226991771	+	NA	NA	NA	NA	NA	NA	TT	CC	CC	TT	CC	CC	CC	CC	CC	TT	TT	CC	TT	TC	TT	TC	TT	TT	TT	TT	TT	TT	TT	TT	TT	CC	TT	CC	TT	CC	CC	TT	CC	CC	CC	TT	TC	CC
1910	2553731	C/A	3	227193058	+	NA	NA	NA	NA	NA	NA	CC	CC	CC	CC	CC	CC	CC	CC	CC	AA	CC	CC	AC	CC	AA	CC	CC	CC	CC	CC	AA	AA	AA	AA	CC	CC	CC	CC	AC	CC	CC	CC	CC	CC	CC	CC	CC	CC
1911	2472022	A/C	3	227194134	+	NA	NA	NA	NA	NA	NA	AA	CA	CC	AA	CA	CC	CA	CA	AA	CC	AA	AA	CA	AA	CC	CA	AA	AA	AA	AA	AA	NN	NN	NN	AA	CC	AA	CC	AA	CC	CC	AA	CC	CC	CC	AA	AA	AA
1912	2446444	G/T	3	227194200	+	NA	NA	NA	NA	NA	NA	GG	GG	GG	GG	TG	GG	GG	TT	TT	GG	GG	TT	TG	TT	GG	GG	GG	GG	GG	GG	GG	GG	GG	GG	GG	GG	GG	GG	GG	GG	GG	GG	GG	GG	GG	GG	GG	GG
1913	2585677	A/T	3	227280415	+	NA	NA	NA	NA	NA	NA	TT	AA	AA	TT	AA	AA	AA	AA	AA	AA	TT	AA	AA	AA	AA	AA	TT	TT	TT	TT	TA	AA	AA	AA	TT	AA	TT	AA	AA	AA	AA	TT	AA	AA	AA	TT	TT	AA
1914	2423167	T/A	3	227281316	+	NA	NA	NA	NA	NA	NA	TT	TT	TT	TT	TT	TT	TT	TT	TT	TT	NN	TT	TT	TT	TT	TT	TT	TT	TT	TT	TT	TT	TT	TT	TT	TT	TT	TT	TT	TT	TT	TT	TT	TT	TT	TT	AT	TT
1915	4579268	G/A	3	227355983	+	NA	NA	NA	NA	NA	NA	GG	GG	GG	GG	GG	GG	GG	GG	GG	GG	GG	GG	GG	GG	GG	AA	GG	GG	GG	GG	GA	AA	AA	AA	GG	AA	GG	GG	GG	GG	GG	GG	GG	GG	GG	GG	GG	AA
1916	7049313	C/T	3	227915363	+	NA	NA	NA	NA	NA	NA	CC	CC	CC	CC	CT	CC	CC	CT	CT	CT	CT	CC	CT	CC	CT	CT	CC	CC	CC	CT	CT	CT	CT	CT	CC	CT	CC	CC	CT	CC	CC	CC	CC	CC	CC	CC	CT	CT
1917	2394431	G/A	3	228374822	+	NA	NA	NA	NA	NA	NA	GG	AA	AA	GG	GA	AA	GA	GG	GG	GG	AA	AA	GA	AA	GG	GA	GG	GA	GG	AA	GA	AA	AA	AA	GG	GG	GG	AA	GG	GA	AA	GG	AA	AA	AA	GG	GA	AA
1918	2414402	G/T	3	228449520	+	NA	NA	NA	NA	NA	NA	GT	GT	GT	GG	GT	TT	TT	GT	GG	GG	GG	TT	GT	TT	GT	GT	GG	GG	GG	GG	GG	GG	GG	GG	GG	GG	GG	TT	TT	TT	TT	GT	TT	TT	TT	GG	GT	TT
1919	4575639	G/A	3	228547314	+	NA	NA	NA	NA	NA	NA	GG	GG	GG	GG	GG	GG	GG	GG	GG	GG	GG	GG	GG	GG	GG	AG	GG	GG	GG	AA	AG	AA	AA	AA	GG	GG	GG	GG	AG	GG	GG	GG	GG	GG	GG	GG	GG	GG
1920	4590440	C/A	3	229191269	+	NA	NA	NA	NA	NA	NA	CC	CC	CC	CC	CA	CC	CC	AA	AA	CC	AA	CC	CC	CC	CC	CA	CC	CC	CC	CC	CC	CC	CC	CC	CC	CC	CC	CC	AA	CC	CC	CC	CC	CC	CC	CC	CC	CC
1921	4590119-2	T/C	3	229245222	+	NA	NA	NA	NA	NA	NA	TT	TT	TT	TT	TT	TT	TT	NN	NN	CC	TT	TT	CC	TT	CC	CT	TT	TT	TT	TT	TT	TT	TT	TT	TT	TT	TT	TT	TT	TT	TT	TT	TT	TT	TT	TT	TT	CC
1922	4590119-1	G/A	3	229245222	+	NA	NA	NA	NA	NA	NA	GG	GG	GG	GG	AG	GG	GG	AA	AA	NN	GG	GG	NN	GG	NN	GG	GG	GG	GG	GG	GG	GG	GG	GG	GG	GG	GG	GG	GG	GG	GG	GG	GG	GG	GG	GG	GG	NN
1923	2428783	C/T	3	229383642	+	NA	NA	NA	NA	NA	NA	CC	CC	CC	CC	CC	CC	CC	CC	CC	CC	CC	CC	CC	CC	CC	CC	CC	CC	CC	TT	TC	TT	TT	TT	CC	CC	CC	CC	CC	CC	CC	CC	CC	CC	CC	CC	CC	CC
1924	4581498	A/C	3	229677211	+	NA	NA	NA	NA	NA	NA	AA	CC	CC	AA	AC	AA	AA	AA	AA	AA	CC	CC	CC	CC	CC	CC	AA	AA	AA	AC	AC	CC	CC	CC	AA	CC	AA	CC	CC	CC	AA	AA	CC	AC	CC	AA	AC	CC
1925	5583271	T/C	3	230015652	+	NA	NA	NA	NA	NA	NA	TT	TT	TT	TT	TT	TT	TT	TT	TT	TT	TT	TT	TT	TT	TT	TT	TT	NN	TT	TT	TT	TT	TT	TT	TT	TT	TT	TT	TT	TT	TT	TT	TT	TT	TT	TT	TT	TT
1926	4581737	T/C	3	230245890	+	NA	NA	NA	NA	NA	NA	TT	TT	TT	TT	TT	TT	TT	TT	TT	TT	CC	TT	TT	TT	TT	TT	TT	TT	TT	CT	CT	TT	CT	CT	TT	TT	TT	TT	TT	TT	TT	TT	TT	TT	TT	TT	CT	TT
1927	4767541	A/T	3	230749000	+	NA	NA	NA	NA	NA	NA	AA	NN	NN	AA	AA	AA	AA	AA	AA	AA	AA	NN	AA	NN	AA	AA	AA	AA	AA	AA	AA	AA	AA	AA	AA	AA	AA	NN	AA	AA	AA	AA	NN	NN	NN	AA	AA	AA
1928	100218003	T/C	3	230749258	+	NA	NA	NA	NA	NA	NA	TT	TT	TT	TT	TT	TT	TT	TT	TT	TT	TT	TT	TT	TT	TT	TT	TT	TT	TT	TT	TT	TT	TT	TT	CT	TT	TT	TT	TT	TT	TT	TT	TT	TT	TT	TT	TT	TT
1929	2421578	C/T	3	230786135	+	NA	NA	NA	NA	NA	NA	TT	TC	CC	TT	CC	CC	CC	CC	CC	CC	CC	CC	CC	CC	CC	TC	TT	TT	TT	TT	TT	TT	NN	NN	TT	TC	TT	CC	CC	CC	CC	TT	CC	CC	CC	TT	CC	CC
1930	4581080	T/C	3	230895171	+	NA	NA	NA	NA	NA	NA	TT	TT	TT	TT	TT	TT	TT	TT	TT	TT	TT	TT	TT	TT	TT	TT	TT	TT	TT	CT	CT	TT	CC	CC	TT	TT	TT	TT	TT	TT	TT	TT	TT	TT	TT	TT	TT	TT
1931	7051091	G/C	3	231719062	+	NA	NA	NA	NA	NA	NA	GG	GG	GG	GG	CG	CC	GG	CC	CC	GG	GG	GG	GG	GG	GG	GG	GG	GG	GG	GG	GG	GG	GG	GG	GG	GG	GG	GG	GG	GG	GG	GG	GG	GG	GG	GG	GG	GG
1932	2390894	T/G	4	140200	+	NA	NA	NA	NA	NA	NA	TT	TT	TT	TT	TT	TT	GG	TT	TT	GT	TT	TT	TT	TT	TT	TT	TT	TT	TT	TT	TT	TT	TT	TT	TT	TT	TT	TT	TT	TT	GG	TT	TT	TT	TT	TT	TT	TT
1933	4773945	T/G	4	842958	+	NA	NA	NA	NA	NA	NA	TT	TT	TT	TT	TT	TT	TT	TT	TT	TT	TT	TT	TT	TT	TT	GG	TT	TT	TT	TT	TT	TT	TT	TT	TT	GT	TT	TT	TT	TT	TT	TT	TT	TT	TT	TT	TT	TT
1934	2420800	A/G	4	1221663	+	NA	NA	NA	NA	NA	NA	AA	AA	AA	AA	AA	AG	GG	AA	AA	AG	AA	GG	GG	AA	GG	AG	AA	AA	AA	AA	AA	AA	AA	AA	AA	AA	AA	AA	AA	AA	GG	AA	AA	AA	AA	AA	AA	AG
1935	100162807	A/G	4	1261677	+	NA	NA	NA	NA	NA	NA	AA	AA	AA	AA	AA	AA	AA	AA	AA	AA	AA	AA	AA	AA	AA	AA	AA	NN	AA	AA	AA	AA	AA	AA	AA	GG	AA	AA	AA	AA	AA	AA	AA	AA	AA	AA	AA	AA
1936	2512743	T/G	4	2385486	+	NA	NA	NA	NA	NA	NA	GT	GT	GT	GT	GT	GG	GT	GT	GT	GT	GT	GT	GT	GT	GT	GT	TT	GT	GT	GT	GT	TT	GT	TT	TT	GT	GT	GT	GT	GT	GT	GT	GT	GT	GT	GT	GT	GT
1937	4585965	A/G	4	2405195	+	NA	NA	NA	NA	NA	NA	GA	AA	GG	GA	GA	GG	AA	AA	AA	AA	AA	AA	AA	AA	AA	AA	GG	NN	NN	GG	GG	NN	NN	GG	GG	GA	GA	AA	GA	AA	AA	GA	AA	AA	GG	GG	AA	AA
1938	2598285	G/C	4	2865040	+	NA	NA	NA	NA	NA	NA	GG	GG	GG	GG	CG	CC	GG	CG	CC	CC	GG	GG	GG	CC	GG	GG	GG	CC	CC	GG	CC	CC	CC	CC	GG	GG	GG	GG	GG	GG	GG	GG	GG	GG	GG	GG	GG	GG
1939	2531022	G/T	4	3047561	+	NA	NA	NA	NA	NA	NA	GG	GG	GG	GG	GG	GG	TT	GG	GG	GG	GG	TT	TT	GG	TT	TT	GG	GG	GG	GG	GG	GG	GG	GG	GG	TT	GG	GG	GG	GG	TT	GG	GG	GG	GG	GG	TG	TT
1940	4766709	G/T	4	3084738	+	NA	NA	NA	NA	NA	NA	TT	TT	GG	TT	TG	TT	GG	TG	TT	TT	NN	GG	GG	TT	GG	GG	GG	GG	GG	GG	GG	GG	GG	GG	GG	GG	TT	GG	TG	GG	GG	TT	TT	TT	GG	GG	TG	GG
1941	100161945	G/C	4	3471965	+	NA	NA	NA	NA	NA	NA	GG	GG	GG	GG	GG	GG	GG	GG	GG	GG	CC	GG	GG	GG	GG	GG	GG	GG	GG	GG	GG	GG	GG	GG	GG	GG	GG	GG	GG	GG	GG	GG	GG	GG	GG	GG	GG	GG
1942	4764536	G/C	4	3479338	+	NA	NA	NA	NA	NA	NA	GG	GG	GG	GG	GG	GG	GG	GG	GG	GG	GG	GG	GG	GG	GG	GG	GG	GG	GG	GG	GG	GG	GG	GG	GG	GG	GG	GG	GG	GG	GG	GG	GG	GG	GG	GG	GG	GG
1943	2428586	G/A	4	3890000	+	NA	NA	NA	NA	NA	NA	GG	GG	AA	GG	AA	AA	GG	AA	AA	AA	GG	GG	GG	AA	GG	GG	AA	AA	AA	AA	GG	GG	GG	GG	AA	GG	GG	GG	GG	GG	GG	GG	GG	GG	AA	AA	AG	GG
1944	100056118	T/C	4	4070992	+	NA	NA	NA	NA	NA	NA	TT	TT	TT	TT	TT	TT	TT	TT	TT	TT	TT	TT	TT	TT	TT	TT	TT	TT	TT	TT	CC	CC	CC	CC	TT	TT	TT	TT	TT	TT	TT	TT	TT	TT	TT	TT	TT	TT
1945	7049892	T/C	4	4090871	+	NA	NA	NA	NA	NA	NA	TT	TT	CC	TT	TC	TT	TC	TT	TT	TT	TC	TC	TC	TT	TC	CC	CC	CC	CC	CC	CC	CC	CC	CC	CC	TT	TT	CC	TC	CC	TC	TT	TT	TT	CC	CC	TC	TC
1946	4591518	A/T	4	4322155	+	NA	NA	NA	NA	NA	NA	TT	TT	AA	TT	AA	AA	AA	AA	AA	AA	AA	AA	AA	AA	AA	TA	AA	AA	AA	AA	AA	AA	AA	AA	AA	AA	TT	TT	TA	TT	AA	TT	TT	TT	AA	AA	TA	AA
1947	100165189	T/A	4	4657585	+	NA	NA	NA	NA	NA	NA	TT	TT	AT	TT	TT	TT	AT	TT	TT	TT	TT	TT	TT	TT	TT	TT	TT	AT	AT	TT	AT	AT	AT	AT	TT	TT	TT	TT	AT	TT	AT	TT	TT	TT	AT	TT	AT	TT
1948	5589104	T/G	4	5378068	+	NA	NA	NA	NA	NA	NA	GG	TT	TT	GG	TT	TT	TT	TT	TT	TT	GT	TT	TT	TT	TT	TT	TT	TT	TT	TT	TT	TT	TT	TT	TT	GG	GG	GG	GG	GG	TT	GG	TT	GG	TT	TT	GT	TT
1949	2406389	T/C	4	5379611	+	NA	NA	NA	NA	NA	NA	TT	CC	CC	TT	CT	TT	TT	TT	TT	TT	TT	TT	TT	TT	TT	CT	CC	TT	TT	CC	TT	TT	TT	TT	CC	CC	TT	CC	CT	CT	TT	TT	CC	TT	CC	CC	TT	TT
1950	2582139	A/G	4	5979677	+	NA	NA	NA	NA	NA	NA	AA	AA	AA	AA	AA	AA	AA	AA	AA	AA	AA	AA	AA	AA	AA	AA	AA	AA	AA	AA	AA	AA	AA	AA	AA	AA	AA	AA	AA	AA	AA	AA	AA	AA	AA	AA	AA	AA
1951	7050640	A/G	4	6325419	+	NA	NA	NA	NA	NA	NA	AA	AA	AA	AA	GA	AA	GA	GA	AA	GA	GA	AA	AA	AA	AA	AA	AA	AA	AA	AA	AA	AA	AA	AA	AA	AA	AA	AA	AA	AA	AA	AA	AA	AA	AA	AA	AA	AA
1952	2614542	T/C	4	6408474	+	NA	NA	NA	NA	NA	NA	TT	TT	TT	TT	TT	TT	TT	TT	TT	TT	CC	CC	CC	TT	CC	CC	CC	CC	CC	TT	CC	CC	CC	CC	TT	CC	TT	CC	TT	CC	TT	TT	TT	TT	TT	TT	TT	CC
1953	4579232	C/T	4	6535262	+	NA	NA	NA	NA	NA	NA	CC	CC	CC	CC	CC	TT	CC	CC	CC	CC	TT	TT	TT	CC	TT	CC	CC	CC	CC	CC	CC	CC	CC	CC	CC	CC	CC	CC	CC	CC	CC	CC	CC	CC	CC	CC	TC	TT
1954	4771658	C/T	4	6536745	+	NA	NA	NA	NA	NA	NA	CC	CC	TC	CC	TC	CC	CC	CC	CC	CC	CC	CC	CC	CC	CC	CC	CC	CC	CC	TT	CC	CC	CC	CC	TT	CC	CC	CC	CC	CC	CC	CC	CC	CC	TC	TT	CC	CC
1955	9666115	G/C	4	7312739	+	NA	NA	NA	NA	NA	NA	GG	GG	GG	GG	GG	GG	CC	CG	GG	CC	CG	GG	GG	GG	GG	GG	GG	GG	GG	GG	GG	GG	GG	GG	GG	GG	GG	GG	GG	GG	CC	GG	GG	GG	GG	GG	GG	GG
1956	4773842	G/C	4	7782288	+	NA	NA	NA	NA	NA	NA	GG	GG	GG	GG	GG	CC	GG	GG	GG	GG	GG	GG	GG	GG	GG	GG	GG	GG	GG	GG	GG	CC	GG	GG	GG	GG	GG	CC	GG	CC	GC	GC	GG	GG	GG	GG	GC	GG
1957	4773829	G/C	4	9493948	+	NA	NA	NA	NA	NA	NA	CC	CC	GG	CC	GC	GG	GG	CC	CC	GG	CC	CC	CC	CC	CC	CC	GG	GG	GG	GG	GG	GG	GG	GG	GG	CC	CC	CC	GC	CC	GG	CC	CC	CC	GG	GC	GC	CC
1958	100128381	C/A	4	10032011	+	NA	NA	NA	NA	NA	NA	CC	CC	AA	CC	AC	AA	AC	CC	CC	CC	CC	CC	CC	CC	CC	CC	CC	CC	CC	CC	CC	CC	CC	CC	AA	AA	CC	CC	AC	CC	CC	CC	CC	CC	AA	AA	AC	CC
1959	7048278	C/T	4	10034690	+	NA	NA	NA	NA	NA	NA	CC	CC	CC	CC	CC	CC	CC	CC	CC	CC	CC	CC	CC	CC	CC	CC	CC	CC	CC	CC	CC	CC	CC	CC	CC	CC	CC	CC	CC	CC	CC	CC	CC	CC	CC	CC	CC	CC
1960	2435171	A/C	4	10231513	+	NA	NA	NA	NA	NA	NA	AA	AA	AA	AA	AA	CC	AA	AA	AA	AA	AA	AA	AA	AA	AA	AA	AA	AA	AA	AA	AA	NN	AA	AA	AA	CC	AA	CC	CA	CA	AA	AA	AA	AA	AA	AA	CA	CC
1961	2571405	G/A	4	10483037	+	NA	NA	NA	NA	NA	NA	GG	GG	AA	GG	AG	GG	AA	GG	AG	AA	AA	AA	AA	AA	AG	GG	GG	GG	GG	GG	GG	GG	GG	GG	AA	GG	GG	GG	GG	GG	AA	GG	GG	GG	AA	AA	GG	GG
1962	2580086	A/C	4	10798260	+	NA	NA	NA	NA	NA	NA	AA	AA	AA	AA	AA	AA	AA	AA	AA	AA	AA	CC	CC	AA	AC	AC	AA	AA	AA	AA	AA	CC	AA	AA	CC	AA	AA	AA	NN	AA	AA	AA	AA	AA	AA	AA	AA	CC
1963	2529252	C/T	4	11070333	+	NA	NA	NA	NA	NA	NA	CC	CC	CC	CC	CC	CC	CC	CC	CC	CC	CC	CC	CC	CC	CC	CC	CC	CC	CC	CC	CC	CC	CC	CC	CC	CC	CC	TT	CC	TT	CC	CC	CC	CC	CC	CC	CC	TT
1964	2573698	A/G	4	11466555	+	NA	NA	NA	NA	NA	NA	AA	AA	GG	AA	GG	AA	AA	GG	GG	AA	AA	AA	AA	AA	AA	AA	AA	AA	AA	AA	AA	AA	GA	AA	GG	AA	AA	AA	AA	AA	AA	AA	AA	AA	GG	GG	AA	AA
1965	2420031	G/A	4	13815400	+	NA	NA	NA	NA	NA	NA	GG	GG	AG	GG	AG	GG	GG	AA	GG	GG	GG	GG	GG	GG	GG	AA	GG	GG	GG	GG	GG	GG	GG	GG	GG	GG	GG	GG	AG	GG	GG	GG	GG	GG	GG	GG	GG	GG
1966	2505337	T/G	4	13945861	+	NA	NA	NA	NA	NA	NA	TT	TT	TT	TT	TT	TT	TT	TT	TT	TT	TT	TT	TT	TT	TT	TT	TT	TT	TT	TT	TT	TT	TT	TT	TT	TT	TT	TT	TT	TT	TT	TT	TT	TT	TT	TT	TT	TT
1967	2430359	T/C	4	14167331	+	NA	NA	NA	NA	NA	NA	TT	TT	CT	TT	CT	TT	TT	CT	TT	TT	TT	TT	TT	TT	TT	TT	CT	CT	CT	CT	CT	CT	CT	CT	CT	CT	TT	CT	CT	CC	TT	CT	TT	TT	CT	TT	CT	CC
1968	4577748	T/C	4	14349140	+	NA	NA	NA	NA	NA	NA	CC	CC	TT	CC	TT	CC	TT	TT	TT	TT	TT	TT	TT	TT	TT	CT	TT	TT	TT	TT	TT	TT	TT	TT	TT	TT	CC	CC	TT	TT	TT	CC	CC	CC	TT	CT	CT	TT
1969	2446831	G/A	4	14611362	+	NA	NA	NA	NA	NA	NA	GG	GG	GG	GG	AA	GG	AA	AA	AA	AA	AA	AA	AA	NN	AA	AG	NN	GG	GG	NN	GG	NN	NN	GG	NN	GG	GG	GG	GG	AA	GG	GG	GG	GG	GG	GG	GG	GG
1970	4776235	G/A	4	14814471	+	NA	NA	NA	NA	NA	NA	GG	GG	GG	GG	AG	AA	GG	AA	GG	GG	GG	GG	GG	GG	GG	GG	GG	GG	GG	GG	GG	GG	GG	GG	GG	GG	GG	GG	AG	AA	GG	GG	GG	GG	GG	GG	AG	AA
1971	2479283	G/A	4	14950236	+	NA	NA	NA	NA	NA	NA	GG	GG	NN	GG	GG	GG	GG	GG	GG	GG	GG	GG	GG	GG	GG	GG	GG	GG	GG	GG	GG	GG	GG	GG	GG	GG	GG	GG	GG	GG	GG	GG	GG	GG	NN	GG	GG	GG
1972	5587095	A/T	4	15546414	+	NA	NA	NA	NA	NA	NA	TT	TT	NN	TT	TT	AA	AA	TT	AA	AA	AA	AA	AA	AA	AA	AA	AA	AA	AA	AA	AA	AA	AA	AA	NN	AA	TT	TT	TA	AA	AA	TT	TT	TT	NN	TT	TA	AA
1973	5585430	A/G	4	15611671	+	NA	NA	NA	NA	NA	NA	GG	GG	AA	GG	AA	AA	AA	AA	AA	AA	AA	AA	AA	AA	AA	AA	NN	AA	AA	AA	AA	AA	AA	AA	AA	AA	GG	GG	GA	AA	AA	GG	GG	GG	AA	GG	GA	AA
1974	2456757	C/G	4	15616335	+	NA	NA	NA	NA	NA	NA	GG	GG	CC	GC	CC	CC	CC	CC	CC	CC	CC	CC	CC	CC	CC	CC	CC	CC	CC	CC	CC	CC	CC	CC	CC	CC	GG	GG	GC	CC	CC	GG	GG	GG	CC	GG	GC	CC
1975	2396755	A/G	4	15695036	+	NA	NA	NA	NA	NA	NA	GG	GG	AA	GG	AA	AA	AA	AA	AA	AA	AA	AA	AA	AA	AA	AA	GG	GG	GG	GG	GG	GG	GA	GG	AA	AA	GG	GG	AA	AA	AA	GG	GG	GG	AA	GG	GA	AA
1976	2439246	A/G	4	15860290	+	NA	NA	NA	NA	NA	NA	AA	AA	AA	AA	AA	AA	AA	AA	AA	AA	AA	AA	AA	AA	AA	AA	AA	AA	AA	AA	AA	AA	AA	AA	AA	AA	AA	AA	AA	AA	AA	AA	AA	AA	AA	AA	AA	AA
1977	2577699	G/A	4	16375611	+	NA	NA	NA	NA	NA	NA	GG	GG	AA	GG	AG	GG	GG	GG	GG	GG	GG	GG	GG	GG	GG	GG	GG	GG	GG	GG	GG	GG	AG	GG	AG	AA	GG	GG	GG	GG	GG	GG	GG	GG	AA	GG	AG	GG
1978	4774547	T/C	4	16851551	+	NA	NA	NA	NA	NA	NA	TT	TT	TT	TT	TT	TT	CC	TT	CC	CC	CC	CC	CC	CC	CC	CC	TT	TT	TT	TT	TT	TT	TT	TT	TT	TT	TT	NN	CT	TT	CC	TT	TT	TT	TT	TT	TT	TT
1979	2543703	C/G	4	16937026	+	NA	NA	NA	NA	NA	NA	CC	CC	CC	CC	GC	NN	CC	GG	CC	CC	CC	CC	CC	CC	CC	GC	CC	CC	CC	CC	CC	CC	CC	CC	CC	CC	CC	CC	CC	CC	CC	CC	CC	CC	CC	CC	CC	CC
1980	2434914	T/G	4	17368471	+	NA	NA	NA	NA	NA	NA	TT	TT	TT	TT	TT	TT	TT	TT	TT	TT	TT	TT	TT	TT	GT	TT	GG	GG	GG	GG	GG	GG	GT	GG	GT	GG	TT	TT	GT	GG	GT	TT	TT	TT	TT	TT	TT	GG
1981	4588992	T/A	4	19424080	+	NA	NA	NA	NA	NA	NA	TT	TT	TT	TT	TT	TT	TT	TT	TT	TT	TT	TT	TT	TT	AA	TT	TT	TT	TT	TT	TT	TT	TT	TT	TT	TT	TT	TT	TT	AA	TT	TT	TT	TT	TT	TT	TT	AA
1982	100126797	C/A	4	19915257	+	NA	NA	NA	NA	NA	NA	AC	AC	AC	AC	AC	CC	AC	AC	AC	CC	CC	CC	CC	CC	CC	AC	AC	AC	AC	AC	AC	AC	AC	AC	AC	CC	AC	AC	AC	CC	AC	AC	AC	AC	AC	AC	AC	CC
1983	7049415	C/T	4	20772858	+	NA	NA	NA	NA	NA	NA	CC	CC	CC	CC	CC	NN	TT	CC	TC	TT	TT	TT	TT	TT	CC	CC	CC	CC	CC	CC	CC	CC	CC	CC	CC	CC	CC	CC	TT	CC	TT	CC	CC	CC	CC	CC	TC	CC
1984	9681031	A/G	4	21014278	+	NA	NA	NA	NA	NA	NA	AG	AG	AG	AG	AG	AG	AG	AG	AG	AG	AA	AA	AG	AG	AA	AG	AG	AA	AA	AG	AG	AG	AG	AA	AA	AG	AG	AG	AG	AA	AG	AG	AG	AG	AG	AG	AG	AA
1985	4772814	C/T	4	21664354	+	NA	NA	NA	NA	NA	NA	CC	CC	CC	CC	CC	TT	CC	CC	CC	CC	CC	CC	CC	CC	CC	CC	CC	CC	CC	CC	CC	CC	CC	CC	CC	TC	CC	CC	CC	CC	CC	CC	CC	CC	CC	CC	TC	CC
1986	4582712	A/G	4	21664767	+	NA	NA	NA	NA	NA	NA	AA	AA	AA	AA	AA	NN	AA	AA	AA	AA	AA	AA	AA	AA	AA	AA	AA	AA	AA	AA	AA	AA	AA	AA	AA	GG	AA	AA	AA	AA	AA	AA	AA	AA	AA	AA	AA	AA
1987	2470681	C/T	4	21912340	+	NA	NA	NA	NA	NA	NA	TT	TT	CC	TT	CC	TT	CC	CC	CC	CC	CC	CC	CC	CC	TT	TT	CC	NN	CC	CC	CC	CC	CC	CC	CC	CC	TT	TT	CC	CC	CC	TT	TT	TT	CC	TT	TC	CC
1988	4779016	C/T	4	23526137	+	NA	NA	NA	NA	NA	NA	CC	CC	CC	CC	CC	CC	CC	CC	CC	CC	CC	CC	CC	CC	CC	CC	CC	CC	CC	CC	CC	CC	CC	CC	CC	CC	CC	CC	CC	TT	CC	CC	CC	CC	CC	CC	CC	TC
1989	4764986	G/A	4	24905914	+	NA	NA	NA	NA	NA	NA	GG	GG	AA	GG	AA	GG	AA	AA	GA	GG	GG	GG	GG	GG	AA	GG	AA	AA	AA	AA	AA	AA	AA	AA	AA	GA	GG	GG	AA	GG	AA	GG	GG	GG	AA	GA	GA	GG
1990	2426041	C/A	4	25466339	+	NA	NA	NA	NA	NA	NA	CC	CC	AA	CC	AA	CC	AA	AA	AA	CC	CC	CC	CC	CC	CC	AA	AA	AA	AA	AA	AA	AA	AA	AA	AA	AA	CC	CC	CC	CC	AA	CC	CC	CC	AA	CC	AC	CC
1991	4577776	G/A	4	25660953	+	NA	NA	NA	NA	NA	NA	AA	AA	NN	AA	GG	AA	GG	GG	GA	AA	AA	AA	AA	AA	AA	AA	GG	GG	GG	GG	GG	GG	NN	GG	GG	GG	AA	AA	AA	GG	GG	AA	AA	AA	NN	AA	AA	GA
1992	2405614	C/T	4	26181888	+	NA	NA	NA	NA	NA	NA	CC	CC	CC	CC	CC	CC	CC	CC	CC	TT	TT	TT	TT	TT	CC	CC	CC	CC	CC	CC	CC	CC	CC	CC	CC	CC	CC	CC	TC	CC	CC	CC	CC	CC	CC	CC	CC	TC
1993	4773609	C/A	4	26376218	+	NA	NA	NA	NA	NA	NA	CC	CC	AA	CC	CA	NN	CC	CC	CC	CC	CC	CC	CC	CC	CA	CC	CC	CC	CC	CC	CC	CC	AA	CC	CC	CC	CC	CC	CC	CC	CC	CC	CC	CC	AA	CC	AA	CC
1994	2530181	G/C	4	26428648	+	NA	NA	NA	NA	NA	NA	GG	GG	GG	GG	GG	GG	GG	GG	GG	GG	GG	GG	GG	GG	GG	GG	GG	GG	GG	GG	GG	GG	GG	GG	GG	GG	GG	GG	GG	GG	GG	GG	GG	GG	GG	GG	GG	GG
1995	4591472-2	A/T	4	26617239	+	NA	NA	NA	NA	NA	NA	AA	AA	TT	AA	TA	AA	AA	AA	AA	AA	AA	AA	AA	AA	AA	AA	AA	AA	AA	AA	AA	AA	TT	AA	AA	AA	AA	AA	TT	AA	AA	AA	AA	AA	TT	AA	TA	AA
1996	4591472-1	G/C	4	26617239	+	NA	NA	NA	NA	NA	NA	GG	GG	NN	GG	GG	GG	GG	GG	GG	GG	GG	GG	GG	GG	GG	GG	GG	GG	GG	GG	GG	GG	GG	GG	GG	GG	GG	GG	CC	GG	GG	GG	GG	GG	NN	GG	GG	GG
1997	100058704	A/G	4	26617410	+	NA	NA	NA	NA	NA	NA	AA	AA	GG	AA	GA	AA	AA	AA	AA	AA	AA	AA	AA	AA	AA	AA	AA	AA	AA	AA	AA	AA	GG	AA	AA	AA	AA	AA	GG	AA	AA	AA	AA	AA	GG	AA	GA	AA
1998	2468459	C/T	4	27704071	+	NA	NA	NA	NA	NA	NA	CC	CC	CC	CC	TC	NN	CC	TC	CC	CC	CC	CC	CC	TT	CC	TT	TT	CC	TC	TT	TT	TT	TC	CC	CC	CC	CC	CC	CC	CC	CC	CC	CC	CC	CC	CC	CC	CC
[truncated: 3,034 more rows]
[truncated: 585 more columns]
