# Supplementary material for: Genetic structure analysis and identifying key founder inbred lines in diverse elite sub-tropical maize inbred lines
Source: Sci Rep. 2023 Jul 20;13:11695. doi: 10.1038/s41598-023-38980-3 (PMC10359401; doi:10.1038/s41598-023-38980-3)
Supplement: Supplementary file 4 — Supplementary Table S3. [file 41598_2023_38980_MOESM4_ESM.xlsx]

## Sheet: midalt-detailled-pedigree
Supplementary Table S3 pedigree data of 623 maize inbred lines
# heliumInput = PEDIGREE Helium sample pedigree v1.0
Name	Female	Male
TZMI757	TZMI407-S	MO17LPA-1
TZMI763	TZMI407-S	MO17LPA-31
TZMI764	TZMI407-S	MO17LPA-32
TZMI765	TZMI407-S	MO17LPA-32
TZMI747	CAMINBTCSEL1-34
TZMI748	NEW-S4	S3-71
TZMI753	POP43-SR-S5-57
TZMI754	TZMI101	TZMI501
TZMI755	TZMI101	TZMI501
TZMI878	TZMSR-WIPTTS3-205-	TZMI101/TZMI501
TZMI101/TZMI501	TZMI101	TZMI501
TZMI882	TZMSR-WIPTTS3-205	TZMI102/TZMI501
TZMI102/TZMI501	TZMI102	TZMI501
TZMI886	TZMSR-WIPTTS3-205	TZMI102/TZMI501
TZMI889	TZMSR-WIPTTS3-205	90301/87036
90301/87036	90301	87036
TZMI903	TZMSR-WIPTTS3-205	87036/89274
87036/89274	87036	89274
TZMI909	TZMSR-WIPTTS3-205	87036/89274
TZMI978	TZMI407	8232/TZMSRW]sr-124/ZM607
8232/TZMSRW]sr-124/ZM607	8232	TZMSRW]sr-124/ZM607
TZMSRW]sr-124/ZM607	TZMSRW]sr-124	ZM607
TZMI1160	TZMI407-S	MO17LPA-4/TZLCompIC4S1-37
MO17LPA-4/TZLCompIC4S1-37	MO17LPA-4	TZLCompIC4S1-37
TZMI1161	TZMI407-S	MO17LPA-4/TZLCompIC4S1-37
TZMI1162	TZMI407-S	MO17LPA-4/TZLCompIC4S1-37
TZMI1163	TZMI407-S	MO17LPA-4/TZLCompIC4S1-37
TZMI1164	TZMI407-S	MO17LPA-4/TZLCompIC4S1-37
TZMI1165	TZMI407-S	MO17LPA-4/TZLCompIC4S1-37
TZMI1167	TZMI407-S	MO17LPA-4/TZLCompIC4S1-37
TZMI1169	TZMI407-S	MO17LPA-4/TZLCompIC4S1-37
TZMI1171	TZMI407-S	MO17LPA-4/TZLCompIC4S1-37
TZMI1178	TZMI407-S	MO17LPA-31/ZDiploBC4-19
MO17LPA-31/ZDiploBC4-19	MO17LPA-31	ZDiploBC4-19
TZMI1180	TZMI407-S	MO17LPA-31/ZDiploBC4-19
TZMI1189	TZMI407-S	MO17LPA-31/ZDiploBC4-19
TZMI1240	POP43-SR-S5	ZDiploBC4-19
TZMI1241	POP43-SR-S5	ZDiploBC4-19
TZMI1255	POP43-SR-S5	TZLCompIC4S1-50
TZMI741	TZMI407-S	MO17LPA-1
TZMI742	TZMI407-S	MO17LPA-11
TZMI743	TZMI407-S	MO17LPA-31
TZMI744	TZMI407-S	MO17LPA-31
TZMI758	TZMI407-S	MO17LPA-11
TZMI759	TZMI407-S	MO17LPA-14
TZMI761	TZMI407-S	MO17LPA-16
TZMI762	TZMI407-S	MO17LPA-31
TZMI766	TZMI407	89183
TZMI745	TZMI101	TZMI501
TZMI1063	KU1409/DE3/KU1409	TZMI214xA619LPAxTZMI214
KU1409/DE3/KU1409	KU1409	DE3/KU1409
DE3/KU1409	DE3	KU1409
TZMI214xA619LPAxTZMI214	TZMI214	A619LPAxTZMI214
A619LPAxTZMI214	A619LPA	TZMI214
TZMI1065	KU1409/DE3/KU1409	TZMI214xA619LPAxTZMI214
TZMI1066	KU1409/DE3/KU1409	TZMI214xA619LPAxTZMI214
TZMI1071	KU1409/DE3/KU1409	TZMI214xA619LPAxTZMI214
TZMI1078	KU1409/DE3/KU1409	TZMI214xA619LPAxTZMI214
TZMI1089	KU1409/DE3/KU1409	TZMI214xA619LPAxTZMI214
TZMI1095	KU1409/DE3/KU1409	TZMI214xA619LPAxTZMI214
TZMI2004	KU1409/DE3/KU1409	TZMI204xA619LPAxTZMI204
TZMI204xA619LPAxTZMI204	TZMI204	A619LPAxTZMI204
A619LPAxTZMI204	A619LPA	TZMI204
TZMI2005	KU1409/DE3/KU1409	TZMI214xA619LPAxTZMI214
TZMI2006	KU1409/SC55/KU1409	TZMI214xA619LPAxTZMI214
KU1409/SC55/KU1409	KU1409	SC55/KU1409
SC55/KU1409	SC55	KU1409
TZMI2007	88069	9450xCM116x9450
9450xCM116x9450	9450	CM116x9450
TZMI1006	9071x4058	TZMI214xA619LPAxTZMI21
9071x4058	9071	4058
TZMI214xA619LPAxTZMI21	TZMI214	A619LPAxTZMI21
A619LPAxTZMI21	A619LPA	TZMI21
TZMI980	9071x4058	TZMI214xA619LPAxTZMI214
TZMI986	9071x4058	TZMI214xA619LPAxTZMI214
TZMI988	9071x4058	TZMI214xA619LPAxTZMI214
TZMI989	9071x4058	TZMI214xA619LPAxTZMI214
TZMI1002	9071x4058	TZMI214xA619LPAxTZMI214
TZMI1003	9071x4058	TZMI214xA619LPAxTZMI214
TZMI1008	9071x4058	TZMI214xA619LPAxTZMI214
TZMI1017	KU1409/DE3/KU1409	TZMI214xA619LPAxTZMI214
TZMI1018	KU1409/DE3/KU1409	TZMI214xA619LPAxTZMI214
TZMI1021	KU1409/DE3/KU1409	TZMI214xA619LPAxTZMI214
TZMI1025	KU1409/DE3/KU1409	TZMI214xA619LPAxTZMI214
TZMI1029	KU1409/DE3/KU1409	TZMI214xA619LPAxTZMI214
TZMI1032	KU1409/DE3/KU1409	TZMI214xA619LPAxTZMI214
TZMI1046	KU1409/DE3/KU1409	TZMI214xA619LPAxTZMI214
TZMI1047	KU1409/DE3/KU1409	TZMI214xA619LPAxTZMI214
TZMI1049	KU1409/DE3/KU1409	TZMI214xA619LPAxTZMI214
TZMI1050	KU1409/DE3/KU1409	TZMI214xA619LPAxTZMI214
TZMI1055	KU1409/DE3/KU1409	TZMI214xA619LPAxTZMI214
TZMI1063	KU1409/DE3/KU1409	TZMI214xA619LPAxTZMI214
TZMI1065	KU1409/DE3/KU1409	TZMI214xA619LPAxTZMI214
TZMI1066	KU1409/DE3/KU1409	TZMI214xA619LPAxTZMI214
TZMI1071	KU1409/DE3/KU1409	TZMI214xA619LPAxTZMI214
TZMI1079	KU1409/DE3/KU1409	TZMI214xA619LPAxTZMI214
TZMI1088	KU1409/DE3/KU1409	TZMI214xA619LPAxTZMI214
TZMI1095	KU1409/DE3/KU1409	TZMI214xA619LPAxTZMI214
TZMI1100	KU1409/DE3/KU1409	TZMI214xA619LPAxTZMI214
TZMI2001	KU1409/DE3/KU1409	TZMI214xA619LPAxTZMI214
TZMI2002	KU1409/DE3/KU1409	TZMI214xA619LPAxTZMI214
TZMI2003	KU1409/DE3/KU1409	TZMI214xA619LPAxTZMI214
TZMI1057	9071x4058	TZMI214xA619LPAxTZMI214
TZMI1068	KU1409/DE3/KU1409	TZMI214xA619LPAxTZMI214
TZMI1091	9071x4058	TZMI214xA619LPAxTZMI214
TZMI985	9071x4058	TZMI214xA619LPAxTZMI214
TZMI990	9071x4058	TZMI214xA619LPAxTZMI214
TZMI992	9071x4058	TZMI214xA619LPAxTZMI214
TZMI997	9071x4058	TZMI214xA619LPAxTZMI214
TZMI1000	9071x4058	TZMI214xA619LPAxTZMI214
TZMI1001	9071x4058	TZMI214xA619LPAxTZMI214
TZMI1005	9071x4058	TZMI214xA619LPAxTZMI214
TZMI1009	9071x4058	TZMI214xA619LPAxTZMI214
TZMI1012	9071x4058	TZMI214xA619LPAxTZMI214
TZMI1014	9071x4058	TZMI214xA619LPAxTZMI214
TZMI1026	KU1409/DE3/KU1409	TZMI214xA619LPAxTZMI214
TZMI1028	KU1409/DE3/KU1409	TZMI214xA619LPAxTZMI214
TZMI1040	9071x4058	TZMI214xA619LPAxTZMI214
TZMI1044	9071x4058	TZMI214xA619LPAxTZMI214
TZMI1045	9071x4058	TZMI214xA619LPAxTZMI214
TZMI798	CML202	CML144
TZMI799	TZMI801	CML144
TZMI800	TZMI803	GQL5
TZMI801	TZMI804	CML159
TZMI802	TZMI804	CML159
TZMI803	TZMI805	CML159
TZMI805	TZMI805	GQL5
TZMI806	CML159	TZMI805
TZMI807	CML159	TZMI805
TZMI809	CML159	TZMI805
TZMI810	CML159	TZMI805
TZMI811	CML159	TZMI804
TZMI812	CML159	TZMI804
TZMI813	CML159	TZMI804
TZMI814	CML159	TZMI804
TZMI815	GQL5	TZMI805
TZMI816	TZMI805	CML176
TZMI818	TZMI805	CML176
TZMI819	CML176	TZMI805
TZMI820	CML176	TZMI702
TZMI822	TZMI805	CML176
TZMI823	TZMI805	CML176
TZMI824	TZMI704	CML176
TZMI825	TZMI704	CML176
TZMI826	CML176	TZMI701
TZMI828	CML176	TZMI704
TZMI829	CML176	TZMI705
TZMI830	CML176	TZMI705
TZMI831	CML182	TZMI701
TZMI833	CML182	TZMI704
TZMI834	CML182	TZMI705
TZMI835	CML182	TZMI705
TZMI852	TZMSR-WIPTTS3-205	TZMI101/TZMI501
TZMI101/TZMI501	TZMI101	TZMI501
TZMI854	TZMSR-WIPTTS3-205	90301
TZMI855	TZMSR-WIPTTS3-205	90301
TZMI856	TZMSR-WIPTTS3-205	90301
TZMI857	TZMSR-WIPTTS3-205	TZMI102/TZMI501
TZMI102/TZMI501	TZMI102	TZMI501
TZMI858	TZMSR-WIPTTS3-205	TZMI102/TZMI501
TZMI859	TZMSR-WIPTTS3-205	87036/89274
87036/89274	87036	89274
TZMI860	TZMSR-WIPTTS3-205	88091/90156
88091/90156	88091	90156
TZMI861	TZMSR-WIPTTS3-205	88091/90156
TZMI862	TZMSR-WIPTTS3-205	88091/90156
TZMI863	TZMSR-WIPTTS3-205	90301/87036
90301/87036	90301	87036
TZMI864	TZMSR-WIPTTS3-205	TZMI101/TZMI501
TZMI865	TZMSR-WIPTTS3-205	TZMI101/TZMI501
TZMI868	TZMSR-WIPTTS3-205	TZMI102/TZMI501
TZMI869	TZMSR-WIPTTS3-205	87036/89274
TZMI870	TZMSR-WIPTTS3-205	88091/90156
TZMI871	TZMSR-WIPTTS3-205	90301/87036
TZMI872	TZMSR-WIPTTS3-205	90313
TZMI407-S
TZMI407
TZMI102
90301
TZMI912	ZDiploBC4-19	PioneerIRxZDiploBC4-19/TZMI101xTZMI501
PioneerIRxZDiploBC4-19/TZMI101xTZMI501	PioneerIRxZDiploBC4-19	TZMI101xTZMI501
PioneerIRxZDiploBC4-19	PioneerIR	ZDiploBC4-19
TZMI916	ZDiploBC4-19	PioneerIRxZDiploBC4-19/TZMSR-WIPTTS3-205
PioneerIRxZDiploBC4-19/TZMSR-WIPTTS3-205	PioneerIRxZDiploBC4-19	TZMSR-WIPTTS3-205
TZMI917	ZDiploBC4-19	PioneerIRxZDiploBC4-19/TZMSR-WIPTTS3-205
TZMI918	ZDiploBC4-19	PioneerIRxZDiploBC4-19/TZMSR-WIPTTS3-205
TZMI919	ZDiploBC4-19	PioneerIRxZDiploBC4-19/TZMSR-WIPTTS3-205
TZMI920	ZDiploBC4-19	PioneerIRxZDiploBC4-19/TZMSR-WIPTTS3-205
TZMI921	ZDiploBC4-19	PioneerIRxZDiploBC4-19/TZMSR-WIPTTS3-205
TZMI924	ZDiploBC4-19	PioneerIRxZDiploBC4-19/TZMSR-WIPTTS3-205
TZMI926	ZDiploBC4-19	PioneerIRxZDiploBC4-19/TZMSR-WIPTTS3-205
TZMI930	ZDiploBC4-19	PioneerIRxZDiploBC4-19/TZMSR-WIPTTS3-205
TZMI931	ZDiploBC4-19	PioneerIRxZDiploBC4-19/TZMSR-WIPTTS3-205
TZMI934	ZDiploBC4-19	PioneerIRxZDiploBC4-19/TZMSR-WIPTTS3-205
TZMI937	ZDiploBC4-19	PioneerIRxZDiploBC4-19/TZMSR-WIPTTS3-205
TZMI938	ZDiploBC4-19	PioneerIRxZDiploBC4-19/TZMSR-WIPTTS3-205
TZMI939	ZDiploBC4-19	PioneerIRxZDiploBC4-19/TZMSR-WIPTTS3-205
TZMI940	ZDiploBC4-19	PioneerIRxZDiploBC4-19/TZMSR-WIPTTS3-205
TZMI941	ZDiploBC4-19	PioneerIRxZDiploBC4-19/TZMSR-WIPTTS3-205
TZMI942	ZDiploBC4-19	PioneerIRxZDiploBC4-19/TZMSR-WIPTTS3-205
TZMI943	ZDiploBC4-19	PioneerIRxZDiploBC4-19/TZMSR-WIPTTS3-205
TZMI944	ZDiploBC4-19	PioneerIRxZDiploBC4-19/TZMSR-WIPTTS3-205
TZMI946	ZDiploBC4-19	PioneerIRxZDiploBC4-19/TZMSR-WIPTTS3-205
TZMI947	ZDiploBC4-19	PioneerIRxZDiploBC4-19/TZMSR-WIPTTS3-205
TZMI948	ZDiploBC4-19	PioneerIRxZDiploBC4-19/TZMSR-WIPTTS3-205
TZMI949	ZDiploBC4-19	PioneerIRxZDiploBC4-19/TZMSR-WIPTTS3-205
TZMI950	ZDiploBC4-19	PioneerIRxZDiploBC4-19/TZMSR-WIPTTS3-205
TZMI951	ZDiploBC4-19	PioneerIRxZDiploBC4-19/90301
PioneerIRxZDiploBC4-19/90301	PioneerIRxZDiploBC4-19	90301
TZMI954	ZDiploBC4-19	PioneerIRxZDiploBC4-19/90301
TZMI955	ZDiploBC4-472	PioneerIRxZDiploBC4-472/87036x89274
PioneerIRxZDiploBC4-472/87036x89274	PioneerIRxZDiploBC4-472	87036x89274
PioneerIRxZDiploBC4-472	PioneerIR	ZDiploBC4-472
TZMI956	ZDiploBC4-472	PioneerIRxZDiploBC4-472/87036x89274
TZMI957	ZDiploBC4-472	PioneerIRxZDiploBC4-472/87036x89274
TZMI958	ZDiploBC4-472	PioneerIRxZDiploBC4-472/87036x89274
TZMI967	ZDiploBC4-472	PioneerIRxZDiploBC4-472/88091x90156
PioneerIRxZDiploBC4-472/88091x90156	PioneerIRxZDiploBC4-472	88091x90156
TZMI968	ZDiploBC4-472	PioneerIRxZDiploBC4-472/88091x90156
TZMI969	ZDiploBC4-472	PioneerIRxZDiploBC4-472/88091x90156
TZMI970	ZDiploBC4-472	PioneerIRxZDiploBC4-472/88091x90156
TZMI971	ZDiploBC4-472	PioneerIRxZDiploBC4-472/88091x90156
TZMI972	ZDiploBC4-472	PioneerIRxZDiploBC4-472/88091x90156
TZMI973	ZDiploBC4-472	PioneerIRxZDiploBC4-472/88091x90156
TZMI977	ZDiploBC4-472	PioneerIRxZDiploBC4-472/TZMI102xTZMI501
PioneerIRxZDiploBC4-472/TZMI102xTZMI501	PioneerIRxZDiploBC4-472	TZMI102xTZMI501
TZMI711	Nat'l var	TZSR
TZMI712	TZMI501	ZSR 923
TZMI713	TZMI501	ZSR 923
TZMI714	87014	Z28
TZMI715	87014	Z28
TZMI716	88069	87366
TZMI717	89258	Z28
TZMI718	89302	Z28
TZMI719	TZMI101	TZMI501
TZMI720	TZMI101	TZMI501
TZMI721	TZMI101	TZMI501
TZMI722	TZMI101	TZMI501
TZMI723	TZMI101	TZMI501
TZMI724	TZMI101	TZMI501
TZMI725	87036	87923
TZMI726	Coca SR
TZMI727	Early-W-SR
TZMI728	POP43 SR S5
TZMI729	POP43-SR S4
TZMI730	TZMI407	8232/TZMSRW]sr/ZM607
8232/TZMSRW]sr/ZM607	8232	TZMSRW]sr/ZM607
TZMSRW]sr/ZM607	TZMSRW]sr	ZM607
TZSTRI118	TZMI101	TZMI501
TZSTRI119	TZMI101	TZMI501
TZSTRI120	TZMI102	TZMI501
TZSTRI121	TZMSR-WIPTTS3-205
TZSTRI122	90301	87036
TZSTRI123	87036	87036
TZSTRI124	87036	87036
TZSTRI125	SynB1	87036
TZSTRI126	8809	90156
TZMI2008	TZMI102	90113
TZMI2009	TZMI407-S	MO17LPA-11
TZMI2010	TZMI102	90113
TZMI2011	TZMI407-S	MO17LPA-11
TZMI2012	TZMI407-S	MO17LPA-11
TZMI2013	TZMI102	90113
TZMI2014	TZMI407-S	MO17LPA-31
TZMI2015	TZMI102	TZMI204
TZMI2016	TZMI407-S	MO17LPA-32
TZMI2017	TZMI102	90113
TZMI2018	TZMI407-S	MO17LPA-32
TZMI2019	TZMI102	90113
TZMI2020	DTPL-W-C7-S2
TZMI2021	TZMI407-S	MO17LPA-4
TZMI2022	TZMI407-S	MO17LPA-31
TZMI2023	1368	Mi82-23
TZMI2024	TZMI101	TZMI501
TZMI2025	P43SRC9FS100-1
TZMI2026	POP43-SR-S5-57
TZMI2027	1368	ICAL224-1x1368
ICAL224-1x1368	ICAL224-1	1368
TZMI2028	TZMI101	TZMI501
TZMI2029	DTPL-W-C7-S2
TZMI2030	TZMI407-S	MO17LPA-4
TZMI2031	TZMI102	90113
TZMI2032	TZMI214	A619LPAxTZMI214
A619LPAxTZMI214	A619LPA	TZMI214
TZMI 302
TZMI102
TZMI103
TZMI104
TZMI107
TZMI201
TZMI203
TZMI204
TZMI205
TZMI206
TZMI208
TZMI209
TZMI210
TZMI211
TZMI212
TZMI214
TZMI303
TZMI407
TZMI501
TZMI502
TZMI603
TZMI604
89277
89182
89183
89243
89246
90251
89223
89274
88091
88098
89199
89207
89246
89248
89258
89260
89291
89293
89302
88099
89311
87014
87036
M131
90143
90176
90183
90188
90204
90219
90220
90263
90267
89320
90301
90313
90323
90332
89343
89365
88069
90156
Z28
89182
TZMI1058	9071x4058	TZMI214xA619LPAxTZMI214
9071x4058	9071	4058
TZMI214xA619LPAxTZMI214	TZMI214	A619LPAxTZMI214
A619LPAxTZMI214	A619LPA	TZMI214
TZMI1067	KU1409/DE3/KU1409	TZMI214xA619LPAxTZMI214
KU1409/DE3/KU1409	KU1409	DE3/KU1409
DE3/KU1409	DE3	KU1409
TZMI1069	KU1409/DE3/KU1409	TZMI214xA619LPAxTZMI214
TZMI1082	KU1409/DE3/KU1409	TZMI214xA619LPAxTZMI214
TZMI1084	KU1409/DE3/KU1409	TZMI214xA619LPAxTZMI214
TZMI1085	KU1409/DE3/KU1409	TZMI214xA619LPAxTZMI214
TZMI1087	KU1409/DE3/KU1409	TZMI214xA619LPAxTZMI214
TZMI1092	KU1409/DE3/KU1409	TZMI214xA619LPAxTZMI214
TZMI1098	KU1409/DE3/KU1409	TZMI214xA619LPAxTZMI214
TZMI1099	KU1409/DE3/KU1409	TZMI214xA619LPAxTZMI214
TZMI2033	KU1409/DE3/KU1409	TZMI204xA619LPAxTZMI204
TZMI204xA619LPAxTZMI204	TZMI204	A619LPAxTZMI204
A619LPAxTZMI204	A619LPA	TZMI204
TZMI2034	KU1409/DE3/KU1409	TZMI204xA619LPAxTZMI204
TZMI2035	KU1409/DE3/KU1409	TZMI204xA619LPAxTZMI204
TZMI2036	KU1409/DE3/KU1409	TZMI204xA619LPAxTZMI204
TZMI2037	KU1409/DE3/KU1409	TZMI204xA619LPAxTZMI204
TZMI2038	KU1409/DE3/KU1409	TZMI204xA619LPAxTZMI204
TZMI2039	KU1409/DE3/KU1409	TZMI204xA619LPAxTZMI204
TZMI2040	KU1409/DE3/KU1409	TZMI204xA619LPAxTZMI204
TZMI2041	KU1409/DE3/KU1409	TZMI204xA619LPAxTZMI204
TZMI2042	KU1409/DE3/KU1409	TZMI204xA619LPAxTZMI204
TZMI2043	KU1409/DE3/KU1409	TZMI204xA619LPAxTZMI204
TZMI2044	KU1409/DE3/KU1409	TZMI204xA619LPAxTZMI204
TZMI2045	KU1409/SC55/KU1409	TZMI214xA619LPAxTZMI214
KU1409/SC55/KU1409	KU1409	SC55/KU1409
SC55/KU1409	SC55	KU1409
TZMI2046	KU1409/SC55/KU1409	TZMI214xA619LPAxTZMI214
TZMI2047	KU1409/SC55/KU1409	TZMI214xA619LPAxTZMI214
TZMI2048	KU1409/SC55/KU1409	TZMI214xA619LPAxTZMI214
TZMI2049	KU1409/SC55/KU1409	TZMI214xA619LPAxTZMI214
TZMI2050	88069	9450xCM116x9450
9450xCM116x9450	9450	CM116x9450
CM116x9450	CM116	9450
TZMI2051	88069	9450xCM116x9450
TZMI2052	88069	9450xCM116x9450
TZMI767	TZMI101	TZMI501
TZMI769	TZMI101	TZMI501
TZMI770	TZMI102	TZMI501
TZMI771	89258	Z28
TZMI772	89302	Z28
TZMI773	90313
TZMI774	9315
TZMI775	TZMI214	A619LPAxTZMI214
TZMI776	TZMI214	A619LPAxTZMI214
TZMI780	TZMI407-S	MO17LPA
TZMI781	TZMI407	87014
TZMI783	TZMI407	90156
TZMI785	TZMI407	TZMI214
TZMI786	TZMI407	TZMI602
TZMI787	TZMI407	TZMI602
TZMI789	TZMI407	TZMI602
TZMI790	TZMI407	TZMI602
TZMI1105	TZMI101xTZMI501	89302xZ28
89302xZ28	89302	Z28
TZMI1106	TZMI101xTZMI501	89302xZ28
TZMI1107	TZMI101xTZMI501	89302xZ28
TZMI1108	TZMI101xTZMI501	89302xZ28
TZMI1109	TZMI101xTZMI501	89302xZ28
TZMI1110	TZMI101xTZMI501	89302xZ28
TZMI1111	TZMI101xTZMI501	89302xZ28
TZMI1112	TZMI101xTZMI501	89302xZ28
TZMI1113	TZMI101xTZMI501	89302xZ28
TZMI1114	POP43SRS5-86	87014xZ28
87014xZ28	87014	Z28
TZMI1115	UCASRBC2S4	89302xZ28
89302xZ28	89302	Z28
TZMI1116	UCASRBC2S4	89302xZ28
TZMI1117	UCASRBC2S4	89302xZ28
TZMI1118	UCASRBC2S4	89302xZ28
TZMI1120	UCASRBC2S4	89302xZ28
TZMI1121	UCASRBC2S4	89302xZ28
TZMI1122	UCASRBC2S4	89302xZ28
TZMI1123	TZMI407x89183	89302xZ28
TZMI407x89183	TZMI407	89183
TZMI1124	TZMI407x89183	89302xZ28
TZMI1125	TZMI407x89183	89302xZ28
TZMI1126	TZMI407x89183	89302xZ28
TZMI1127	TZMI407x89183	89302xZ28
TZMI1128	TZMI407x89183	89302xZ28
TZMI1129	TZMI407x89183	89302xZ28
TZMI1130	TZMI407x89183	89302xZ28
TZMI1131	TZMI407x89183	89302xZ28
TZMI1132	TZMI721	87014xZ28
TZMI1133	TZMI721	87014xZ28
TZMI1135	TZMI721	87014xZ28
TZMI1136	POP43SRS5-86	87014xZ28
TZMI1137	POP43SRS5-86	87014xZ28
TZMI1138	POP43SRS5-86	87014xZ28
TZMI1139	TZMI407-SxMO17LPA	TZLCompIC4S1-37
TZMI407-SxMO17LPA	TZMI407-S	MO17LPA
TZMI1140	TZMI407-SxMO17LPA	TZLCompIC4S1-37
TZMI1141	TZMI407-SxMO17LPA	TZLCompIC4S1-37
TZMI1142	TZMI407-SxMO17LPA	TZLCompIC4S1-37
TZMI1143	TZMI407-SxMO17LPA	TZLCompIC4S1-37
TZMI1144	TZMI407-SxMO17LPA	TZLCompIC4S1-37
TZMI1145	TZMI407-SxMO17LPA	TZLCompIC4S1-37
TZMI1146	TZMI407-SxMO17LPA	TZLCompIC4S1-37
TZMI1147	TZMI407-SxMO17LPA	TZLCompIC4S1-37
TZMI1148	TZMI407-SxMO17LPA	TZLCompIC4S1-37
TZMI1150	TZMI407-SxMO17LPA	TZLCompIC4S1-37
TZMI1151	TZMI407-SxMO17LPA	TZLCompIC4S1-37
TZMI1152	TZMI407-SxMO17LPA	TZLCompIC4S1-37
TZMI1153	TZMI407-SxMO17LPA	TZLCompIC4S1-37
TZMI1154	TZMI407-SxMO17LPA	TZLCompIC4S1-37
TZMI1155	TZMI407-SxMO17LPA	TZLCompIC4S1-37
TZMI1156	TZMI407-SxMO17LPA	TZLCompIC4S1-37
TZMI1157	TZMI407-SxMO17LPA	TZLCompIC4S1-37
TZMI1158	TZMI407-SxMO17LPA	TZLCompIC4S1-37
TZMI1159	TZMI407-SxMO17LPA	TZLCompIC4S1-37
TZMI1166	TZMI407-SxMO17LPA	TZLCompIC4S1-37
TZMI1168	TZMI407-SxMO17LPA	TZLCompIC4S1-37
TZMI1172	TZMI407-SxMO17LPA	ZdiploBC4-472
TZMI1173	TZMI407-SxMO17LPA	ZdiploBC4-472
TZMI1174	TZMI407-SxMO17LPA	ZdiploBC4-472
TZMI1175	TZMI407-SxMO17LPA	ZdiploBC4-472
TZMI1176	TZMI407-SxMO17LPA	ZdiploBC4-472
TZMI1177	TZMI407-SxMO17LPA	ZdiploBC4-472
TZMI1179	TZMI407-SxMO17LPA	ZdiploBC4-472
TZMI1181	TZMI407-SxMO17LPA	ZdiploBC4-472
TZMI1182	TZMI407-SxMO17LPA	ZdiploBC4-472
TZMI1183	TZMI407-SxMO17LPA	ZdiploBC4-472
TZMI1184	TZMI407-SxMO17LPA	ZdiploBC4-472
TZMI1185	TZMI407-SxMO17LPA	ZdiploBC4-472
TZMI1187	TZMI407-SxMO17LPA	ZdiploBC4-472
TZMI1188	TZMI407-SxMO17LPA	ZdiploBC4-472
TZMI1190	TZMI407-SxMO17LPA	ZdiploBC4-472
TZMI1191	TZMI407-SxMO17LPA	ZdiploBC4-472
TZMI1192	TZMI407-SxMO17LPA	ZdiploBC4-472
TZMI1193	TZMI407-SxMO17LPA	ZdiploBC4-472
TZMI1194	TZMI407-SxMO17LPA	ZdiploBC4-472
TZMI1195	TZMI101xTZMI501	TZLCompIC4S1-50
TZMI1196	TZMI101xTZMI501	TZLCompIC4S1-50
TZMI1197	TZMI101xTZMI501	TZLCompIC4S1-50
TZMI1198	TZMI101xTZMI501	TZLCompIC4S1-50
TZMI1199	TZMI101xTZMI501	TZLCompIC4S1-50
TZMI1201	TZMI101xTZMI501	TZLCompIC4S1-50
TZMI1203	TZMI101xTZMI501	TZLCompIC4S1-50
TZMI1204	TZMI101xTZMI501	TZLCompIC4S1-50
TZMI1205	TZMI101xTZMI501	TZLCompIC4S1-50
TZMI1206	TZMI101xTZMI501	TZLCompIC4S1-50
TZMI1207	TZMI101xTZMI501	TZLCompIC4S1-50
TZMI1208	TZMI101xTZMI501	TZLCompIC4S1-50
TZMI1209	TZMI101xTZMI501	TZLCompIC4S1-50
TZMI1210	TZMI101xTZMI501	TZLCompIC4S1-50
TZMI1215	TZMI101xTZMI501	TZLCompIC4S1-50
TZMI1216	M131x7014	TZLCompIC4S1-37
M131x7014	M131	7014
TZMI1217	M131x7014	TZLCompIC4S1-37
TZMI1219	M131x7014	TZLCompIC4S1-37
TZMI1220	POP43-SR-S5-3	ZDiploBC4-19
TZMI1221	POP43-SR-S5-3	ZDiploBC4-19
TZMI1222	POP43-SR-S5-3	ZDiploBC4-19
TZMI1223	POP43-SR-S5-3	ZDiploBC4-19
TZMI1224	POP43-SR-S5-3	ZDiploBC4-19
TZMI1225	POP43-SR-S5-3	ZDiploBC4-19
TZMI1226	POP43-SR-S5-3	ZDiploBC4-19
TZMI1227	POP43-SR-S5-3	ZDiploBC4-19
TZMI1228	POP43-SR-S5-3	ZDiploBC4-19
TZMI1229	POP43-SR-S5-3	ZDiploBC4-19
TZMI1230	POP43-SR-S5-3	ZDiploBC4-19
TZMI1231	POP43-SR-S5-3	ZDiploBC4-19
TZMI1234	POP43-SR-S5-3	ZDiploBC4-19
TZMI1237	POP43-SR-S5-3	ZDiploBC4-19
TZMI1238	POP43-SR-S5-3	ZDiploBC4-19
TZMI1239	POP43-SR-S5-3	ZDiploBC4-19
TZMI1242	POP43-SR-S5-3	ZDiploBC4-19
TZMI1243	POP43-SR-S5-3	ZDiploBC4-19
TZMI1244	POP43-SR-S5-3	ZDiploBC4-19
TZMI1245	POP43-SR-S5-3	ZDiploBC4-19
TZMI1246	POP43-SR-S5-3	ZDiploBC4-19
TZMI1247	POP43-SR-S5-57	TZLCompIC4S1-50
TZMI1249	POP43-SR-S5-57	TZLCompIC4S1-50
TZMI1250	POP43-SR-S5-57	TZLCompIC4S1-50
TZMI1251	POP43-SR-S5-57	TZLCompIC4S1-50
TZMI1253	POP43-SR-S5-57	TZLCompIC4S1-50
TZMI1254	POP43-SR-S5-57	TZLCompIC4S1-50
TZMI1255	POP43-SR-S5-57	TZLCompIC4S1-50
TZMI1256	POP43-SR-S5-57	TZLCompIC4S1-50
TZMI1257	POP43-SR-S5-57	TZLCompIC4S1-50
TZMI1258	TZMI101xTZMI501	ZdiploBC4-472
TZMI1259	TZMI101xTZMI501	ZdiploBC4-472
TZMI1260	TZMI101xTZMI501	ZdiploBC4-472
TZMI1261	TZMI101xTZMI501	ZdiploBC4-472
TZMI1262	TZMI101xTZMI501	ZdiploBC4-472
TZMI1263	TZMI407-SxMO17LPA	LaPostaSeqC7-F102
TZMI1264	TZMI407-SxMO17LPA	LaPostaSeqC7-F102
TZMI1265	TZMI407-SxMO17LPA	LaPostaSeqC7-F102
TZMI1266	TZMI407-SxMO17LPA	LaPostaSeqC7-F102
TZMI1267	TZMI407-SxMO17LPA	LaPostaSeqC7-F102
TZMI1268	TZMI407-SxMO17LPA	LaPostaSeqC7-F102
TZMI1269	TZMI407-SxMO17LPA	LaPostaSeqC7-F102
TZMI1270	TZMI407-SxMO17LPA	LaPostaSeqC7-F102
TZMI1271	TZMI407-SxMO17LPA	LaPostaSeqC7-F102
TZMI1272	TZMI407-SxMO17LPA	LaPostaSeqC7-F102
TZMI1273	TZMI407-SxMO17LPA	LaPostaSeqC7-F102
TZMI1274	TZMI407-SxMO17LPA	LaPostaSeqC7-F102
TZMI1275	TZMI407-SxMO17LPA	LaPostaSeqC7-F102
TZMI1276	TZMI407-SxMO17LPA	LaPostaSeqC7-F102
TZMI1277	TZMI407-SxMO17LPA	LaPostaSeqC7-F102
TZMI1278	TZMI407-SxMO17LPA	LaPostaSeqC7-F102
TZMI1279	TZMI407-SxMO17LPA	LaPostaSeqC7-F102
TZMI1280	TZMI407-SxMO17LPA	LaPostaSeqC7-F102
TZMI1281	TZMI407-SxMO17LPA	LaPostaSeqC7-F102
TZMI1283	TZMI407-SxMO17LPA	LaPostaSeqC7-F102
TZMI1284	TZMI407-SxMO17LPA	LaPostaSeqC7-F102
TZMI1285	TZMI407-SxMO17LPA	LaPostaSeqC7-F102
TZMI1286	TZMI407-SxMO17LPA	LaPostaSeqC7-F102
TZMI1287	TZMI407-SxMO17LPA	LaPostaSeqC7-F102
TZMI1288	TZMI407-SxMO17LPA	LaPostaSeqC7-F102
TZMI1289	TZMI407-SxMO17LPA	LaPostaSeqC7-F102
TZMI1290	TZMI407-SxMO17LPA	LaPostaSeqC7-F102
TZMI1291	TZMI407-SxMO17LPA	LaPostaSeqC7-F102
TZMI1292	TZMI407-SxMO17LPA	LaPostaSeqC7-F102
TZMI1293	TZMI407-SxMO17LPA	LaPostaSeqC7-F102
TZMI1294	TZMI407-SxMO17LPA	LaPostaSeqC7-F102
TZMI1295	TZMI407-SxMO17LPA	LaPostaSeqC7-F102
TZMI1296	TZMI407-SxMO17LPA	LaPostaSeqC7-F102
TZMI1297	TZMI407-SxMO17LPA	LaPostaSeqC7-F102
TZMI1298	TZMI407-SxMO17LPA	LaPostaSeqC7-F102
TZMI1299	TZMI407-SxMO17LPA	LaPostaSeqC7-F102
TZMI1300	TZMI407-SxMO17LPA	LaPostaSeqC7-F102
TZMI1301	TZMI407-SxMO17LPA	LaPostaSeqC7-F102
TZMI1302	TZMI407-SxMO17LPA	LaPostaSeqC7-F102
TZMI1303	TZMI407-SxMO17LPA	LaPostaSeqC7-F102
TZMI1304	TZMI407-SxMO17LPA	LaPostaSeqC7-F102
TZMI1305	TZMI407-SxMO17LPA	LaPostaSeqC7-F102
TZMI1307	TZMI407-SxMO17LPA	LaPostaSeqC7-F102
TZMI1308	TZMI407-SxMO17LPA	LaPostaSeqC7-F102
TZMI1309	TZMI407-SxMO17LPA	LaPostaSeqC7-F102
TZMI1310	TZMI407-SxMO17LPA	LaPostaSeqC7-F102
TZMI1311	TZMI407-SxMO17LPA	LaPostaSeqC7-F102
TZMI1312	TZMI407-SxMO17LPA	LaPostaSeqC7-F102
TZMI1313	TZMI407-SxMO17LPA	LaPostaSeqC7-F102
TZMI1315	TZMI407-SxMO17LPA	LaPostaSeqC7-F102
TZMI1317	TZMI407-SxMO17LPA	LaPostaSeqC7-F102
TZMI1318	TZMI407-SxMO17LPA	LaPostaSeqC7-F102
TZMI1320	TZMI407-SxMO17LPA	LaPostaSeqC7-F102
TZMI1321	TZMI407-SxMO17LPA	LaPostaSeqC7-F102
TZMI1323	TZMI407-SxMO17LPA	LaPostaSeqC7-F102
TZMI1324	TZMI407-SxMO17LPA	LaPostaSeqC7-F102
TZMI1325	TZMI407-SxMO17LPA	LaPostaSeqC7-F102
TZMI1326	TZMI407-SxMO17LPA	LaPostaSeqC7-F102
TZMI1327	TZMI407-SxMO17LPA	LaPostaSeqC7-F102
TZMI1328	TZMI407-SxMO17LPA	LaPostaSeqC7-F102
TZMI1329	TZMI407-SxMO17LPA	LaPostaSeqC7-F102
TZMI1330	TZMI407-SxMO17LPA	LaPostaSeqC7-F102
TZMI1331	TZMI407-SxMO17LPA	LaPostaSeqC7-F102
TZMI1332	TZMI407-SxMO17LPA	LaPostaSeqC7-F102
TZMI1333	M131x7014	LaPostaSeqC7-F180
M131x7014	M131	7014
TZMI1334	M131x7014	LaPostaSeqC7-F180
TZMI1335	M131x7014	LaPostaSeqC7-F180
TZMI1336	POP43-SR-S5-3	LaPostaSeqC7-F31
TZMI1337	POP43-SR-S5-3	LaPostaSeqC7-F31
TZMI1338	POP43-SR-S5-3	LaPostaSeqC7-F31
TZMI1339	POP43-SR-S5-3	LaPostaSeqC7-F31
TZMI1340	POP43-SR-S5-3	LaPostaSeqC7-F31
TZMI1341	POP43-SR-S5-3	LaPostaSeqC7-F31
TZMI1342	POP43-SR-S5-3	LaPostaSeqC7-F31
TZMI1344	POP43-SR-S5-3	LaPostaSeqC7-F31
TZMI1345	POP43-SR-S5-3	LaPostaSeqC7-F31
TZMI1346	POP43-SR-S5-3	LaPostaSeqC7-F31
TZMI1347	POP43-SR-S5-3	LaPostaSeqC7-F31
TZMI1348	POP43-SR-S5-3	LaPostaSeqC7-F31
TZMI1349	POP43-SR-S5-57	LaPostaSeqC7-F32
TZMI1353	POP43-SR-S5-57	LaPostaSeqC7-F32
TZMI1354	POP43-SR-S5-57	LaPostaSeqC7-F32
TZMI1355	POP43-SR-S5-57	LaPostaSeqC7-F32
TZMI1356	POP43-SR-S5-57	LaPostaSeqC7-F32
TZMI1358	POP43-SR-S5-57	LaPostaSeqC7-F32
TZMI1359	POP43-SR-S5-57	LaPostaSeqC7-F32
TZMI1360	POP43-SR-S5-57	LaPostaSeqC7-F32
TZMI1361	POP43-SR-S5-57	LaPostaSeqC7-F32
TZMI1362	POP43-SR-S5-57	LaPostaSeqC7-F32
TZMI1363	POP43-SR-S5-57	LaPostaSeqC7-F32
TZMI1364	POP43-SR-S5-57	LaPostaSeqC7-F32
TZMI1365	POP43-SR-S5-57	LaPostaSeqC7-F32
TZMI1368	POP43-SR-S5-57	LaPostaSeqC7-F32
TZMI1370	POP43-SR-S5-57	LaPostaSeqC7-F32
TZMI1371	POP43-SR-S5-57	LaPostaSeqC7-F32
TZMI1372	TZMI101xTZMI501	LaPostaSeqC7-F64
TZMI1374	TZMI101xTZMI501	LaPostaSeqC7-F64
TZMI873	TZMSR-WIPTTS3-205	88091/90156
88091/90156	88091	90156
TZMI874	TZMSR-WIPTTS3-205	88091/90156
TZMI876	TZMSR-WIPTTS3-205	90301/87036
90301/87036	90301	87036
TZMI877	TZMSR-WIPTTS3-205	TZMI101/TZMI501
TZMI879	TZMSR-WIPTTS3-205	90301
TZMI884	TZMSR-WIPTTS3-205	TZMI101/TZMI501
TZMI885	TZMSR-WIPTTS3-205	TZMI102/TZMI501
TZMI889	TZMSR-WIPTTS3-205	90301/87036
TZMI890	TZMSR-WIPTTS3-205	90301/87036
TZMI891	TZMSR-WIPTTS3-205	TZMI101/TZMI501
TZMI893	TZMSR-WIPTTS3-205	TZMI101/TZMI501
TZMI894	TZMSR-WIPTTS3-205	TZMI101/TZMI501
TZMI896	TZMSR-WIPTTS3-205	90301
TZMI899	TZMSR-WIPTTS3-205	90301
TZMI900	TZMSR-WIPTTS3-205	90301
TZMI901	TZMSR-WIPTTS3-205	TZMI101/TZMI501
TZMI902	TZMSR-WIPTTS3-205	87036/89274
87036/89274	87036	89274
TZMI906	TZMSR-WIPTTS3-205	87036/89274
TZMI910	TZMSR-WIPTTS3-205	TZMSRW]sr-124/ZM607
TZMSRW]sr-124/ZM607	TZMSRW]sr-124	ZM607
TZMI837	HP97TZECOMP3x4
TZMI838	HP97TZECOMP3x4
TZMI840	HP97TZECOMP3x4
TZMI841	HP97TZECOMP3x4
TZMI845	HP97TZECOMP3x4
TZMI846	HP97TZECOMP3x4
TZMI848	HP97TZECOMP3x4
TZMI849	HP97TZECOMP3x4
TZMI850	HP97TZECOMP3x4
TZMI851	HP97TZECOMP3x4
TZMI733	TZMI407	TZMI214
TZMI736	TZMI407	TZMI107
TZMI746	TZMI407	TZMI214
TZMI760	TZMI102	TZMI204
TZMI756	TZMI407	TZMI214
TZMI740	TZMI407	89183
TZMI791	TZMI407-S	MO17LPA-16
TZMI792	TZMI214	A619LPAxTZMI214
TZMI793	TZMI214	A619LPAxTZMI214
TZMI794	TZMI214	A619LPAxTZMI214
TZMI795	TZMI214	A619LPAxTZMI214
90113	SynA1	87004
90143	SynA1	87004
90147	SynA1	87004
90156	SynA1	87004
90176	SynA1	87004
90183	SynA1	87014
90188	SynA1	87014
90204	SynA1	87014
90219	SynA1	87014
90220	SynA1	87014
90263	SynA1	87036
90267	SynA1	87036
89320	M131	S62
90301	SynB1	87036
90313	SynB1	87036
90323	SynB1	87036
90332	SynB1	87036
89343	S85	C70
89365	S85	C70
89223	TZMSR
89274	KitII x TZMSR	TZMSR
KitII x TZMSR	KitII	TZMSR
88091	TZMSR	East Africa Mix
89199	TZMSR
89207	TZMSR
89246	TZMSR
89248	TZMSR
89291	ZS206 x TZMSR	ZS206
ZS206 x TZMSR	ZS206	TZMSR
89293	ZS206 x TZMSR	ZS206
89242	TZMSR
89311	M122	N103
88069	ZS206	TZMSR
88030	TZMSR
87014	TZMSR
87036	TZMSR
C70	R209	TZSRW
Z28	TZSRW	Zambia Mat
M131	TZMSR
TZMI101	TZSRW
TZMI103	TZSRW
TZMI104	TZSRW
TZMI105	TZSRW	BC2S5-1
TZMI106	TZSRW	BC2S5-22
TZMI107	TZMSR-IPTT-S3
TZMI108	TZSRW-IPTT-S3
TZMI109	TZMSR-IPTT-S3
TZMI201	Zambia	TZSR
TZMI202	Nat'l var	TZSR
TZMI203	Nat'l var	TZSR
TZMI204	Nat'l var	TZSR
TZMI205	Cam. S3/S4
TZMI206	Cam.advanced-79
TZMI207	Cam. 85-75
TZMI208	Cam. S-86
TZMI209	Cam. S3-174
TZMI210	Cam. Line-1423
TZMI211	Cam. Hybrid self S4-9
TZMI212	F88B 54-1-1
TZMI213	F88B 115-68
TZMI214	F88B-114-68
TZMI303	UAC-SR-S4
TZMI304	Kasai	TZMSR-S5-10
TZMI305	MSR	Kasai BC5-8
TZMI501	Com. Hyb	TZSR
TZMI502	Com. Hyb	TZSR
TZMI504	Com. Hyb	TZSR
TZMI602	La Posta S7-25
TZMI603	La Posta S7-62
TZMI604	Pop. 32	Syn-146
TZMI605	Turcicum genetic st. 464
TZMI606	Turcicum genetic st. 464
91006	Z27	87A68
91010	Z27	87A68
91013	Z27	87A68
91016	Z27	88094-104
91027	Z99	88067-69
91028	Z99	88067-69
91033	Z99	88094-104
91034	Z99	88094-104
91035	Z99	88094-104
91038	M131	87014
91039	M131	87014
91045	M131	87046-47
91046	M131	87046-47
91050	M131	87046-47
91061	87014	87A68
91063	87014	87A68
91074	87014	88067-69
91078	87014	88067-69
91083	87014	88067-69
91097	87014	88209
91102	87046-47	88010-3
91103	87046-47	88010-3
91105	87046-47	88010-3
91106	87046-47	88010-3
91112	87046-47	88010-3
91114	87046-47	88067-6
91115	87046-47	88067-6
91116	87046-47	88067-6
91119	87046-47	88067-6
91125	87046-47	88094
91128	87046-47	88094
91129	87046-47	88209
91139	88010-36	88067-6
91141	88010-36	87366-6
91142	88010-36	87366-6
91146	88010-36	87366-6
91147	88010-36	87366-6
91149	88010-36	88209
91155	88083-84	M131
91156	88083-84	M131
91158	88094-104	87A68
91162	ZS107	AW
91183	Z27	C24
91194	ZS206	AW
91198	ZS206	AW
91206	ZS227	AW
91207	ZS227	AW
91216	H625	AW
91223	H8102	AW
91224	EV8443SR	AW
91226	EV8443SR	AW
91228	EV8422SR	AW
91229	EV8422SR	AW
91231	EV8422SR	AW
91245	EV8443SR	AW
91259	U01	87036
91260	U01	87036
91265	U01	88060
91269	U01	87923
91271	U01	87923
91273	U01	87923
91276	M87	88084
91277	M87	87923
91279	M87	87923
91282	C70	88030-44
91288	C70	87923
91293	C70	87923
91298	87036	88030-44
91300	87036	88060
91303	87036	88060
91305	87036	87923
91309	87036	87923
91313	87036	87923
91314	87036	87923
91315	87036	87923
91329	88030-44	87923
91330	88030-44	87923
91340	88030-44	87923
91359	H625	BW
91364	H8102	BW
91369	H625	BW
91373	ZS206	BW
91375	ZS206	BW
91501	C70	87070
91502	F88A-S3
