# Supplementary material for: Genetic structure analysis and identifying key founder inbred lines in diverse elite sub-tropical maize inbred lines
Source: Sci Rep. 2023 Jul 20;13:11695. doi: 10.1038/s41598-023-38980-3 (PMC10359401; doi:10.1038/s41598-023-38980-3)
Supplement: Supplementary file 5 — Supplementary Table S4. [file 41598_2023_38980_MOESM5_ESM.xlsx]

## Sheet: Sheet4
Supplementary Table S4 Similarity matrix between the sub-tropical maize inbred lines and 20 key founder lines
Ped	Line	Group	TZMI501	TZMI407-S	TZMI214	Z28	87014	87036	88069	88091	89183	89274	89302	90156	90301-1	90301-2	90313	M131	TZMI102-1	TZMI107	TZMI204	TZMI407-B
PE620	TZMI501	Founder	1	0.68437	0.817873	0.660185	0.664092	0.69816	0.683742	0.694396	0.688214	0.67359	0.68437	0.6875	0.700905	0.70257	0.69403	0.799363	0.74724	0.691869	0.719182	0.805705
PE339	TZMI740	Productive	0.989209	0.686873	0.815271	0.662615	0.663512	0.699021	0.685699	0.694787	0.689929	0.672026	0.68348	0.688445	0.701427	0.702582	0.694155	0.799611	0.748235	0.691533	0.719605	0.806992
PE349	TZMI745	Productive	0.846003	0.684561	0.752256	0.657384	0.680518	0.700996	0.684079	0.683337	0.681497	0.674434	0.68196	0.702344	0.713418	0.724958	0.705421	0.85501	0.808352	0.6873	0.727702	0.851508
PE348	TZMI2028	Productive	0.845192	0.68408	0.750915	0.656418	0.678013	0.703437	0.687113	0.681206	0.679397	0.671647	0.682287	0.702865	0.713367	0.723516	0.707966	0.854839	0.807511	0.68435	0.729908	0.852839
PE299	TZMI712	Productive	0.842887	0.681259	0.764193	0.669523	0.677282	0.709587	0.674687	0.681612	0.693583	0.67369	0.691819	0.696313	0.709188	0.706488	0.703437	0.75619	0.725031	0.698655	0.710532	0.755949
PE364	TZMI910	Productive	0.840627	0.678632	0.806367	0.659038	0.654644	0.689575	0.683362	0.695428	0.68163	0.674684	0.687354	0.677261	0.692874	0.689287	0.694259	0.733201	0.703458	0.685991	0.710389	0.751422
PE389	TZMI791	Productive	0.840327	0.680323	0.806273	0.660008	0.658078	0.689746	0.682397	0.696315	0.683341	0.67457	0.687964	0.680541	0.691775	0.689349	0.693336	0.733903	0.704062	0.688464	0.710395	0.750947
PE148	TZSTRI120	STR	0.838962	0.680299	0.774974	0.663261	0.67236	0.692147	0.67942	0.680897	0.679096	0.676458	0.68654	0.696678	0.689863	0.700587	0.703783	0.811017	0.7823	0.682427	0.706339	0.790154
PE368	TZMI733	Productive	0.838773	0.685034	0.765264	0.663615	0.673495	0.694166	0.704217	0.695978	0.696894	0.677364	0.68569	0.691496	0.700422	0.700858	0.70173	0.838311	0.78756	0.699699	0.709531	0.818759
PE127	TZSTRI119	STR	0.838471	0.6809	0.774881	0.663646	0.673371	0.694258	0.678579	0.678805	0.680658	0.676559	0.687973	0.69731	0.690471	0.701824	0.705605	0.810345	0.781054	0.683733	0.70645	0.789545
PE495	TZMI837	EARLY	0.837346	0.680156	0.806646	0.660038	0.658083	0.690406	0.684266	0.696156	0.680745	0.673343	0.688938	0.680903	0.694845	0.691272	0.694624	0.731535	0.703921	0.685161	0.713142	0.749791
PE538	TZMI725	Productive	0.830999	0.682808	0.73105	0.652704	0.678556	0.702128	0.692438	0.681689	0.684879	0.670282	0.672552	0.710414	0.707493	0.714165	0.711567	0.861508	0.809354	0.689072	0.721136	0.853273
PE300	TZMI713	Productive	0.8276	0.680616	0.759111	0.659812	0.673472	0.710554	0.676134	0.685776	0.690934	0.675993	0.696172	0.701068	0.707628	0.710903	0.70625	0.764802	0.727564	0.693621	0.70853	0.752116
PE358	TZMI723	Productive	0.824062	0.68233	0.726607	0.659023	0.664373	0.70197	0.694557	0.692502	0.677916	0.674995	0.692822	0.702503	0.704444	0.722187	0.705666	0.859867	0.811235	0.682017	0.71014	0.838217
PE549	TZMI729	Productive	0.819763	0.676792	0.708782	0.650042	0.682408	0.695953	0.691483	0.686575	0.682005	0.668932	0.684094	0.698584	0.715056	0.727864	0.709509	0.889769	0.817101	0.68568	0.718031	0.855164
PE613	TZMI211	Productive	0.818555	0.675519	0.948953	0.661602	0.670283	0.682861	0.67583	0.686936	0.677368	0.682273	0.699813	0.678981	0.690094	0.692029	0.689004	0.678732	0.689666	0.684799	0.712914	0.697732
PE615	TZMI214	Founder	0.817873	0.670202	1	0.656836	0.671943	0.68324	0.674112	0.689329	0.680051	0.682235	0.698421	0.679168	0.688374	0.686709	0.687447	0.681642	0.692149	0.686247	0.710467	0.698885
PE617	TZMI407	Productive	0.81467	0.676562	0.954878	0.662126	0.671281	0.684553	0.676696	0.689207	0.678046	0.680473	0.700207	0.679265	0.69068	0.692547	0.689968	0.687296	0.699773	0.686475	0.716418	0.706264
PE353	TZMI722	Productive	0.812552	0.692122	0.695854	0.654702	0.670526	0.695389	0.70337	0.682696	0.678994	0.665734	0.676341	0.686907	0.716796	0.71442	0.711256	0.891795	0.824392	0.681203	0.712665	0.978943
PE542	TZMI772	Productive	0.811618	0.691447	0.697217	0.657194	0.669583	0.694311	0.701025	0.68235	0.683616	0.665342	0.677682	0.686553	0.716239	0.711976	0.712492	0.889697	0.823163	0.684414	0.712446	0.979394
PE417	TZMI1349	DT	0.810983	0.69456	0.704276	0.655664	0.670147	0.696151	0.703942	0.68262	0.680635	0.664889	0.677326	0.687487	0.718267	0.715085	0.71338	0.88356	0.821686	0.682883	0.717587	0.967867
PE355	TZMI755	Productive	0.810469	0.696681	0.704578	0.656263	0.672656	0.696384	0.707004	0.684346	0.681237	0.665176	0.67932	0.688295	0.720092	0.718646	0.714979	0.882419	0.820663	0.683667	0.721757	0.9628
PE415	TZMI1347	DT	0.809715	0.693144	0.702449	0.65784	0.672304	0.695562	0.701635	0.685984	0.681025	0.668156	0.680745	0.689037	0.71674	0.713326	0.714421	0.88403	0.823427	0.68317	0.716048	0.971995
PE357	TZMI769	Productive	0.808879	0.693767	0.695575	0.65841	0.669586	0.694761	0.700783	0.68368	0.680283	0.667101	0.677474	0.68658	0.71529	0.712656	0.713994	0.88325	0.818191	0.682619	0.712722	0.973679
PE522	TZMI835	QPM	0.808164	0.692541	0.697461	0.65732	0.671673	0.69303	0.704351	0.683485	0.683265	0.665053	0.678115	0.688566	0.71573	0.711032	0.711911	0.88531	0.822	0.684867	0.713697	0.973814
PE160	TZMI1150	STR	0.807141	0.68924	0.712755	0.659358	0.671044	0.698812	0.692573	0.689622	0.681096	0.677451	0.679401	0.692818	0.709393	0.711306	0.702533	0.85464	0.809568	0.686777	0.703486	0.84163
PE361	TZMI2015	Productive	0.806528	0.686254	0.786575	0.661394	0.671113	0.688314	0.68811	0.684425	0.686327	0.677285	0.692427	0.691714	0.699312	0.709447	0.699451	0.781008	0.755466	0.693552	0.72387	0.772062
PE618	TZMI407-B	Founder	0.805705	0.70505	0.698885	0.667717	0.671572	0.697454	0.708176	0.687852	0.68544	0.670037	0.68062	0.690622	0.717762	0.714271	0.715732	0.880312	0.819572	0.687406	0.718221	1
PE347	TZMI719	Productive	0.804809	0.689626	0.706387	0.666351	0.665065	0.696757	0.695534	0.683283	0.678356	0.662037	0.679148	0.687197	0.705882	0.715647	0.695833	0.876336	0.829967	0.684352	0.711272	0.837185
PE351	TZMI754	Productive	0.804272	0.694347	0.708427	0.65919	0.669726	0.699608	0.702585	0.687473	0.681673	0.667943	0.683437	0.689479	0.719251	0.720087	0.714241	0.872768	0.817817	0.68402	0.718858	0.953793
PE091	TZMI919	STR	0.803299	0.696229	0.702801	0.657233	0.668345	0.695971	0.701767	0.682483	0.675357	0.666811	0.676743	0.690915	0.718909	0.716716	0.716016	0.871721	0.814184	0.679883	0.718685	0.954574
PE471	TZMI1268	DT	0.803024	0.679767	0.732958	0.664296	0.667897	0.681329	0.67867	0.688869	0.680631	0.675402	0.680203	0.681266	0.695218	0.699197	0.683502	0.788954	0.743746	0.684119	0.71001	0.77376
PE453	TZMI1305	DT	0.802544	0.680217	0.742625	0.656114	0.66107	0.692183	0.678215	0.692584	0.67139	0.677218	0.683547	0.679664	0.695553	0.702597	0.681748	0.768837	0.745741	0.675474	0.703803	0.774273
PE534	TZMI823	QPM	0.802333	0.685802	0.76666	0.659556	0.66352	0.68847	0.687618	0.689133	0.689201	0.678255	0.682239	0.69458	0.696829	0.705166	0.709083	0.839249	0.796679	0.693719	0.701949	0.818523
PE531	TZMI822	QPM	0.801329	0.686254	0.769651	0.659621	0.664404	0.688088	0.691355	0.68887	0.687783	0.678833	0.687356	0.696056	0.697113	0.70614	0.710538	0.83443	0.794332	0.693143	0.706344	0.814865
PE597	M131	Founder	0.799363	0.686126	0.681642	0.652319	0.686997	0.708307	0.704187	0.687916	0.692913	0.667872	0.686244	0.700042	0.722963	0.735525	0.713186	1	0.860448	0.698578	0.721961	0.880312
PE474	TZMI1265	DT	0.7982	0.672931	0.738724	0.656707	0.662108	0.679579	0.677341	0.691703	0.681729	0.664683	0.679628	0.678268	0.691744	0.694392	0.684018	0.790915	0.766247	0.686986	0.700873	0.779967
PE069	TZMI2034	PVA	0.796753	0.681847	0.767581	0.659241	0.654278	0.685687	0.677433	0.688681	0.682799	0.675463	0.685335	0.681459	0.693204	0.689355	0.698444	0.724869	0.691065	0.683312	0.703894	0.736275
PE478	TZMI1276	DT	0.796427	0.684739	0.740309	0.665617	0.682083	0.671637	0.677727	0.685049	0.683079	0.670711	0.684546	0.688342	0.68959	0.690228	0.691718	0.788414	0.75104	0.686508	0.710971	0.77268
PE486	TZMI1277	DT	0.795246	0.676013	0.73201	0.654178	0.667364	0.682322	0.683316	0.688029	0.677771	0.673848	0.688064	0.682049	0.697404	0.706381	0.694165	0.776839	0.747548	0.684369	0.713562	0.779155
PE487	TZMI1278	DT	0.793977	0.681533	0.734845	0.65879	0.669203	0.683403	0.685918	0.689506	0.678149	0.676414	0.689659	0.683158	0.698927	0.70568	0.694563	0.777355	0.747033	0.683108	0.715804	0.779048
PE206	TZMI1221	STR	0.792549	0.667956	0.738174	0.658562	0.654566	0.684857	0.665378	0.67786	0.670891	0.679245	0.67784	0.699979	0.690296	0.703692	0.692962	0.753595	0.715087	0.670598	0.693266	0.770643
PE126	TZSTRI118	STR	0.792098	0.673491	0.728646	0.649711	0.657292	0.683238	0.68268	0.675932	0.670929	0.678985	0.692545	0.686777	0.692785	0.706482	0.698806	0.827835	0.778389	0.678392	0.695739	0.822349
PE268	TZMI868	STR	0.791753	0.709144	0.745827	0.691614	0.664649	0.690446	0.746919	0.685073	0.677649	0.672043	0.684282	0.6865	0.699727	0.699645	0.696124	0.770465	0.759252	0.680773	0.734075	0.752548
PE234	TZMI1193	STR	0.791054	0.670406	0.739438	0.664616	0.667369	0.689753	0.669027	0.673422	0.680565	0.67321	0.674635	0.699298	0.695555	0.712191	0.696575	0.783115	0.740282	0.683959	0.701771	0.781893
PE203	TZMI1244	STR	0.789468	0.680847	0.726064	0.658727	0.659744	0.696484	0.677008	0.680675	0.679112	0.679271	0.672196	0.688283	0.704403	0.707125	0.701141	0.77144	0.733505	0.679089	0.715614	0.841007
PE477	TZMI1275	DT	0.788731	0.681856	0.726168	0.665645	0.675835	0.677213	0.689673	0.692207	0.689166	0.680814	0.688816	0.685008	0.687659	0.696237	0.682374	0.785256	0.75775	0.690445	0.701454	0.767581
PE482	TZMI1273	DT	0.788453	0.669551	0.729786	0.655132	0.657341	0.690566	0.680388	0.695652	0.682311	0.682173	0.683344	0.676158	0.692259	0.700969	0.686156	0.763949	0.73914	0.683117	0.69222	0.758132
PE236	TZMI1175	STR	0.787428	0.684567	0.744043	0.661408	0.68297	0.711455	0.682785	0.700324	0.68368	0.689854	0.699416	0.704593	0.71475	0.716053	0.707485	0.798199	0.775523	0.690481	0.715356	0.778088
PE204	TZMI1245	STR	0.787346	0.682421	0.725991	0.660777	0.662402	0.697893	0.677617	0.681125	0.678914	0.682486	0.672846	0.689965	0.70671	0.708833	0.702637	0.7706	0.731712	0.677766	0.715598	0.84069
PE218	TZMI1178	STR	0.787185	0.672013	0.739018	0.660365	0.659366	0.685738	0.668065	0.68325	0.675431	0.67828	0.681219	0.701285	0.691474	0.705101	0.694865	0.747941	0.716472	0.67549	0.697129	0.76249
PE219	TZMI1177	STR	0.784393	0.672912	0.735985	0.660088	0.676366	0.68981	0.672847	0.679974	0.6868	0.677704	0.678257	0.693572	0.696801	0.698413	0.685474	0.772755	0.742043	0.687218	0.702354	0.785818
PE352	TZMI721	Productive	0.783481	0.667732	0.827204	0.660401	0.67483	0.682976	0.678305	0.689457	0.677275	0.692862	0.693315	0.687781	0.689065	0.689919	0.697032	0.682513	0.685726	0.687814	0.693873	0.697906
PE141	TZMI1199	STR	0.783129	0.664606	0.736506	0.656657	0.667466	0.690903	0.675073	0.675157	0.686371	0.678334	0.68197	0.69777	0.692251	0.696887	0.690669	0.760753	0.733202	0.689352	0.693109	0.773644
PE182	TZMI1216	STR	0.782528	0.661703	0.824836	0.652305	0.652571	0.666356	0.660324	0.664003	0.679786	0.669801	0.677977	0.692211	0.672212	0.668051	0.685699	0.670282	0.676215	0.683828	0.714271	0.687797
PE065	TZMI2004	PVA	0.781283	0.670291	0.760391	0.658134	0.669155	0.68938	0.66554	0.693274	0.677248	0.679229	0.685549	0.687049	0.691264	0.685735	0.693282	0.709751	0.703902	0.683067	0.693988	0.715978
PE066	TZMI2001	PVA	0.780147	0.66963	0.751772	0.655063	0.665052	0.685814	0.664833	0.686392	0.675652	0.670827	0.682184	0.683684	0.689215	0.681665	0.691471	0.709963	0.700042	0.680408	0.692388	0.716537
PE225	TZMI1184	STR	0.77995	0.665289	0.728268	0.663515	0.667968	0.680849	0.665785	0.673292	0.686317	0.670072	0.670055	0.694444	0.688511	0.689469	0.693983	0.765245	0.730599	0.685696	0.690928	0.75903
PE121	TZMI970	STR	0.779758	0.683414	0.705426	0.663014	0.68198	0.71149	0.687868	0.704961	0.687405	0.692623	0.699622	0.700762	0.712339	0.707092	0.710954	0.808517	0.777882	0.691421	0.697638	0.77881
PE598	TZMI711	Productive	0.778573	0.667971	0.831204	0.652798	0.660345	0.672209	0.659255	0.669441	0.683069	0.669943	0.683484	0.688562	0.676982	0.67369	0.691195	0.67247	0.677584	0.685823	0.720779	0.688357
PE606	TZMI203	Productive	0.778339	0.661545	0.835377	0.652092	0.659293	0.666115	0.662619	0.66864	0.679889	0.669116	0.683413	0.689965	0.673033	0.6696	0.686007	0.671324	0.674438	0.683163	0.717689	0.687809
PE231	TZMI1190	STR	0.777497	0.676133	0.74561	0.659488	0.679373	0.670941	0.664398	0.692198	0.675726	0.673743	0.686518	0.684402	0.679334	0.681519	0.693197	0.739416	0.726917	0.675131	0.6792	0.745361
PE622	TZMI603	Productive	0.777491	0.665451	0.83265	0.655154	0.659374	0.670367	0.665348	0.672816	0.680972	0.66987	0.685235	0.692372	0.674859	0.675182	0.690199	0.674785	0.678697	0.684149	0.720377	0.689698
PE328	TZMI1121	Productive	0.776195	0.683697	0.711157	0.664984	0.68198	0.708211	0.697945	0.695747	0.68552	0.69191	0.698932	0.704301	0.710704	0.709502	0.712121	0.82007	0.775532	0.689555	0.695208	0.781374
PE263	TZMI893	STR	0.776019	0.736312	0.702621	0.704787	0.66596	0.700042	0.802367	0.688629	0.682116	0.680301	0.680948	0.692324	0.709553	0.707953	0.707504	0.799771	0.772037	0.685593	0.774838	0.806071
PE235	TZMI1194	STR	0.775938	0.674652	0.707251	0.660246	0.670978	0.703661	0.677712	0.681441	0.684068	0.67612	0.684205	0.702096	0.703543	0.716888	0.706419	0.802072	0.761725	0.68543	0.701143	0.792042
PE489	TZMI1280	DT	0.774937	0.684861	0.714031	0.667594	0.671304	0.687819	0.685754	0.697067	0.682425	0.676735	0.684514	0.686817	0.691271	0.701297	0.688708	0.780929	0.742216	0.68653	0.708106	0.761834
PE370	TZMI785	Productive	0.774694	0.682979	0.701571	0.660589	0.680547	0.710944	0.691449	0.706245	0.683865	0.690855	0.69847	0.698245	0.710139	0.70534	0.710469	0.803277	0.774061	0.687064	0.699435	0.776099
PE476	TZMI1274	DT	0.774465	0.681616	0.723564	0.666455	0.676458	0.676706	0.689469	0.691205	0.68826	0.682975	0.688609	0.684894	0.692479	0.694667	0.683315	0.773946	0.751366	0.689965	0.700729	0.762915
PE303	TZMI1310	Productive	0.77304	0.687867	0.71303	0.666421	0.67778	0.68235	0.702788	0.696568	0.684898	0.683053	0.691331	0.687183	0.706726	0.70987	0.704352	0.808763	0.781824	0.688375	0.715009	0.871518
PE277	TZMI896	STR	0.772575	0.723485	0.708212	0.702891	0.662503	0.691815	0.805887	0.68799	0.682861	0.687176	0.685895	0.688599	0.705614	0.699853	0.701845	0.782038	0.780054	0.687149	0.758085	0.787056
PE133	TZMI1208	STR	0.772444	0.677561	0.730809	0.65774	0.668474	0.674635	0.675744	0.696161	0.681085	0.679316	0.695061	0.676743	0.683701	0.687121	0.700149	0.74244	0.727159	0.680696	0.691268	0.76082
PE616	TZMI303	Productive	0.772325	0.728223	0.794388	0.700975	0.681227	0.693791	0.754547	0.696716	0.683532	0.679749	0.704913	0.698373	0.700437	0.707325	0.701414	0.728403	0.725129	0.689135	0.774286	0.724212
PE309	TZMI1311	Productive	0.772322	0.689364	0.712803	0.667573	0.679506	0.68281	0.701751	0.69946	0.686375	0.682451	0.692516	0.686766	0.70698	0.709184	0.704815	0.806802	0.782474	0.689051	0.716311	0.869655
PE223	TZMI1182	STR	0.771982	0.668922	0.730144	0.650787	0.667487	0.674802	0.667883	0.685169	0.677665	0.677895	0.686575	0.670553	0.684846	0.683737	0.683636	0.753742	0.732082	0.677934	0.685636	0.755489
PE325	TZMI1117	Productive	0.771217	0.683428	0.692667	0.653781	0.714196	0.697709	0.687842	0.678447	0.681001	0.681376	0.682786	0.696947	0.71583	0.711163	0.710492	0.794768	0.755188	0.680492	0.701163	0.856517
PE205	TZMI1246	STR	0.771025	0.684075	0.738482	0.658199	0.661403	0.689078	0.675144	0.678831	0.674815	0.677801	0.6818	0.694922	0.694864	0.699034	0.699811	0.748836	0.727878	0.679485	0.727171	0.793209
PE469	TZMI1266	DT	0.770358	0.682778	0.728738	0.672877	0.664809	0.682727	0.668392	0.693517	0.671584	0.672339	0.680388	0.681287	0.691819	0.691279	0.691663	0.73973	0.712907	0.672981	0.700125	0.739577
PE264	TZMI865	STR	0.769271	0.720567	0.700661	0.696192	0.666945	0.696171	0.794647	0.689633	0.674185	0.676034	0.681418	0.681127	0.71629	0.713554	0.706867	0.803236	0.793046	0.677458	0.791159	0.808293
PE437	TZMI1289	DT	0.768834	0.694075	0.749334	0.663023	0.683502	0.690555	0.696054	0.696878	0.677406	0.6917	0.702411	0.701527	0.712897	0.725576	0.712096	0.784168	0.764293	0.685848	0.733108	0.804554
PE600	TZMI102-2	Productive	0.767798	0.686491	0.686311	0.658077	0.672273	0.697115	0.700461	0.691215	0.680995	0.677294	0.691291	0.68816	0.708307	0.711055	0.69921	0.886149	0.902052	0.687661	0.717607	0.844706
PE609	TZMI206	Productive	0.767314	0.66121	0.822938	0.65092	0.655627	0.668052	0.664689	0.66753	0.675626	0.666952	0.680067	0.684277	0.671976	0.670407	0.687115	0.667418	0.671745	0.68	0.715753	0.680671
PE546	TZMI747	Productive	0.767122	0.694091	0.746968	0.65868	0.674157	0.693581	0.68345	0.677896	0.668142	0.67797	0.694405	0.691228	0.707586	0.724212	0.706846	0.786089	0.764328	0.676452	0.73747	0.833605
PE380	TZMI776	Productive	0.765955	0.675667	0.689914	0.65091	0.682998	0.701184	0.690769	0.688202	0.678373	0.672982	0.691642	0.69217	0.713852	0.717781	0.71085	0.86305	0.801721	0.681731	0.710602	0.832161
PE067	TZMI2002	PVA	0.765705	0.663597	0.760851	0.660377	0.666382	0.682526	0.661777	0.693184	0.668537	0.673507	0.691378	0.686397	0.686734	0.680256	0.69	0.694701	0.688298	0.670215	0.694222	0.695347
PE221	TZMI1179	STR	0.765454	0.663311	0.72133	0.668116	0.669795	0.682605	0.666667	0.682097	0.664601	0.675755	0.686482	0.684199	0.68593	0.692024	0.690276	0.757072	0.741539	0.665871	0.688465	0.763667
PE275	TZMI899	STR	0.765415	0.674091	0.780377	0.657815	0.680669	0.6997	0.676749	0.688698	0.680341	0.695254	0.698903	0.69045	0.701773	0.701568	0.703858	0.70671	0.692727	0.687624	0.705857	0.710374
PE320	TZMI2017	Productive	0.764989	0.680905	0.718061	0.658508	0.683646	0.703329	0.684344	0.702735	0.697526	0.685129	0.699028	0.724857	0.709705	0.718394	0.702302	0.793922	0.761345	0.700022	0.715386	0.768625
PE378	TZMI775	Productive	0.764393	0.672875	0.679726	0.649673	0.670995	0.693379	0.693335	0.686805	0.676286	0.674152	0.693908	0.690899	0.708413	0.712442	0.709553	0.863196	0.801692	0.682191	0.701865	0.835836
PE289	TZMI1107	Productive	0.763979	0.678315	0.730937	0.664162	0.682952	0.68729	0.697976	0.684291	0.71635	0.683048	0.695153	0.689941	0.694745	0.691749	0.703604	0.785921	0.763775	0.718763	0.693139	0.779652
PE439	TZMI1291	DT	0.763976	0.657209	0.816866	0.650484	0.652019	0.663109	0.661663	0.667646	0.67404	0.665122	0.675741	0.682126	0.668708	0.663977	0.683693	0.667596	0.672852	0.677294	0.712497	0.681581
PE070	TZMI2035	PVA	0.762764	0.666844	0.746967	0.658214	0.660465	0.686706	0.671835	0.688035	0.672842	0.668556	0.677251	0.680692	0.688849	0.69208	0.688418	0.700501	0.679823	0.676707	0.691059	0.714843
PE394	TZMI780	Productive	0.762745	0.676774	0.685193	0.646207	0.675681	0.697631	0.694251	0.685674	0.680168	0.674087	0.688512	0.682829	0.711701	0.71391	0.704925	0.868475	0.817716	0.6863	0.709276	0.836187
PE071	TZMI2036	PVA	0.759687	0.679944	0.743223	0.664027	0.664718	0.673821	0.665564	0.691799	0.678806	0.672715	0.686007	0.684859	0.677913	0.673862	0.68918	0.698323	0.693425	0.682066	0.682983	0.694468
PE360	TZMI760	Productive	0.759484	0.668779	0.789408	0.65629	0.681513	0.679376	0.667792	0.693855	0.669087	0.684712	0.685295	0.692226	0.679648	0.679422	0.685702	0.689083	0.697963	0.677629	0.687344	0.693914
PE233	TZMI1192	STR	0.759275	0.674657	0.710368	0.663099	0.671185	0.677609	0.673073	0.680568	0.68092	0.675266	0.69217	0.682647	0.687593	0.692227	0.6886	0.742434	0.732956	0.683088	0.677419	0.767274
PE033	TZMI1082	PVA	0.7592	0.667058	0.779585	0.654859	0.68355	0.687234	0.659159	0.676959	0.681469	0.673284	0.693686	0.684764	0.693742	0.685355	0.687514	0.702456	0.702035	0.682375	0.690391	0.688983
PE379	TZMI2032	Productive	0.758396	0.672702	0.803995	0.665074	0.687934	0.691384	0.674037	0.683184	0.761987	0.681068	0.704526	0.689399	0.689666	0.686972	0.690153	0.703057	0.698717	0.761762	0.685259	0.705252
PE525	TZMI825	QPM	0.758119	0.684038	0.719642	0.662251	0.672704	0.678466	0.688173	0.685789	0.676898	0.681059	0.687619	0.687792	0.693425	0.698103	0.697357	0.776095	0.752572	0.677248	0.693924	0.799162
PE369	TZMI746	Productive	0.757881	0.680017	0.783528	0.660361	0.685509	0.685295	0.676203	0.693439	0.676131	0.692116	0.694068	0.695888	0.686489	0.685506	0.690599	0.693421	0.703477	0.682075	0.689184	0.704125
PE227	TZMI1185	STR	0.757421	0.676917	0.710581	0.655933	0.67321	0.688971	0.6751	0.688264	0.670816	0.678124	0.687079	0.685421	0.702159	0.703657	0.704487	0.776076	0.74518	0.673984	0.691341	0.778812
PE524	TZMI824	QPM	0.7567	0.694327	0.718276	0.672374	0.677799	0.698319	0.69825	0.699935	0.684307	0.683276	0.703918	0.706151	0.709278	0.72359	0.71047	0.794909	0.768602	0.686298	0.70694	0.784773
PE508	TZMI813	QPM	0.756372	0.669698	0.734414	0.664522	0.714802	0.681799	0.669588	0.689869	0.68864	0.688158	0.691133	0.700409	0.698712	0.700724	0.696646	0.726356	0.720925	0.695619	0.693847	0.733581
PE621	TZMI502	Productive	0.756151	0.69435	0.734981	0.666844	0.677494	0.68717	0.688637	0.701841	0.688597	0.702996	0.715251	0.7204	0.700553	0.705932	0.697439	0.694711	0.719992	0.696691	0.720171	0.699432
PE475	TZMI1263	DT	0.756037	0.686682	0.72054	0.660142	0.680981	0.693869	0.68213	0.694946	0.677268	0.681266	0.702388	0.693063	0.702547	0.711399	0.697229	0.743977	0.730904	0.683358	0.731328	0.744845
PE224	TZMI1183	STR	0.755969	0.681008	0.735864	0.661991	0.687448	0.695787	0.679097	0.694164	0.686183	0.689215	0.706797	0.698043	0.707535	0.721625	0.702954	0.760843	0.751596	0.687859	0.727495	0.755713
PE257	TZMI864	STR	0.755609	0.729328	0.725773	0.696309	0.66305	0.69368	0.776071	0.691132	0.673731	0.684233	0.69538	0.694357	0.712287	0.714435	0.708209	0.783642	0.767319	0.68174	0.768961	0.805261
PE125	TZMI977	STR	0.755253	0.704103	0.728796	0.725981	0.665805	0.684956	0.661274	0.669067	0.671858	0.673871	0.694047	0.687657	0.684633	0.693662	0.694028	0.759176	0.738243	0.670675	0.684727	0.740367
PE371	TZMI786	Productive	0.755227	0.681634	0.704107	0.670224	0.674116	0.683591	0.682379	0.694206	0.680477	0.681303	0.725159	0.699123	0.696539	0.699491	0.695196	0.773041	0.751005	0.687527	0.687487	0.753169
PE520	TZMI833	QPM	0.755034	0.68324	0.729649	0.66429	0.677575	0.691597	0.684063	0.699287	0.687348	0.687348	0.687594	0.691598	0.708676	0.70957	0.69897	0.754293	0.746151	0.69156	0.707882	0.759837
PE426	TZMI1362	DT	0.755033	0.751085	0.696596	0.724948	0.674047	0.696804	0.833916	0.711732	0.684138	0.682898	0.690329	0.680541	0.719738	0.709494	0.694526	0.775295	0.745994	0.687991	0.83513	0.760731
PE402	TZMI2018	Productive	0.754674	0.749373	0.692807	0.721908	0.671354	0.694224	0.835204	0.709967	0.682796	0.681613	0.687004	0.679676	0.718145	0.707785	0.692512	0.774296	0.744752	0.686722	0.834087	0.761104
PE540	TZMI771	Productive	0.754624	0.671994	0.68326	0.644494	0.677096	0.684666	0.688506	0.683322	0.684936	0.670975	0.709609	0.692365	0.70034	0.703614	0.707966	0.860241	0.807143	0.688109	0.693303	0.831793
PE237	TZMI1176	STR	0.754557	0.667686	0.712773	0.668783	0.674018	0.688262	0.673413	0.683763	0.669051	0.674865	0.697155	0.676763	0.698537	0.701789	0.689781	0.760261	0.750785	0.668507	0.694744	0.766429
PE544	TZMI773	Productive	0.754375	0.671845	0.686143	0.650284	0.673286	0.691487	0.695091	0.688315	0.684738	0.677649	0.708115	0.693249	0.705547	0.708708	0.706944	0.853171	0.801543	0.688509	0.704404	0.823162
PE547	TZMI726	Productive	0.754183	0.668303	0.73224	0.665953	0.719088	0.683981	0.671712	0.696133	0.692451	0.691154	0.692431	0.700793	0.697879	0.697382	0.696983	0.716848	0.710772	0.697901	0.689499	0.727465
PE259	TZMI878	STR	0.753854	0.74938	0.69419	0.721727	0.674016	0.694616	0.833916	0.709539	0.683365	0.680989	0.688418	0.680966	0.718535	0.708118	0.692462	0.774807	0.745578	0.686797	0.833333	0.762844
PE577	89311	Productive	0.753563	0.68758	0.674023	0.661079	0.703692	0.701516	0.690946	0.692069	0.700154	0.680449	0.691303	0.701122	0.718817	0.723518	0.712065	0.836867	0.776902	0.705109	0.714029	0.78793
PE270	TZMI886	STR	0.753355	0.746521	0.724555	0.72162	0.678128	0.69681	0.783099	0.699892	0.683918	0.680538	0.697338	0.698178	0.700773	0.701017	0.698009	0.753016	0.735988	0.687086	0.767411	0.736516
PE319	TZMI2010	Productive	0.752972	0.673406	0.702338	0.65383	0.679135	0.699488	0.678671	0.698337	0.69842	0.683414	0.692924	0.726433	0.706533	0.711313	0.702067	0.781893	0.749309	0.698818	0.701708	0.753717
PE340	TZMI766	Productive	0.752672	0.690406	0.800686	0.677549	0.690747	0.693983	0.683777	0.685137	0.761486	0.68303	0.705851	0.692422	0.693083	0.687987	0.694277	0.690966	0.69937	0.762492	0.687943	0.703505
PE427	TZMI1363	DT	0.752579	0.745023	0.723655	0.720732	0.679259	0.696151	0.784401	0.700065	0.683896	0.678853	0.69865	0.696402	0.699687	0.70056	0.701015	0.751736	0.733933	0.686567	0.765903	0.735136
PE230	TZMI1188	STR	0.75243	0.674271	0.706897	0.650543	0.683271	0.687643	0.683673	0.683858	0.686591	0.672086	0.713988	0.694741	0.701822	0.714924	0.709031	0.820757	0.787208	0.69009	0.70729	0.800331
PE242	TZMI906	STR	0.752047	0.720355	0.705355	0.712137	0.658976	0.680936	0.804078	0.689897	0.679208	0.692116	0.683732	0.677392	0.692471	0.681626	0.694707	0.750104	0.75268	0.683503	0.74344	0.745271
PE232	TZMI1191	STR	0.751598	0.673516	0.745248	0.666286	0.673693	0.675419	0.65927	0.679738	0.665033	0.667625	0.697908	0.682728	0.686524	0.696026	0.688199	0.7181	0.720367	0.670426	0.708155	0.719703
PE136	TZMI1210	STR	0.751155	0.707436	0.7225	0.728541	0.663188	0.680831	0.661942	0.670318	0.669276	0.675462	0.693276	0.688099	0.684115	0.694046	0.692448	0.759044	0.737595	0.6701	0.687891	0.740286
PE288	TZMI1106	Productive	0.749947	0.670687	0.714541	0.658503	0.693661	0.686637	0.678609	0.686052	0.72914	0.68302	0.714513	0.68825	0.692761	0.686835	0.691081	0.745601	0.725191	0.729569	0.685002	0.746134
PE488	TZMI1279	DT	0.749692	0.697831	0.726144	0.661384	0.676235	0.692529	0.690004	0.691567	0.677919	0.67282	0.698968	0.694554	0.704295	0.718319	0.703614	0.772183	0.758468	0.685699	0.729807	0.828548
PE473	TZMI1264	DT	0.749361	0.680184	0.707938	0.658211	0.673853	0.690151	0.684689	0.691092	0.681408	0.678078	0.68912	0.684312	0.697914	0.691494	0.690129	0.73306	0.713237	0.688049	0.71097	0.747395
PE318	TZMI2008	Productive	0.749311	0.674215	0.698464	0.655346	0.678092	0.699617	0.679227	0.697986	0.696362	0.680355	0.691208	0.724212	0.705882	0.710145	0.700304	0.7826	0.748143	0.697857	0.700863	0.753181
PE093	TZMI921	STR	0.749219	0.700714	0.688482	0.677993	0.685057	0.692469	0.697989	0.69179	0.691785	0.678725	0.690726	0.692235	0.709783	0.710234	0.700149	0.871581	0.937151	0.69901	0.713089	0.82315
PE226	TZMI1174	STR	0.748356	0.670481	0.712603	0.677423	0.676997	0.691136	0.671835	0.688759	0.688049	0.689376	0.690451	0.697852	0.691656	0.69887	0.700152	0.740084	0.719367	0.68787	0.690461	0.736435
PE481	TZMI1272	DT	0.748191	0.683437	0.71842	0.671683	0.662038	0.676144	0.682033	0.696476	0.688874	0.678619	0.687058	0.68483	0.683825	0.686096	0.684331	0.74078	0.71728	0.688833	0.698143	0.724696
PE601	TZMI102-1	Founder	0.74724	0.69562	0.692149	0.669224	0.686612	0.704579	0.704507	0.695855	0.685764	0.680301	0.697402	0.692364	0.719671	0.719377	0.706742	0.860448	1	0.694218	0.721213	0.819572
PE563	89199	Productive	0.746154	0.738185	0.698804	0.722699	0.66545	0.682141	0.820798	0.690332	0.675022	0.675661	0.677271	0.681694	0.697263	0.686481	0.691242	0.765027	0.753171	0.678978	0.784979	0.778331
PE480	TZMI1271	DT	0.745826	0.684571	0.735793	0.658207	0.673248	0.694726	0.678045	0.687728	0.674307	0.682467	0.70085	0.688622	0.703897	0.724648	0.697613	0.746686	0.742677	0.679514	0.729205	0.733251
PE470	TZMI1267	DT	0.745216	0.681047	0.708577	0.671338	0.668672	0.669271	0.671365	0.692527	0.672692	0.674608	0.688466	0.684115	0.675186	0.673577	0.68387	0.742765	0.724599	0.675505	0.690581	0.729118
PE521	TZMI834	QPM	0.744672	0.670885	0.773974	0.661975	0.675667	0.68177	0.664576	0.688106	0.688675	0.685714	0.688403	0.695257	0.68466	0.682609	0.693189	0.663044	0.674441	0.694378	0.707749	0.683439
PE391	TZMI2012	Productive	0.744449	0.663357	0.767593	0.652621	0.655047	0.65813	0.666284	0.672727	0.680511	0.671058	0.67878	0.684266	0.663866	0.664406	0.681489	0.671015	0.671064	0.687996	0.68647	0.674834
PE252	TZMI889-2	STR	0.744419	0.734887	0.697682	0.719387	0.665166	0.68297	0.821198	0.693169	0.675416	0.674833	0.675877	0.680194	0.697866	0.688195	0.691205	0.761929	0.750678	0.679849	0.786098	0.773258
PE373	TZMI789	Productive	0.74429	0.67511	0.70647	0.653451	0.681401	0.693871	0.682779	0.693458	0.676553	0.674683	0.705729	0.690787	0.707107	0.709465	0.702087	0.777755	0.753534	0.679506	0.700454	0.760797
PE321	TZMI2013	Productive	0.744011	0.673941	0.696632	0.653475	0.683684	0.702815	0.679953	0.696543	0.69498	0.68676	0.692669	0.729457	0.704082	0.708627	0.701001	0.78513	0.752976	0.695119	0.702572	0.76246
PE460	TZMI1326	DT	0.743816	0.668654	0.725245	0.6564	0.688714	0.698553	0.691183	0.684334	0.732103	0.683433	0.698982	0.703268	0.702005	0.700303	0.704665	0.752181	0.713332	0.724134	0.696539	0.755489
PE251	TZMI889-1	STR	0.743124	0.738601	0.702769	0.722268	0.668759	0.686226	0.818808	0.690736	0.676964	0.676427	0.680297	0.680561	0.701661	0.692744	0.695373	0.764366	0.751437	0.682348	0.791811	0.772662
PE578	89320	Productive	0.7431	0.681283	0.687645	0.66488	0.683947	0.711301	0.688716	0.691687	0.695891	0.683922	0.708057	0.719957	0.716878	0.731819	0.713462	0.831971	0.778732	0.70456	0.711863	0.77456
PE222	TZMI1181	STR	0.742839	0.664968	0.710301	0.670781	0.678723	0.685714	0.661746	0.684904	0.682403	0.67959	0.694291	0.688114	0.694397	0.699831	0.686959	0.761925	0.751948	0.684548	0.686847	0.739781
PE438	TZMI1290	DT	0.742645	0.677825	0.705629	0.666239	0.666844	0.664647	0.666915	0.689689	0.670497	0.67181	0.686435	0.682911	0.674304	0.673261	0.679991	0.746072	0.725085	0.672425	0.691532	0.731681
PE286	TZMI1112	Productive	0.741678	0.665189	0.71576	0.648269	0.669914	0.686354	0.67828	0.682288	0.714915	0.678342	0.695581	0.699014	0.688759	0.692352	0.69092	0.761148	0.726422	0.708244	0.692678	0.75705
PE262	TZMI852	STR	0.741101	0.749792	0.686307	0.730833	0.656983	0.696432	0.833402	0.694846	0.675904	0.684762	0.677701	0.689294	0.715961	0.704886	0.687659	0.756754	0.741522	0.681333	0.814841	0.762707
PE295	TZMI1130	Productive	0.740504	0.678541	0.7208	0.668043	0.67459	0.692462	0.675955	0.689183	0.677402	0.689655	0.701667	0.687593	0.706407	0.713849	0.69497	0.736082	0.731149	0.679268	0.692092	0.743238
PE434	TZMI1286	DT	0.739848	0.696394	0.684808	0.666845	0.657431	0.676621	0.701171	0.704631	0.688033	0.671479	0.687047	0.678211	0.684943	0.681045	0.697029	0.789644	0.757521	0.690544	0.690636	0.827321
PE265	TZMI857	STR	0.739533	0.731503	0.69634	0.726186	0.655969	0.686311	0.801314	0.692182	0.676306	0.668929	0.676483	0.689783	0.698312	0.693427	0.703242	0.761905	0.754587	0.675743	0.772755	0.773324
PE284	TZMI1111	Productive	0.739509	0.67703	0.708724	0.654931	0.675573	0.679301	0.688623	0.68326	0.715612	0.679944	0.700021	0.690304	0.694775	0.691765	0.691464	0.780407	0.756987	0.713885	0.69254	0.761335
PE323	TZMI2031	Productive	0.739283	0.674086	0.696085	0.654575	0.680437	0.699678	0.680296	0.69833	0.696582	0.688106	0.692911	0.730595	0.702484	0.707056	0.697903	0.782159	0.753311	0.69648	0.700805	0.758584
PE436	TZMI1288	DT	0.739112	0.686396	0.697545	0.66446	0.665005	0.685575	0.689468	0.699736	0.674322	0.678814	0.682854	0.687513	0.70492	0.704826	0.6987	0.762184	0.726435	0.677363	0.707276	0.819907
PE281	TZMI1108	Productive	0.738744	0.676001	0.736798	0.661321	0.689739	0.679618	0.678678	0.682429	0.736178	0.682812	0.695763	0.691731	0.690043	0.686583	0.693142	0.730222	0.712349	0.728131	0.683232	0.720152
PE435	TZMI1287	DT	0.738595	0.692547	0.68294	0.662661	0.655272	0.677048	0.697222	0.702036	0.686376	0.670694	0.686564	0.677305	0.682552	0.678899	0.698064	0.787815	0.75526	0.689103	0.689186	0.828323
PE214	TZMI1247	STR	0.738208	0.686126	0.739068	0.661052	0.666529	0.690432	0.68097	0.691126	0.67565	0.699596	0.686632	0.700521	0.691891	0.696484	0.702805	0.705235	0.696105	0.680523	0.716752	0.740218
PE296	TZMI1131	Productive	0.738179	0.669313	0.71038	0.65023	0.674455	0.693515	0.68086	0.681838	0.709863	0.678732	0.704275	0.705209	0.693203	0.701396	0.694816	0.768183	0.735471	0.706309	0.695536	0.76068
PE287	TZMI1113	Productive	0.738025	0.66994	0.710565	0.650406	0.674379	0.694268	0.682419	0.682429	0.712882	0.681421	0.703384	0.704272	0.694963	0.701618	0.697571	0.769883	0.738721	0.709741	0.696995	0.759589
PE589	90251	Productive	0.737032	0.694629	0.726317	0.669888	0.698432	0.791555	0.681658	0.6971	0.704129	0.704106	0.711235	0.710279	0.750521	0.761836	0.751211	0.732328	0.726973	0.715074	0.737906	0.725962
PE551	TZMI753	Productive	0.73675	0.678779	0.753066	0.67031	0.674111	0.691353	0.700975	0.688791	0.679966	0.675794	0.685489	0.685344	0.686391	0.693033	0.683499	0.725566	0.725573	0.686368	0.708512	0.709674
PE444	TZMI1296	DT	0.736639	0.685018	0.736347	0.666737	0.684282	0.704293	0.677971	0.695037	0.698123	0.691992	0.713325	0.707206	0.706485	0.716199	0.715233	0.737206	0.72695	0.704824	0.718381	0.744266
PE383	TZMI2009	Productive	0.735671	0.663179	0.753174	0.660025	0.651977	0.666491	0.651627	0.667214	0.674007	0.682871	0.67209	0.68993	0.670278	0.667686	0.683323	0.659776	0.668767	0.676267	0.693028	0.679719
PE367	TZMI756	Productive	0.734916	0.667657	0.769351	0.654574	0.65666	0.663631	0.645148	0.674989	0.669684	0.67896	0.676046	0.678701	0.667628	0.668505	0.683892	0.656048	0.665963	0.675849	0.695183	0.677637
PE519	TZMI831	QPM	0.734762	0.668006	0.777431	0.660733	0.660947	0.671612	0.665997	0.685145	0.679727	0.668656	0.697232	0.688669	0.677207	0.672465	0.687917	0.669196	0.676483	0.681582	0.702021	0.682725
PE271	TZMI885	STR	0.734653	0.663468	0.752493	0.658913	0.652279	0.665615	0.651477	0.666157	0.67364	0.681445	0.672432	0.687314	0.669315	0.668737	0.682306	0.659199	0.670686	0.676547	0.69396	0.679065
PE382	TZMI758	Productive	0.733734	0.669099	0.75591	0.663146	0.657113	0.669335	0.654183	0.670589	0.675064	0.68623	0.676084	0.688943	0.671246	0.672256	0.684981	0.659865	0.669363	0.678503	0.696774	0.681319
PE330	TZMI1115	Productive	0.733438	0.676421	0.68282	0.650286	0.722106	0.688197	0.69264	0.677229	0.677559	0.67175	0.679958	0.679155	0.702886	0.690331	0.694844	0.788438	0.766087	0.678309	0.693043	0.841104
PE363	TZMI978	Productive	0.733135	0.677506	0.757647	0.662653	0.719014	0.697195	0.681498	0.678426	0.686103	0.678852	0.702627	0.689583	0.701519	0.701385	0.697072	0.697904	0.703357	0.688509	0.723491	0.689095
PE398	TZMI2022	Productive	0.733042	0.659753	0.777778	0.651334	0.652514	0.652723	0.660352	0.673686	0.668173	0.667419	0.67399	0.674673	0.660072	0.658379	0.670009	0.657543	0.661743	0.672965	0.68732	0.66958
PE385	TZMI2011	Productive	0.731547	0.652836	0.763229	0.650189	0.643604	0.647237	0.651038	0.658141	0.663719	0.654757	0.668519	0.674905	0.654041	0.657972	0.669089	0.660545	0.655442	0.668066	0.684439	0.653421
PE310	TZMI1317	Productive	0.730881	0.688205	0.730998	0.665377	0.670684	0.682073	0.69379	0.705394	0.679871	0.683094	0.706066	0.688667	0.695073	0.697026	0.688415	0.711314	0.716639	0.683867	0.716708	0.729654
PE614	TZMI212	Productive	0.73081	0.684657	0.677297	0.657573	0.680858	0.703225	0.701775	0.692154	0.710826	0.694164	0.690216	0.715085	0.708369	0.724562	0.716616	0.79819	0.768682	0.714849	0.694972	0.765971
PE428	TZMI1364	DT	0.730714	0.717901	0.72045	0.724933	0.673832	0.704381	0.766611	0.700989	0.697273	0.695597	0.696951	0.689418	0.698729	0.702216	0.710076	0.746278	0.733443	0.695366	0.771548	0.734694
PE552	TZMI2026	Productive	0.730705	0.67262	0.752482	0.665262	0.670017	0.687945	0.701029	0.686575	0.679689	0.671345	0.680701	0.678904	0.678179	0.683554	0.676716	0.717795	0.722373	0.685453	0.70087	0.698099
PE429	TZMI1365	DT	0.730557	0.690711	0.777379	0.670562	0.695861	0.706642	0.687714	0.700731	0.726324	0.689807	0.716213	0.700624	0.703935	0.713584	0.705678	0.694883	0.713511	0.72807	0.713141	0.699787
PE267	TZMI858	STR	0.730109	0.734984	0.691085	0.727052	0.65738	0.687316	0.804676	0.693996	0.684028	0.674068	0.679016	0.689556	0.702058	0.692049	0.691754	0.750363	0.756811	0.686553	0.777651	0.758068
PE550	TZMI728	Productive	0.730006	0.673986	0.751656	0.667405	0.668517	0.686047	0.699432	0.685745	0.677538	0.672704	0.68306	0.677218	0.678081	0.684194	0.676508	0.717459	0.723093	0.684982	0.700207	0.696824
PE365	TZMI730	Productive	0.729326	0.672103	0.767687	0.662643	0.699595	0.696322	0.656612	0.680787	0.696656	0.701187	0.69017	0.694415	0.698144	0.696467	0.697337	0.677998	0.689007	0.701756	0.680856	0.684525
PE425	TZMI1361	DT	0.728933	0.672342	0.760798	0.663733	0.655782	0.666528	0.665344	0.671314	0.66892	0.685895	0.675746	0.675704	0.665407	0.671979	0.682572	0.66961	0.675151	0.673345	0.691809	0.674279
PE401	TZMI2016	Productive	0.728587	0.667197	0.760765	0.657195	0.654082	0.665326	0.663268	0.671353	0.670598	0.680365	0.673179	0.672506	0.664461	0.66808	0.683056	0.668268	0.671272	0.675387	0.686545	0.673353
PE543	TZMI718	Productive	0.728571	0.672462	0.767059	0.661884	0.700403	0.696303	0.655923	0.681095	0.698033	0.70236	0.690963	0.693075	0.69882	0.696041	0.696572	0.676841	0.687977	0.70262	0.679638	0.682588
PE397	TZMI744	Productive	0.728485	0.670895	0.76012	0.660395	0.654906	0.665238	0.663205	0.672492	0.668284	0.685739	0.674879	0.674583	0.664454	0.669039	0.680828	0.667663	0.673686	0.673267	0.689334	0.67278
PE381	TZMI792	Productive	0.728403	0.674263	0.765615	0.66	0.659801	0.667441	0.654409	0.674171	0.684887	0.679262	0.676982	0.679219	0.671782	0.668606	0.687824	0.667049	0.676402	0.688954	0.692709	0.676248
PE566	89243	Productive	0.728387	0.678807	0.695114	0.668907	0.688665	0.689026	0.699235	0.7035	0.704352	0.696592	0.698768	0.707781	0.697304	0.687633	0.702015	0.753867	0.738196	0.704035	0.700126	0.72933
PE515	TZMI828	QPM	0.727921	0.706225	0.733026	0.679645	0.672027	0.696618	0.716486	0.689119	0.673155	0.689157	0.707891	0.699518	0.71463	0.732135	0.703118	0.727989	0.735464	0.679265	0.752975	0.737903
PE145	TZMI1258	STR	0.7276	0.6756	0.718069	0.650187	0.694233	0.687964	0.66074	0.682412	0.673756	0.680072	0.69909	0.681619	0.69674	0.719163	0.689695	0.722855	0.716752	0.676995	0.722947	0.71251
PE387	TZMI741	Productive	0.727563	0.659535	0.759411	0.657467	0.64726	0.653878	0.654764	0.658138	0.668481	0.659352	0.675976	0.678056	0.656818	0.66228	0.671386	0.661494	0.658819	0.673691	0.686925	0.657726
PE399	TZMI764	Productive	0.727538	0.669184	0.760946	0.659445	0.652955	0.662137	0.663659	0.673035	0.668068	0.681466	0.675823	0.674124	0.663048	0.668062	0.681323	0.66756	0.671187	0.672551	0.688857	0.672748
PE445	TZMI1297	DT	0.727538	0.658652	0.776664	0.650179	0.653042	0.650805	0.65859	0.668622	0.67137	0.668247	0.673311	0.675327	0.658228	0.657768	0.67119	0.656521	0.662289	0.676464	0.68458	0.667223
PE324	TZMI1116	Productive	0.727358	0.679633	0.690432	0.655992	0.736259	0.691161	0.685396	0.682185	0.681474	0.693646	0.687408	0.691868	0.705839	0.696241	0.70529	0.759826	0.741055	0.68471	0.693575	0.800167
PE408	TZMI1339	DT	0.72732	0.655039	0.757988	0.650115	0.646642	0.649582	0.652042	0.654297	0.668887	0.657459	0.669876	0.675696	0.653368	0.655871	0.670862	0.659942	0.655431	0.671818	0.680937	0.656055
PE433	TZMI1285	DT	0.727273	0.650587	0.758724	0.649075	0.645659	0.648121	0.649602	0.654397	0.667779	0.656391	0.67026	0.675559	0.653255	0.6551	0.668267	0.657293	0.655312	0.673824	0.677642	0.653382
PE280	TZMI872	STR	0.727092	0.682191	0.748707	0.674742	0.670752	0.690736	0.708106	0.688833	0.679637	0.672745	0.684609	0.68278	0.684544	0.68691	0.680894	0.715806	0.724707	0.686327	0.708489	0.698182
PE407	TZMI1338	DT	0.726657	0.65148	0.759967	0.648222	0.648245	0.649948	0.651458	0.656528	0.668786	0.659492	0.669078	0.675807	0.653773	0.655609	0.671224	0.660689	0.658646	0.673226	0.681198	0.656178
PE220	TZMI1180	STR	0.726559	0.651446	0.757936	0.648249	0.645652	0.647016	0.650728	0.654493	0.666987	0.656317	0.667498	0.673954	0.651901	0.653902	0.668149	0.659207	0.655436	0.669651	0.680459	0.654204
PE567	89246-1	Productive	0.726345	0.679122	0.693508	0.670567	0.686262	0.68886	0.699059	0.706637	0.701934	0.693516	0.699915	0.706104	0.697504	0.686566	0.703857	0.752889	0.736971	0.701666	0.699178	0.728046
PE400	TZMI765	Productive	0.725996	0.651392	0.759873	0.646428	0.646834	0.649245	0.648452	0.655907	0.667805	0.656576	0.668015	0.675235	0.653164	0.657267	0.669065	0.659894	0.655992	0.671639	0.679288	0.653592
PE386	TZMI757	Productive	0.725697	0.652743	0.758183	0.649062	0.645635	0.647619	0.65026	0.65512	0.666418	0.657822	0.668779	0.673495	0.653477	0.65509	0.667865	0.659281	0.65472	0.66947	0.681641	0.653973
PE440	TZMI1292	DT	0.725645	0.656571	0.768635	0.653183	0.651389	0.650272	0.654201	0.667789	0.671401	0.668711	0.674701	0.679739	0.66024	0.660636	0.669229	0.65169	0.658892	0.674909	0.682212	0.668021
PE611	TZMI209	Productive	0.72559	0.699146	0.715678	0.664546	0.694687	0.709302	0.698604	0.707696	0.692489	0.689666	0.711847	0.697192	0.711848	0.722003	0.708837	0.779312	0.76288	0.699145	0.719713	0.757801
PE568	89246-2	Productive	0.725137	0.684769	0.691994	0.668049	0.690481	0.692584	0.700106	0.712158	0.699717	0.700609	0.707495	0.711518	0.701642	0.698433	0.70757	0.759683	0.74942	0.701998	0.709317	0.737513
PE533	TZMI818	QPM	0.724765	0.651368	0.756628	0.649367	0.648858	0.65237	0.652851	0.655296	0.671385	0.657429	0.670101	0.679403	0.657221	0.65995	0.673168	0.660256	0.658412	0.677663	0.681366	0.65595
PE393	TZMI743	Productive	0.724674	0.657527	0.766995	0.650742	0.650748	0.649429	0.654784	0.667134	0.67045	0.668235	0.673786	0.678654	0.658595	0.659451	0.66695	0.65249	0.657862	0.673332	0.681286	0.667323
PE239	TZMI903	STR	0.724568	0.713225	0.712959	0.726131	0.671426	0.704247	0.766048	0.702079	0.698069	0.697171	0.696989	0.689488	0.696045	0.697806	0.706665	0.745066	0.730593	0.696034	0.761232	0.7328
PE545	TZMI774	Productive	0.723979	0.659628	0.661915	0.642963	0.838388	0.713025	0.660375	0.67804	0.695746	0.681385	0.676657	0.685445	0.721091	0.724359	0.700043	0.794574	0.744703	0.699095	0.695942	0.762992
PE514	TZMI820	QPM	0.723916	0.691207	0.71142	0.67005	0.698315	0.695069	0.685374	0.697169	0.688022	0.691986	0.713168	0.720415	0.709853	0.718646	0.708687	0.727431	0.734965	0.692966	0.713595	0.718918
PE078	TZMI2042	PVA	0.723582	0.669183	0.727492	0.660307	0.646772	0.669524	0.666029	0.688791	0.66474	0.667248	0.67842	0.68076	0.671114	0.676689	0.677336	0.683622	0.677569	0.667828	0.680239	0.684599
PE322	TZMI2019	Productive	0.723564	0.670755	0.737195	0.652851	0.666667	0.689565	0.668135	0.683753	0.668533	0.682885	0.691904	0.7093	0.696609	0.70646	0.685848	0.716804	0.722535	0.672829	0.71988	0.720417
PE372	TZMI787	Productive	0.723551	0.679165	0.704583	0.65841	0.709808	0.703539	0.671512	0.690645	0.675811	0.680742	0.718218	0.702988	0.716507	0.729024	0.705435	0.75495	0.744887	0.681257	0.708001	0.740928
PE575	89293	Productive	0.723477	0.7122	0.713405	0.72547	0.674279	0.704833	0.7636	0.703412	0.697948	0.698228	0.700042	0.689612	0.697652	0.699334	0.709182	0.744162	0.730921	0.695429	0.759754	0.731
PE396	TZMI2014	Productive	0.722094	0.657729	0.763714	0.648367	0.652315	0.650042	0.656473	0.665651	0.672429	0.67145	0.673396	0.674033	0.660503	0.660059	0.67234	0.656088	0.655453	0.676014	0.678372	0.667607
PE079	TZMI2043	PVA	0.722069	0.667239	0.733411	0.657063	0.650897	0.665171	0.664056	0.690824	0.662124	0.667656	0.683923	0.688953	0.673955	0.674076	0.679756	0.684233	0.682438	0.666008	0.677757	0.684345
PE537	TZMI715	Productive	0.721851	0.66579	0.751965	0.661532	0.685981	0.697862	0.676279	0.701154	0.690748	0.685748	0.732712	0.702009	0.695735	0.691775	0.69923	0.67849	0.689998	0.694056	0.703089	0.674336
PE077	TZMI2041	PVA	0.721821	0.672978	0.736056	0.660412	0.648818	0.668087	0.660783	0.687265	0.663046	0.669408	0.676395	0.68382	0.672392	0.67395	0.677935	0.683242	0.678769	0.665973	0.673441	0.6843
PE354	TZMI767	Productive	0.721486	0.666702	0.750052	0.660676	0.684333	0.701373	0.675822	0.703708	0.693285	0.686102	0.734741	0.701577	0.696064	0.693722	0.701013	0.679383	0.691691	0.698005	0.700836	0.676427
PE283	TZMI1110	Productive	0.72145	0.673945	0.721224	0.657122	0.680685	0.673812	0.682782	0.68853	0.724946	0.69613	0.708766	0.694687	0.686128	0.68302	0.693785	0.729158	0.721414	0.723641	0.68256	0.71567
PE153	TZMI1142	STR	0.721317	0.660951	0.749015	0.653619	0.654822	0.659224	0.65867	0.663432	0.674519	0.6712	0.669016	0.675064	0.660741	0.660017	0.674384	0.663667	0.663075	0.672273	0.674787	0.659628
PE610	TZMI208	Productive	0.720918	0.689352	0.694368	0.669718	0.702287	0.829382	0.679231	0.695192	0.712778	0.709279	0.69639	0.714209	0.763578	0.755829	0.762242	0.722703	0.715567	0.721173	0.715753	0.71273
PE384	TZMI742	Productive	0.720713	0.657483	0.762795	0.64955	0.652215	0.650333	0.657247	0.664432	0.670991	0.670627	0.672022	0.675446	0.660059	0.660729	0.672157	0.655346	0.657611	0.675444	0.67949	0.666978
PE424	TZMI1360	DT	0.720707	0.660633	0.763163	0.651231	0.654205	0.651358	0.658174	0.665768	0.673467	0.672392	0.672697	0.675806	0.661648	0.660922	0.672564	0.657362	0.657226	0.678114	0.681185	0.669113
PE194	TZMI1234	STR	0.719918	0.688133	0.743838	0.664388	0.684308	0.703955	0.686054	0.692802	0.687553	0.689344	0.712647	0.698523	0.710012	0.732584	0.703934	0.719683	0.73408	0.694762	0.732804	0.720682
PE517	TZMI830	QPM	0.71986	0.682111	0.754756	0.66573	0.680492	0.697518	0.670473	0.69124	0.670685	0.680878	0.711973	0.694508	0.710307	0.726962	0.700782	0.696407	0.702207	0.677742	0.737569	0.700124
PE410	TZMI1341	DT	0.719432	0.676754	0.708963	0.651587	0.658278	0.678228	0.690824	0.694799	0.670437	0.682763	0.691852	0.681457	0.686864	0.679503	0.681739	0.683621	0.688114	0.673345	0.678319	0.679534
PE395	TZMI763	Productive	0.719416	0.657604	0.761592	0.650449	0.651484	0.650093	0.655808	0.665768	0.669698	0.668305	0.670658	0.674874	0.658848	0.66119	0.671968	0.655098	0.65504	0.673574	0.681034	0.665908
PE607	TZMI204	Founder	0.719182	0.733603	0.710467	0.705827	0.687371	0.74043	0.784442	0.690461	0.681721	0.68494	0.697008	0.689854	0.775136	0.762324	0.728599	0.721961	0.721213	0.686741	1	0.718221
PE260	TZMI877	STR	0.718808	0.672399	0.75636	0.665726	0.684882	0.679788	0.673406	0.682024	0.68762	0.683986	0.705833	0.68877	0.687081	0.695507	0.691385	0.671203	0.67761	0.6904	0.715092	0.677086
PE075	TZMI2040	PVA	0.718805	0.666332	0.731849	0.6587	0.64828	0.663152	0.661918	0.687701	0.663088	0.663888	0.676935	0.686437	0.671732	0.670764	0.677449	0.681052	0.680141	0.666249	0.674189	0.682873
PE516	TZMI829	QPM	0.716824	0.686772	0.760575	0.686493	0.66972	0.685154	0.673752	0.691322	0.681631	0.681798	0.700973	0.688697	0.693264	0.694274	0.689826	0.670341	0.680576	0.683001	0.709445	0.688065
PE094	TZMI924	STR	0.716771	0.698741	0.695266	0.68	0.725601	0.695793	0.691041	0.690694	0.679905	0.695713	0.701197	0.699746	0.721203	0.715571	0.708698	0.759179	0.756464	0.683649	0.714965	0.797859
PE513	TZMI826	QPM	0.716614	0.692865	0.701162	0.67261	0.680505	0.688064	0.694419	0.70054	0.684351	0.695334	0.708005	0.698021	0.693574	0.698307	0.705483	0.714015	0.708033	0.687848	0.694692	0.707257
PE595	90323	Productive	0.716297	0.684528	0.682879	0.653303	0.707556	0.825905	0.673189	0.708199	0.705714	0.697893	0.702192	0.698652	0.770684	0.7681	0.787489	0.754986	0.733918	0.703089	0.719837	0.742414
PE459	TZMI1325	DT	0.715497	0.676706	0.715827	0.664731	0.662261	0.688523	0.703411	0.691854	0.675974	0.67766	0.690251	0.687328	0.684785	0.682009	0.683037	0.705529	0.713927	0.677182	0.686165	0.706085
PE416	TZMI1348	DT	0.714644	0.676316	0.725529	0.660545	0.67816	0.686595	0.672207	0.686806	0.682879	0.680661	0.679277	0.685687	0.680597	0.686174	0.677944	0.696835	0.696466	0.689186	0.68977	0.682312
PE191	TZMI1229	STR	0.714374	0.688446	0.735768	0.678274	0.68026	0.691061	0.678623	0.687205	0.675687	0.690547	0.706175	0.693054	0.691235	0.703597	0.695698	0.690035	0.707415	0.682447	0.711311	0.688491
PE282	TZMI1109	Productive	0.713987	0.663822	0.717414	0.652734	0.661734	0.661941	0.658942	0.679943	0.672395	0.677845	0.676446	0.679313	0.670019	0.673849	0.677506	0.681931	0.675455	0.671459	0.679253	0.675848
PE210	TZMI1254	STR	0.713108	0.675803	0.73779	0.656309	0.661789	0.6674	0.674045	0.691307	0.673445	0.685197	0.689127	0.674514	0.670534	0.669252	0.67593	0.659096	0.669033	0.678886	0.684319	0.671503
PE208	TZMI1253	STR	0.712961	0.677396	0.740033	0.657131	0.664372	0.667189	0.676612	0.695125	0.676369	0.686142	0.690801	0.675137	0.671161	0.667713	0.677763	0.658936	0.667396	0.681194	0.685874	0.671009
PE406	TZMI1337	DT	0.712919	0.674132	0.728995	0.658701	0.665271	0.675634	0.67633	0.697607	0.676928	0.6748	0.685722	0.672952	0.673761	0.674645	0.682511	0.68108	0.693068	0.681323	0.682419	0.678095
PE293	TZMI1128	Productive	0.712633	0.652425	0.739355	0.645684	0.648976	0.648369	0.656978	0.667789	0.663433	0.664372	0.675644	0.673101	0.653757	0.657702	0.666987	0.65295	0.655676	0.667276	0.677413	0.646072
PE327	TZMI1120	Productive	0.712487	0.669757	0.721267	0.659256	0.71273	0.685602	0.678898	0.681046	0.757619	0.676979	0.686742	0.688679	0.692077	0.681287	0.690239	0.690381	0.684612	0.742888	0.686398	0.680326
PE518	TZMI819	QPM	0.712473	0.684564	0.703799	0.670464	0.680496	0.687015	0.685137	0.699529	0.683415	0.693896	0.706435	0.696522	0.690668	0.694828	0.701057	0.708129	0.700838	0.686642	0.686327	0.698539
PE298	TZMI1124	Productive	0.71236	0.660752	0.718178	0.653935	0.66968	0.660462	0.648071	0.670415	0.67156	0.663488	0.668405	0.681188	0.666387	0.665313	0.686372	0.661161	0.667186	0.676615	0.676053	0.664075
PE419	TZMI1354	DT	0.711921	0.676545	0.72266	0.665433	0.666176	0.673077	0.692154	0.694692	0.674892	0.678378	0.691458	0.682281	0.679199	0.68114	0.676893	0.684974	0.692646	0.67759	0.688071	0.677075
PE137	TZMI1215	STR	0.711353	0.714841	0.711423	0.724421	0.669082	0.673206	0.682374	0.686518	0.679801	0.673443	0.698526	0.679792	0.680432	0.672272	0.680377	0.681488	0.683951	0.683989	0.684882	0.675775
PE461	TZMI1327	DT	0.711073	0.677702	0.720017	0.660638	0.655579	0.670955	0.68814	0.698101	0.669113	0.679462	0.683817	0.674109	0.675429	0.669898	0.674371	0.689402	0.692781	0.672576	0.680833	0.686692
PE142	TZMI1201	STR	0.710854	0.700615	0.714883	0.714847	0.672377	0.671462	0.694356	0.683154	0.675649	0.672188	0.692096	0.679205	0.678883	0.678549	0.679426	0.691152	0.693297	0.680048	0.689107	0.68067
PE250	TZMI876	STR	0.710322	0.729998	0.67837	0.701524	0.665718	0.684526	0.838828	0.710791	0.67406	0.69265	0.671743	0.670851	0.699044	0.679603	0.697807	0.725062	0.718191	0.673904	0.785001	0.729193
PE479	TZMI1270	DT	0.710272	0.680479	0.733674	0.663231	0.673945	0.674303	0.675492	0.698355	0.684268	0.679978	0.692633	0.694569	0.684878	0.680194	0.694516	0.672845	0.677752	0.68982	0.701231	0.678136
PE405	TZMI1336	DT	0.710023	0.673398	0.726099	0.669037	0.675522	0.687658	0.69871	0.686979	0.684783	0.6755	0.690682	0.685465	0.684799	0.689571	0.681867	0.706721	0.709192	0.686578	0.697873	0.695862
PE291	TZMI1126	Productive	0.710021	0.657071	0.722981	0.653562	0.656799	0.652115	0.643082	0.661918	0.669075	0.663936	0.669887	0.67744	0.656527	0.659677	0.668909	0.660471	0.661964	0.670075	0.669944	0.655572
PE414	TZMI1346	DT	0.709735	0.676693	0.736499	0.665893	0.67567	0.685286	0.675221	0.700522	0.683045	0.680328	0.689442	0.688069	0.680089	0.682305	0.684092	0.691648	0.700335	0.685788	0.688536	0.677915
PE472	TZMI1269	DT	0.709728	0.681192	0.734489	0.662021	0.673601	0.673674	0.677535	0.700899	0.687378	0.681136	0.693856	0.693954	0.685331	0.679992	0.69592	0.672051	0.678571	0.692049	0.702212	0.679752
PE189	TZMI1227	STR	0.709532	0.673679	0.737565	0.670445	0.677233	0.683035	0.677167	0.686762	0.684879	0.678339	0.690235	0.676733	0.678207	0.685232	0.681975	0.690981	0.696173	0.68921	0.683618	0.667122
PE198	TZMI1239	STR	0.709121	0.656819	0.737221	0.647633	0.649715	0.647065	0.652431	0.663852	0.666087	0.670037	0.677385	0.67252	0.656303	0.663713	0.660633	0.652301	0.654178	0.669054	0.678512	0.644057
PE216	TZMI1250	STR	0.709061	0.674183	0.727791	0.653463	0.663886	0.687075	0.662531	0.693749	0.670737	0.68616	0.695432	0.683614	0.685693	0.693871	0.687184	0.672866	0.679379	0.670696	0.705583	0.686974
PE443	TZMI1295	DT	0.708874	0.67979	0.713234	0.666702	0.688168	0.694439	0.676811	0.696121	0.694853	0.694288	0.70722	0.707345	0.700973	0.697838	0.713842	0.711833	0.705101	0.702525	0.698838	0.72465
PE144	TZMI1262	STR	0.708738	0.684815	0.731735	0.664287	0.674074	0.674576	0.676789	0.70176	0.687895	0.680777	0.69422	0.693893	0.684109	0.679555	0.694174	0.673318	0.678775	0.692877	0.702239	0.677968
PE178	TZMI1155	STR	0.708641	0.727436	0.738016	0.744591	0.654237	0.659708	0.64932	0.669932	0.68436	0.670665	0.683142	0.679435	0.66777	0.66197	0.678749	0.652874	0.658717	0.687936	0.676544	0.663464
PE413	TZMI1345	DT	0.708316	0.67237	0.720752	0.65979	0.667084	0.682807	0.670445	0.699305	0.682856	0.677357	0.688535	0.686206	0.67433	0.678714	0.680363	0.67863	0.685166	0.682483	0.685135	0.673442
PE581	90143	Productive	0.708282	0.683611	0.714387	0.656649	0.692945	0.732563	0.667625	0.671064	0.674931	0.682796	0.709754	0.717459	0.722497	0.750666	0.718809	0.732438	0.72923	0.680286	0.728505	0.709974
PE329	TZMI1122	Productive	0.708124	0.670459	0.721034	0.658317	0.666212	0.663902	0.659785	0.678306	0.675898	0.680216	0.673899	0.680691	0.675069	0.67241	0.682461	0.67412	0.67435	0.678078	0.679647	0.670818
PE143	TZMI1261	STR	0.708052	0.679231	0.733807	0.663793	0.674166	0.675164	0.674098	0.699167	0.688289	0.679887	0.693083	0.692915	0.686394	0.68202	0.692673	0.672997	0.679031	0.692107	0.702237	0.680304
PE162	TZMI1152	STR	0.708003	0.670164	0.71917	0.656257	0.662173	0.65987	0.652297	0.675473	0.674283	0.672808	0.672537	0.673487	0.673093	0.676188	0.684216	0.668111	0.672087	0.671905	0.67438	0.665798
PE527	TZMI800	QPM	0.707883	0.677166	0.71025	0.661175	0.68651	0.682652	0.701297	0.695304	0.679278	0.682531	0.702926	0.684172	0.69013	0.690958	0.68762	0.714668	0.722234	0.679751	0.700763	0.698274
PE238	TZMI869	STR	0.707707	0.745695	0.68147	0.715849	0.668796	0.688259	0.833577	0.710961	0.674411	0.693594	0.678406	0.675761	0.701838	0.686151	0.698095	0.722268	0.719031	0.674326	0.78843	0.726665
PE442	TZMI1294	DT	0.706817	0.678488	0.714942	0.669214	0.685263	0.692762	0.67401	0.694603	0.693345	0.695241	0.704613	0.708901	0.698597	0.700295	0.713717	0.706158	0.70061	0.700998	0.695829	0.717437
PE164	TZMI1154	STR	0.706247	0.677036	0.734327	0.660757	0.668984	0.665668	0.665824	0.674845	0.687207	0.684075	0.67852	0.685624	0.675796	0.675605	0.679425	0.672263	0.677419	0.688626	0.686198	0.66794
PE430	TZMI1368	DT	0.704885	0.678081	0.719683	0.672306	0.671264	0.682373	0.677582	0.700333	0.683341	0.683058	0.690354	0.682977	0.674903	0.668383	0.686982	0.676731	0.68722	0.68651	0.676079	0.673106
PE467	TZMI1372	DT	0.704719	0.716443	0.678144	0.694622	0.677139	0.678564	0.797455	0.699138	0.688334	0.689961	0.692996	0.733035	0.700129	0.689732	0.689655	0.729271	0.729312	0.68413	0.754244	0.722622
PE388	TZMI759	Productive	0.704342	0.675897	0.746919	0.657824	0.682533	0.681623	0.664753	0.686145	0.681109	0.688987	0.707812	0.703302	0.686392	0.700573	0.697327	0.669758	0.679649	0.689985	0.705657	0.67689
PE156	TZMI1145	STR	0.704099	0.648236	0.720881	0.639206	0.658526	0.650086	0.640185	0.664516	0.669282	0.666667	0.678809	0.671571	0.661695	0.667739	0.670782	0.658663	0.653057	0.664168	0.664125	0.657131
PE507	TZMI812	QPM	0.704004	0.673821	0.683082	0.661952	0.752264	0.703974	0.674735	0.683337	0.700457	0.683174	0.68693	0.68626	0.720682	0.71945	0.69732	0.743897	0.721519	0.701238	0.70456	0.720489
PE452	TZMI1304	DT	0.703932	0.731625	0.714301	0.760883	0.665582	0.666037	0.666316	0.680955	0.675486	0.678332	0.684421	0.671574	0.67975	0.665477	0.67753	0.6725	0.686061	0.682308	0.672957	0.676071
PE215	TZMI1249	STR	0.703427	0.675598	0.727424	0.65771	0.661712	0.669411	0.671925	0.693637	0.682529	0.675065	0.691811	0.678199	0.668439	0.66487	0.678887	0.662607	0.671158	0.682914	0.694224	0.662703
PE192	TZMI1230	STR	0.703247	0.712247	0.719234	0.69917	0.666117	0.685941	0.688949	0.676887	0.661277	0.674028	0.702815	0.675968	0.701538	0.720285	0.684803	0.702197	0.710803	0.668436	0.728487	0.693999
PE344	TZMI1133	Productive	0.703187	0.66513	0.713416	0.649779	0.676931	0.670044	0.654507	0.688138	0.671545	0.682082	0.680838	0.676266	0.673478	0.672002	0.682797	0.658459	0.659541	0.674044	0.674277	0.655417
PE462	TZMI1328	DT	0.703109	0.668121	0.725702	0.661049	0.665996	0.671295	0.687088	0.708507	0.681769	0.672674	0.691073	0.677868	0.681283	0.667622	0.674172	0.677787	0.686032	0.682472	0.689572	0.673642
PE211	TZMI1255-2	STR	0.702947	0.666493	0.723468	0.665724	0.686942	0.678965	0.669208	0.685526	0.693956	0.686415	0.703278	0.688275	0.6822	0.686849	0.691817	0.671663	0.674247	0.694159	0.690907	0.673548
PE593	90301-2	Founder	0.70257	0.708579	0.686709	0.6635	0.709981	0.797886	0.6796	0.692744	0.69879	0.693197	0.727387	0.711384	0.863263	1	0.759572	0.735525	0.719377	0.705629	0.762324	0.714271
PE311	TZMI1312	Productive	0.702394	0.666737	0.722164	0.666278	0.686528	0.675858	0.668533	0.684176	0.695022	0.684273	0.699219	0.685228	0.679117	0.684022	0.691167	0.669992	0.670693	0.693056	0.688528	0.671042
PE558	88098	Productive	0.702168	0.681818	0.722454	0.664507	0.682759	0.698456	0.695145	0.894964	0.701283	0.715169	0.717506	0.686714	0.697105	0.70055	0.697286	0.683125	0.696105	0.701217	0.708734	0.682909
PE272	TZMI856	STR	0.70197	0.734398	0.678016	0.715078	0.700467	0.769215	0.767014	0.700044	0.71285	0.68981	0.688046	0.693956	0.848043	0.807782	0.73707	0.720964	0.707901	0.718845	0.782686	0.711669
PE197	TZMI1240	STR	0.701429	0.666875	0.722587	0.665029	0.686801	0.676141	0.669515	0.68433	0.694035	0.686444	0.703021	0.688365	0.680314	0.686356	0.689977	0.671926	0.67399	0.69317	0.689092	0.673364
PE186	TZMI1224	STR	0.701329	0.716148	0.703847	0.740674	0.655034	0.676925	0.669387	0.679191	0.672733	0.675364	0.686293	0.681809	0.680955	0.672881	0.679612	0.668023	0.674583	0.673374	0.672212	0.66962
PE308	TZMI1315	Productive	0.701296	0.684641	0.706974	0.657813	0.683261	0.687049	0.680012	0.692646	0.667021	0.677577	0.70209	0.690883	0.695485	0.712456	0.687908	0.708079	0.719136	0.671019	0.718291	0.70183
PE297	TZMI1123	Productive	0.701168	0.702022	0.713763	0.688689	0.684405	0.700596	0.684948	0.684841	0.676626	0.696168	0.712312	0.687176	0.698051	0.7168	0.704369	0.704481	0.710154	0.677348	0.70315	0.70619
PE307	TZMI1335	Productive	0.700997	0.680922	0.723506	0.679093	0.667902	0.677246	0.690049	0.701112	0.68635	0.687072	0.686713	0.676228	0.680395	0.676198	0.684289	0.676643	0.690882	0.690367	0.68394	0.682305
PE592	90301-1	Founder	0.700905	0.721435	0.688374	0.678033	0.725681	0.810962	0.691158	0.693714	0.711036	0.696021	0.697394	0.710145	1	0.863263	0.766803	0.722963	0.719671	0.717453	0.775136	0.717762
PE129	TZMI1204	STR	0.700797	0.730818	0.712178	0.761464	0.666422	0.666492	0.66621	0.683009	0.677528	0.676986	0.685615	0.670701	0.680488	0.666561	0.678181	0.671677	0.68484	0.684245	0.674875	0.677031
PE532	TZMI816	QPM	0.700766	0.69456	0.704704	0.679565	0.687253	0.692915	0.696998	0.693221	0.686161	0.691378	0.711562	0.709731	0.701486	0.709486	0.704815	0.695862	0.71393	0.694979	0.708504	0.69023
PE499	TZMI845	EARLY	0.700606	0.685851	0.698948	0.67009	0.663808	0.683782	0.667428	0.697007	0.689467	0.69181	0.703349	0.682166	0.690346	0.684497	0.694119	0.672059	0.687121	0.691982	0.685273	0.681247
PE212	TZMI1256	STR	0.7	0.685575	0.733839	0.670668	0.661307	0.668742	0.670554	0.690451	0.682003	0.675534	0.691963	0.67819	0.66813	0.670096	0.674051	0.657421	0.671429	0.683867	0.689411	0.673981
PE183	TZMI1217	STR	0.699853	0.747835	0.702148	0.786949	0.647785	0.673312	0.664339	0.675762	0.678657	0.670324	0.676365	0.669221	0.679043	0.666174	0.676464	0.65439	0.672276	0.682774	0.667745	0.664388
PE217	TZMI1251	STR	0.69979	0.668812	0.715843	0.668501	0.679975	0.675116	0.670325	0.690107	0.682094	0.689218	0.688395	0.677768	0.669705	0.667895	0.679652	0.662274	0.686451	0.682359	0.671729	0.669323
PE246	TZMI873	STR	0.699686	0.718356	0.683195	0.697235	0.704026	0.803046	0.788784	0.697142	0.701468	0.704168	0.698379	0.693446	0.786332	0.768796	0.758123	0.722418	0.730343	0.70573	0.812642	0.70964
PE247	TZMI860	STR	0.699473	0.716674	0.676766	0.692234	0.675619	0.677952	0.800528	0.700132	0.688412	0.690181	0.694851	0.729149	0.700363	0.689936	0.688486	0.723832	0.728068	0.684943	0.756991	0.718651
PE200	TZMI1242	STR	0.699409	0.675377	0.712476	0.664929	0.662014	0.659014	0.669711	0.688543	0.677163	0.669721	0.682813	0.688742	0.669088	0.665005	0.677304	0.662072	0.670181	0.681254	0.68635	0.658856
PE603	TZMI104	Productive	0.699407	0.68658	0.692874	0.675262	0.694503	0.69167	0.69612	0.698122	0.696565	0.688211	0.693675	0.709619	0.690915	0.692684	0.708008	0.737866	0.732536	0.700327	0.695168	0.717658
PE411	TZMI1342	DT	0.699091	0.683	0.706962	0.657485	0.662776	0.684769	0.685532	0.707298	0.673224	0.687281	0.69966	0.695271	0.683412	0.690699	0.684416	0.676889	0.69173	0.677761	0.687526	0.676278
PE403	TZMI2021	Productive	0.698861	0.653928	0.737981	0.648447	0.643989	0.648097	0.655315	0.66652	0.653326	0.674821	0.662707	0.667948	0.656616	0.65549	0.653929	0.652827	0.668037	0.658651	0.673636	0.667229
PE501	TZMI848	EARLY	0.698759	0.683035	0.698166	0.668102	0.663774	0.669315	0.670678	0.695141	0.683228	0.687374	0.704396	0.677058	0.68269	0.678353	0.685721	0.67241	0.684991	0.687704	0.682225	0.674628
PE493	TZMI2029	DT	0.6987	0.67949	0.696325	0.697127	0.676952	0.683326	0.670215	0.691552	0.676955	0.684797	0.705244	0.687156	0.689907	0.690236	0.697106	0.697576	0.706344	0.679266	0.687721	0.69292
PE431	TZMI1370	DT	0.698688	0.670924	0.720218	0.657951	0.673415	0.687924	0.667092	0.689742	0.681888	0.67613	0.680862	0.685812	0.681536	0.686704	0.681199	0.684376	0.687421	0.686627	0.689717	0.67033
PE484	TZMI1283	DT	0.698588	0.670165	0.738299	0.652021	0.65691	0.661737	0.667161	0.682038	0.679761	0.664999	0.681818	0.673806	0.668761	0.662505	0.668286	0.654568	0.663822	0.683993	0.673427	0.665297
PE346	TZMI798	Productive	0.698465	0.687343	0.69533	0.672526	0.692532	0.690258	0.676096	0.690337	0.700686	0.693849	0.705176	0.71919	0.699748	0.706538	0.69647	0.696696	0.700436	0.704599	0.697284	0.687928
PE163	TZMI1153	STR	0.698399	0.718341	0.712272	0.719708	0.649089	0.656129	0.658896	0.669452	0.666446	0.664097	0.672436	0.667928	0.662848	0.657511	0.670094	0.654757	0.662358	0.672912	0.66829	0.664816
PE420	TZMI1355	DT	0.698281	0.668953	0.717834	0.656052	0.657707	0.665931	0.661535	0.689697	0.670856	0.676369	0.684643	0.676502	0.675535	0.675306	0.676047	0.658784	0.668239	0.671314	0.680108	0.666422
PE555	87036	Founder	0.69816	0.703525	0.68324	0.668492	0.71448	1	0.689782	0.698802	0.717709	0.70606	0.692138	0.698372	0.810962	0.797886	0.820344	0.708307	0.704579	0.720816	0.74043	0.697454
PE336	TZSTRI126	Productive	0.697555	0.668144	0.709513	0.662259	0.675582	0.667673	0.666306	0.68799	0.673735	0.683038	0.699611	0.75054	0.68689	0.678842	0.676801	0.676408	0.681466	0.677908	0.672105	0.671465
PE147	TZMI1260	STR	0.6975	0.669428	0.738435	0.654744	0.65734	0.662103	0.667226	0.682548	0.678656	0.666416	0.684029	0.674504	0.667369	0.66123	0.667022	0.654782	0.666771	0.683763	0.67328	0.665278
PE179	TZMI1156	STR	0.697404	0.688657	0.723225	0.707912	0.648078	0.659979	0.64981	0.664412	0.658618	0.669048	0.673166	0.664969	0.664971	0.659339	0.669455	0.646943	0.650398	0.662273	0.668328	0.664887
PE294	TZMI1129	Productive	0.697259	0.667468	0.708694	0.6588	0.658996	0.649719	0.650146	0.66302	0.668278	0.660837	0.666214	0.667122	0.659425	0.659053	0.66539	0.658549	0.662334	0.663985	0.670066	0.657419
PE193	TZMI1231	STR	0.696894	0.660238	0.73742	0.646069	0.666944	0.664901	0.651875	0.674552	0.662347	0.671945	0.680096	0.678616	0.67522	0.683565	0.679746	0.657717	0.669706	0.664599	0.693674	0.66125
PE458	TZMI1324	DT	0.696538	0.676658	0.699184	0.665637	0.664766	0.675661	0.715437	0.70224	0.672301	0.675496	0.691426	0.681128	0.685778	0.684121	0.682123	0.70929	0.705212	0.673856	0.698076	0.695253
PE202	TZMI1243	STR	0.696527	0.669208	0.727398	0.66516	0.670867	0.667523	0.666738	0.692478	0.678524	0.683209	0.695666	0.687878	0.681867	0.686081	0.685403	0.663257	0.673881	0.683297	0.690708	0.666134
PE412	TZMI1344	DT	0.696099	0.669654	0.71331	0.657112	0.679065	0.682852	0.673491	0.697641	0.686184	0.68158	0.686394	0.692316	0.680609	0.686941	0.677255	0.692348	0.696697	0.688514	0.691879	0.679351
PE404	TZMI2030	Productive	0.695973	0.652188	0.737618	0.647253	0.643174	0.645864	0.653577	0.664944	0.651614	0.672072	0.660798	0.668731	0.655577	0.653325	0.651361	0.64976	0.663328	0.657202	0.671267	0.663924
PE249	TZMI862	STR	0.695566	0.717094	0.688718	0.698819	0.689138	0.681551	0.794068	0.714099	0.681887	0.690703	0.70324	0.73692	0.699598	0.695716	0.693123	0.709584	0.720711	0.680925	0.768371	0.70654
PE421	TZMI1356	DT	0.69497	0.7488	0.713785	0.774702	0.652396	0.670175	0.657636	0.668723	0.674436	0.675322	0.673777	0.67228	0.672066	0.667223	0.680455	0.652715	0.666701	0.681097	0.673985	0.66244
PE080	TZMI2047	PVA	0.694703	0.676771	0.6953	0.657867	0.691454	0.697945	0.668019	0.69851	0.679268	0.687487	0.697001	0.711502	0.699099	0.705198	0.703496	0.698853	0.709273	0.682956	0.697908	0.694249
PE409	TZMI1340	DT	0.694587	0.672882	0.709801	0.667854	0.702905	0.689015	0.668029	0.686316	0.698718	0.698962	0.694707	0.711784	0.699827	0.697103	0.726826	0.709258	0.69891	0.705558	0.680467	0.715644
PE338	TZSTRI125	Productive	0.694427	0.710859	0.672633	0.665768	0.716439	0.827418	0.677198	0.689586	0.712747	0.690571	0.686614	0.699827	0.941952	0.880153	0.774151	0.714859	0.706492	0.719408	0.765645	0.703759
PE557	88091	Founder	0.694396	0.683555	0.689329	0.67086	0.681245	0.698802	0.70578	1	0.689419	0.72216	0.718505	0.687692	0.693714	0.692744	0.697933	0.687916	0.695855	0.686015	0.690461	0.687852
PE244	TZMI874	STR	0.694344	0.728578	0.675503	0.708579	0.673633	0.690013	0.783439	0.692	0.675216	0.684535	0.689456	0.74312	0.70082	0.689679	0.693307	0.716708	0.705001	0.678895	0.768415	0.709685
PE594	90313	Founder	0.69403	0.700665	0.687447	0.666954	0.695573	0.820344	0.693569	0.697933	0.712004	0.707976	0.703926	0.709942	0.766803	0.759572	1	0.713186	0.706742	0.718791	0.728599	0.715732
PE241	TZMI909	STR	0.694027	0.741718	0.689708	0.722683	0.65683	0.690815	0.953491	0.704311	0.679796	0.69616	0.685312	0.672123	0.692564	0.681762	0.693572	0.71155	0.712343	0.682572	0.787113	0.715521
PE337	TZSTRI122	Productive	0.693724	0.70021	0.692555	0.663886	0.711337	0.852341	0.673895	0.69177	0.697755	0.706606	0.699306	0.720165	0.835228	0.816621	0.780175	0.697578	0.708229	0.70625	0.739847	0.694247
PE548	TZMI748	Productive	0.693593	0.671386	0.710361	0.664818	0.703442	0.688693	0.669007	0.687693	0.697901	0.697946	0.695685	0.710464	0.700171	0.698133	0.725611	0.710031	0.699915	0.70397	0.682963	0.715962
PE342	TZMI783	Productive	0.693423	0.667336	0.695566	0.658769	0.723471	0.687579	0.684027	0.681619	0.715752	0.679468	0.691707	0.694179	0.695666	0.694439	0.697507	0.713634	0.702626	0.707201	0.693756	0.695766
PE175	TZMI1168	STR	0.693333	0.70646	0.733994	0.722269	0.650376	0.665657	0.652251	0.6688	0.669034	0.674123	0.684315	0.672996	0.672178	0.668096	0.671362	0.647259	0.661354	0.672965	0.675408	0.652509
PE292	TZMI1127	Productive	0.693244	0.65594	0.709027	0.655026	0.663233	0.661443	0.659316	0.669578	0.681946	0.670236	0.676892	0.677276	0.667408	0.664666	0.67666	0.664074	0.666282	0.677227	0.659148	0.66153
PE273	TZMI882	STR	0.693158	0.743776	0.665813	0.719446	0.689944	0.756249	0.808306	0.695975	0.682867	0.681857	0.685955	0.679109	0.791693	0.765321	0.730574	0.719849	0.705767	0.683262	0.901815	0.712619
PE285	TZMI1105	Productive	0.692889	0.660786	0.731794	0.656316	0.659861	0.666702	0.659417	0.676246	0.67947	0.684427	0.681751	0.684171	0.676564	0.677871	0.674034	0.671995	0.678219	0.680095	0.674469	0.67744
PE190	TZMI1228	STR	0.692713	0.67098	0.70822	0.673756	0.675818	0.681184	0.664793	0.692401	0.681561	0.687759	0.691892	0.677939	0.671319	0.67361	0.683938	0.662286	0.681636	0.680017	0.66935	0.671618
PE290	TZMI1125	Productive	0.692695	0.666068	0.696629	0.651313	0.666246	0.65888	0.659139	0.675956	0.674875	0.67735	0.67345	0.666171	0.670274	0.666246	0.676439	0.661374	0.663062	0.670312	0.662578	0.65992
PE497	TZMI840	EARLY	0.692635	0.683337	0.702463	0.669053	0.696425	0.695015	0.68107	0.711081	0.700314	0.699165	0.702058	0.700705	0.696799	0.686734	0.706211	0.684142	0.684555	0.700673	0.686851	0.680867
PE306	TZMI1334	Productive	0.692487	0.679757	0.720474	0.667914	0.663519	0.683652	0.680967	0.700947	0.687609	0.681481	0.697041	0.677347	0.677126	0.67241	0.675916	0.662094	0.673941	0.688086	0.675346	0.666314
PE207	TZMI1222	STR	0.692484	0.704388	0.690644	0.737484	0.666248	0.672389	0.689561	0.687255	0.673467	0.671268	0.686515	0.679251	0.683266	0.682085	0.668907	0.691243	0.687852	0.675539	0.682712	0.676372
PE523	TZMI815	QPM	0.692143	0.683351	0.691349	0.673748	0.690471	0.683287	0.666415	0.694749	0.69287	0.692197	0.704163	0.717122	0.692733	0.691395	0.69655	0.691989	0.69454	0.697613	0.684956	0.69159
PE274	TZMI879	STR	0.692115	0.718914	0.70935	0.763755	0.666492	0.670681	0.679622	0.682659	0.675437	0.679526	0.690901	0.672691	0.688279	0.675613	0.675962	0.674066	0.690894	0.679763	0.686737	0.67119
PE173	TZMI1166	STR	0.692073	0.653187	0.719278	0.649427	0.662236	0.664733	0.655589	0.678133	0.673696	0.666667	0.676819	0.671845	0.669928	0.667617	0.666092	0.659763	0.674947	0.672492	0.67063	0.665545
PE498	TZMI841	EARLY	0.691952	0.685337	0.694299	0.67617	0.674129	0.686203	0.669949	0.695607	0.685854	0.700408	0.701772	0.681403	0.697685	0.693787	0.692897	0.678408	0.685422	0.694696	0.677543	0.682358
PE423	TZMI1359	DT	0.691933	0.662281	0.721959	0.651436	0.674194	0.666979	0.664333	0.679753	0.684521	0.673493	0.67881	0.663971	0.672229	0.665382	0.668367	0.668617	0.674112	0.677554	0.671367	0.676629
PE500	TZMI846	EARLY	0.691897	0.68787	0.689603	0.674615	0.673572	0.680568	0.673233	0.702467	0.688202	0.690412	0.699803	0.683631	0.689397	0.682156	0.695643	0.671262	0.685363	0.688398	0.685881	0.674575
PE604	TZMI107	Founder	0.691869	0.685297	0.686247	0.675406	0.71818	0.720816	0.684865	0.686015	0.954866	0.7051	0.702006	0.693377	0.717453	0.705629	0.718791	0.698578	0.694218	1	0.686741	0.687406
PE279	TZMI855	STR	0.691785	0.676037	0.706211	0.667453	0.705982	0.696078	0.67343	0.687417	0.698463	0.698378	0.699082	0.708441	0.705585	0.703002	0.729583	0.708193	0.701104	0.706153	0.69016	0.71259
PE171	TZMI1164	STR	0.691785	0.661229	0.731455	0.658156	0.659329	0.661398	0.65955	0.67592	0.674665	0.678101	0.680844	0.682904	0.673711	0.673972	0.672082	0.670318	0.675209	0.67623	0.672296	0.674195
PE530	TZMI803	QPM	0.69162	0.683979	0.702145	0.668417	0.694207	0.688504	0.673117	0.699545	0.69273	0.696996	0.703262	0.710105	0.700484	0.694885	0.698808	0.686754	0.688346	0.697939	0.688983	0.684719
PE185	TZMI1223	STR	0.691551	0.706559	0.703115	0.728076	0.670632	0.672846	0.688748	0.687319	0.674331	0.675899	0.687513	0.679143	0.684501	0.681438	0.675115	0.680376	0.686325	0.677288	0.689103	0.672082
PE158	TZMI1147	STR	0.691509	0.659801	0.720046	0.649798	0.674426	0.666281	0.665188	0.680464	0.684148	0.675743	0.679915	0.664044	0.672051	0.663997	0.666667	0.668606	0.672414	0.676713	0.670831	0.676921
PE196	TZMI1238	STR	0.69113	0.671131	0.726188	0.655018	0.654009	0.661304	0.660468	0.682938	0.680292	0.672267	0.67952	0.686712	0.668945	0.663451	0.672403	0.662456	0.67304	0.685649	0.676785	0.659173
PE146	TZMI1259	STR	0.691113	0.674807	0.72164	0.65589	0.670717	0.665766	0.664338	0.700194	0.685157	0.684036	0.693431	0.68632	0.672988	0.666528	0.676296	0.658229	0.673507	0.688623	0.686254	0.655855
PE418	TZMI1353	DT	0.690951	0.743494	0.663477	0.717764	0.691005	0.757617	0.808012	0.694901	0.68289	0.682529	0.68476	0.67992	0.794714	0.765122	0.734097	0.717159	0.703465	0.682859	0.901433	0.711798
PE605	TZMI201	Productive	0.69085	0.683453	0.680983	0.674474	0.71513	0.715208	0.680676	0.688565	0.991585	0.699445	0.703936	0.689891	0.711128	0.698097	0.711153	0.693428	0.687661	0.954477	0.681692	0.685871
PE332	TZSTRI123	Productive	0.690748	0.671131	0.712042	0.661805	0.675492	0.722703	0.74963	0.700483	0.699391	0.7599	0.697897	0.69188	0.702559	0.696947	0.719689	0.712045	0.70541	0.700478	0.695497	0.71302
PE176	TZMI1169	STR	0.690712	0.659096	0.720376	0.648701	0.674878	0.668041	0.664296	0.682737	0.684664	0.675664	0.681625	0.664212	0.672921	0.666561	0.667565	0.665798	0.673385	0.677577	0.671369	0.677141
PE491	TZMI2023	DT	0.690338	0.683394	0.697941	0.692981	0.682374	0.693292	0.681622	0.709178	0.698741	0.701634	0.710011	0.683265	0.691524	0.68715	0.697256	0.671541	0.689833	0.699404	0.676089	0.672776
PE511	TZMI809	QPM	0.690318	0.674409	0.709957	0.674177	0.678542	0.673582	0.662623	0.684102	0.681847	0.685527	0.698537	0.724171	0.68048	0.683441	0.682099	0.668962	0.677762	0.693248	0.685876	0.665074
PE455	TZMI1320	DT	0.690169	0.667199	0.699581	0.65781	0.653154	0.673807	0.674564	0.700219	0.667285	0.680222	0.690461	0.680856	0.680556	0.673036	0.67294	0.66583	0.672906	0.667647	0.674136	0.668075
PE195	TZMI1237	STR	0.690166	0.675164	0.719733	0.65485	0.670845	0.666983	0.667019	0.701117	0.683485	0.68099	0.69243	0.68738	0.670527	0.660515	0.675038	0.657763	0.672128	0.685618	0.686419	0.655002
PE583	90176	Productive	0.690095	0.691274	0.700957	0.66829	0.715507	0.750154	0.680972	0.693189	0.70204	0.698005	0.719938	0.760648	0.744652	0.76325	0.74085	0.711949	0.718281	0.708272	0.730542	0.695317
PE243	TZMI859	STR	0.689994	0.733277	0.685089	0.695336	0.685651	0.724969	0.812199	0.697056	0.682547	0.693538	0.692462	0.685941	0.766934	0.742348	0.728263	0.716577	0.724744	0.68692	0.802359	0.713778
PE132	TZMI1207	STR	0.689881	0.743156	0.697874	0.748692	0.656961	0.665866	0.675744	0.670247	0.668209	0.66889	0.675293	0.673065	0.682431	0.675277	0.671002	0.689456	0.701749	0.671536	0.671723	0.683285
PE485	TZMI1284	DT	0.689799	0.675605	0.733064	0.662413	0.674309	0.678646	0.674937	0.689024	0.677677	0.680915	0.690821	0.684989	0.678118	0.678256	0.683501	0.658809	0.673913	0.68173	0.693782	0.665935
PE166	TZMI1159	STR	0.689626	0.713082	0.730289	0.718717	0.64839	0.659019	0.654739	0.66601	0.671546	0.662587	0.667828	0.665817	0.667375	0.66112	0.662438	0.65026	0.662613	0.676846	0.668747	0.661842
PE376	TZMI794	Productive	0.689586	0.658259	0.723491	0.6519	0.666208	0.661444	0.661743	0.680427	0.689124	0.68048	0.672901	0.680342	0.674322	0.663627	0.677126	0.669036	0.672476	0.686778	0.673403	0.677447
PE172	TZMI1165	STR	0.689492	0.658284	0.724256	0.650985	0.666386	0.660955	0.66269	0.681381	0.689315	0.680992	0.675032	0.679571	0.673244	0.665016	0.675118	0.670575	0.671842	0.686054	0.674397	0.677927
PE154	TZMI1143	STR	0.689411	0.661318	0.725115	0.653461	0.666596	0.666667	0.665287	0.680549	0.691109	0.683304	0.672081	0.681169	0.672002	0.665289	0.674876	0.665136	0.672574	0.687799	0.675413	0.674468
PE261	TZMI891	STR	0.689241	0.744454	0.664018	0.719274	0.696899	0.761084	0.806703	0.685783	0.692057	0.67847	0.683842	0.677794	0.786185	0.762626	0.727753	0.711795	0.704636	0.697114	0.811146	0.709484
PE199	TZMI1241	STR	0.688847	0.718333	0.706783	0.762351	0.666909	0.669403	0.674489	0.681465	0.674914	0.678548	0.6923	0.671075	0.688784	0.676562	0.675292	0.673605	0.689004	0.679718	0.686164	0.669569
PE504	TZMI851	EARLY	0.688835	0.674827	0.702357	0.679691	0.682253	0.686106	0.671774	0.699331	0.684561	0.693093	0.70123	0.685281	0.685348	0.687765	0.697455	0.66586	0.674517	0.689378	0.675899	0.667778
PE560	89182-1	Productive	0.688777	0.683812	0.679135	0.677203	0.715358	0.717028	0.682721	0.689192	0.99066	0.701595	0.702222	0.691565	0.710532	0.69916	0.711209	0.693247	0.687299	0.954158	0.681944	0.686144
PE579	89343	Productive	0.688699	0.667203	0.685835	0.665235	0.697799	0.707799	0.686174	0.713447	0.698416	0.69943	0.708645	0.69888	0.726588	0.725727	0.745328	0.694556	0.696718	0.699758	0.704377	0.681896
PE496	TZMI838	EARLY	0.688679	0.679991	0.69546	0.675306	0.689333	0.67519	0.669536	0.706399	0.685189	0.691516	0.691427	0.695547	0.684747	0.67966	0.694778	0.672747	0.676758	0.688255	0.66638	0.675655
PE326	TZMI1118	Productive	0.688562	0.673821	0.719075	0.661225	0.669367	0.677722	0.681741	0.68322	0.691815	0.683406	0.677998	0.684753	0.693018	0.685657	0.685766	0.675566	0.682819	0.690858	0.711506	0.684785
PE529	TZMI802	QPM	0.688525	0.675555	0.677618	0.654971	0.750945	0.691003	0.667055	0.685137	0.696382	0.693034	0.694673	0.692128	0.704637	0.702045	0.695994	0.713648	0.703723	0.698962	0.694514	0.702544
PE562	89183	Founder	0.688214	0.682763	0.680051	0.674696	0.71705	0.717709	0.681966	0.689419	1	0.700689	0.702507	0.690761	0.711036	0.69879	0.712004	0.692913	0.685764	0.954866	0.681721	0.68544
PE072	TZMI2037	PVA	0.688131	0.666031	0.723371	0.661846	0.672053	0.683027	0.671014	0.681928	0.688603	0.682441	0.677618	0.677034	0.681547	0.669418	0.676598	0.665139	0.675516	0.682906	0.673872	0.67285
PE213	TZMI1257	STR	0.687745	0.717752	0.70587	0.763125	0.665185	0.668149	0.674829	0.6796	0.67402	0.677461	0.687811	0.670531	0.686418	0.673332	0.675744	0.672653	0.689862	0.678055	0.686234	0.669486
PE155	TZMI1144	STR	0.687631	0.661539	0.69807	0.645543	0.661669	0.658624	0.65396	0.670521	0.668144	0.675918	0.673716	0.665326	0.668643	0.667122	0.671239	0.662249	0.663699	0.662853	0.664351	0.65763
PE582	90156	Founder	0.6875	0.680517	0.679168	0.672729	0.691415	0.698372	0.671577	0.687692	0.690761	0.699391	0.698876	1	0.710145	0.711384	0.709942	0.700042	0.692364	0.693377	0.689854	0.690622
PE374	TZMI790	Productive	0.686981	0.662555	0.727357	0.653113	0.672561	0.666806	0.665935	0.6781	0.673399	0.673448	0.677773	0.683652	0.678076	0.67536	0.67234	0.677794	0.683582	0.6721	0.683718	0.687435
PE301	TZMI1308	Productive	0.686908	0.666985	0.676624	0.661064	0.756927	0.683938	0.674194	0.688982	0.704936	0.690668	0.684852	0.686954	0.699447	0.691381	0.6921	0.696105	0.695487	0.702301	0.682512	0.694292
PE152	TZMI1141	STR	0.686647	0.661805	0.726998	0.651027	0.666877	0.661932	0.662862	0.676651	0.673545	0.673635	0.671628	0.681924	0.674735	0.668106	0.669391	0.669124	0.674775	0.671292	0.675442	0.679328
PE119	TZMI968	STR	0.686333	0.718101	0.696189	0.731879	0.669342	0.665402	0.665398	0.688109	0.670272	0.684513	0.689721	0.700787	0.686028	0.679853	0.680309	0.662742	0.67133	0.676275	0.674972	0.665556
PE432	TZMI1371	DT	0.68593	0.747108	0.676568	0.7269	0.650031	0.688483	0.979996	0.704739	0.685293	0.695812	0.682058	0.670483	0.690375	0.67652	0.693891	0.705974	0.706333	0.686892	0.78607	0.713
PE591	90267	Productive	0.685897	0.702642	0.67705	0.670039	0.69953	0.841174	0.690568	0.691888	0.705636	0.70405	0.691183	0.706536	0.763362	0.748771	0.776304	0.69539	0.699936	0.711868	0.718141	0.680819
PE170	TZMI1163	STR	0.685833	0.661629	0.725873	0.650473	0.669242	0.662173	0.664253	0.675136	0.67389	0.671002	0.672573	0.6827	0.674605	0.66897	0.669765	0.671788	0.677715	0.670863	0.677006	0.681572
PE512	TZMI810	QPM	0.685832	0.675096	0.678819	0.658761	0.755824	0.689359	0.663609	0.683433	0.687268	0.684285	0.695911	0.692612	0.70105	0.698113	0.697785	0.728101	0.721551	0.689478	0.690351	0.707477
PE587	90219	Productive	0.685797	0.673781	0.69203	0.648365	0.798255	0.754059	0.666144	0.685349	0.694522	0.691754	0.706608	0.715637	0.737461	0.743063	0.735532	0.721035	0.707606	0.702312	0.720597	0.702099
PE559	88099	Productive	0.685549	0.685388	0.687937	0.671949	0.684927	0.692853	0.686144	0.894868	0.687693	0.716755	0.728885	0.693646	0.690024	0.689796	0.696018	0.68253	0.689548	0.684193	0.688745	0.679388
PE188	TZMI1226	STR	0.685481	0.747578	0.686538	0.767812	0.656243	0.67281	0.68038	0.680695	0.671404	0.678052	0.683277	0.679643	0.685456	0.675553	0.674291	0.670025	0.67479	0.673951	0.674646	0.672193
PE528	TZMI801	QPM	0.685384	0.679207	0.679683	0.655772	0.744423	0.688528	0.668291	0.685886	0.689128	0.691531	0.695385	0.686396	0.704066	0.703422	0.695109	0.712323	0.70944	0.693566	0.695593	0.696928
PE180	TZMI1157	STR	0.685326	0.739034	0.711104	0.768385	0.645728	0.663177	0.659342	0.656841	0.674652	0.666086	0.677806	0.66834	0.67934	0.671958	0.669616	0.647225	0.658611	0.676662	0.661577	0.657767
PE584	90183	Productive	0.684876	0.673817	0.690619	0.658966	0.835756	0.710427	0.667719	0.696666	0.706744	0.705914	0.697939	0.703739	0.714618	0.705833	0.710538	0.705639	0.707044	0.708244	0.698446	0.688492
PE454	TZMI1318	DT	0.684764	0.676196	0.695303	0.661284	0.692146	0.695753	0.670373	0.689719	0.693236	0.696759	0.698287	0.691947	0.697828	0.690828	0.714347	0.68196	0.685119	0.698025	0.68609	0.687461
PE253	TZMI890	STR	0.684506	0.744104	0.669224	0.715916	0.705408	0.783119	0.770417	0.692928	0.693929	0.679807	0.687007	0.677837	0.789519	0.765714	0.728571	0.69935	0.710627	0.699084	0.789082	0.695869
PE446	TZMI1298	DT	0.684504	0.667584	0.703278	0.655678	0.713894	0.691496	0.671362	0.685648	0.684376	0.683489	0.68072	0.681712	0.690426	0.680359	0.685496	0.682254	0.696462	0.680743	0.683963	0.685185
PE576	89302	Founder	0.68437	0.687091	0.698421	0.680051	0.689981	0.692138	0.680046	0.718505	0.702507	0.700649	1	0.698876	0.697394	0.727387	0.703926	0.686244	0.697402	0.702006	0.697008	0.68062
PE619	TZMI407-S	Founder	0.68437	1	0.670202	0.842288	0.657248	0.703525	0.743539	0.683555	0.682763	0.679143	0.687091	0.680517	0.721435	0.708579	0.700665	0.686126	0.69562	0.685297	0.733603	0.70505
PE138	TZMI1196	STR	0.684345	0.668271	0.675169	0.656082	0.7415	0.694444	0.655636	0.688039	0.70458	0.68131	0.689169	0.67666	0.699549	0.699296	0.689063	0.701806	0.692651	0.700394	0.671971	0.689728
PE184	TZMI1219	STR	0.684343	0.707263	0.699875	0.752211	0.667507	0.670137	0.672468	0.679243	0.675222	0.67861	0.679582	0.6701	0.682001	0.671687	0.675064	0.673859	0.686044	0.679429	0.678237	0.668169
PE114	TZMI955	STR	0.684172	0.713349	0.687905	0.729816	0.671763	0.698081	0.705926	0.693075	0.688966	0.701455	0.694874	0.676508	0.687846	0.689138	0.7036	0.699021	0.694129	0.691757	0.681704	0.697645
PE316	TZMI1137	Productive	0.683979	0.665437	0.721853	0.652399	0.666946	0.659945	0.656125	0.673429	0.664898	0.671422	0.671681	0.666949	0.66395	0.663126	0.664771	0.660075	0.670471	0.664035	0.67245	0.668796
PE139	TZMI1197	STR	0.683941	0.678548	0.676446	0.659561	0.765758	0.702671	0.664875	0.698934	0.712241	0.689496	0.692737	0.687109	0.707012	0.698268	0.697728	0.707304	0.705224	0.704815	0.685001	0.699382
PE209	TZMI1255-1	STR	0.68387	0.677602	0.704724	0.682451	0.665969	0.686505	0.689249	0.687378	0.675924	0.683819	0.698446	0.682607	0.682193	0.690806	0.685681	0.694031	0.705182	0.681975	0.687876	0.681087
PE174	TZMI1167	STR	0.683831	0.668034	0.721002	0.66322	0.672323	0.677352	0.661653	0.681136	0.683135	0.679119	0.68114	0.678504	0.674276	0.666946	0.669056	0.664048	0.675696	0.679758	0.671467	0.673804
PE556	88069	Founder	0.683742	0.743539	0.674112	0.7251	0.650882	0.689782	1	0.70578	0.681966	0.693635	0.680046	0.671577	0.691158	0.6796	0.693569	0.704187	0.704507	0.684865	0.784442	0.708176
PE506	TZMI811	QPM	0.683734	0.67618	0.676489	0.656022	0.756967	0.690674	0.667597	0.681808	0.688696	0.682358	0.689936	0.691132	0.699849	0.697093	0.694827	0.73098	0.725123	0.689311	0.687566	0.705325
PE345	TZMI1135	Productive	0.683551	0.667884	0.7169	0.660176	0.667602	0.664519	0.660509	0.68173	0.669919	0.675337	0.679562	0.674265	0.671105	0.670137	0.667409	0.66776	0.677008	0.668701	0.674034	0.678061
PE269	TZMI884	STR	0.683458	0.744649	0.680808	0.727906	0.673114	0.724925	0.832978	0.713905	0.679586	0.687183	0.68876	0.676515	0.777658	0.745889	0.70334	0.696579	0.706139	0.683048	0.786106	0.698507
PE255	TZMI863	STR	0.683368	0.72959	0.673945	0.708927	0.7042	0.809255	0.781039	0.689052	0.701348	0.702591	0.695569	0.690162	0.787593	0.762221	0.762672	0.70292	0.712284	0.704097	0.785774	0.694614
PE441	TZMI1293	DT	0.683312	0.684861	0.692073	0.671374	0.678685	0.691677	0.682206	0.70126	0.693403	0.693976	0.695073	0.694438	0.689929	0.684054	0.707827	0.686439	0.694574	0.695295	0.687106	0.689593
PE502	TZMI849	EARLY	0.683304	0.68045	0.677329	0.670532	0.677959	0.672852	0.662421	0.701484	0.687318	0.687807	0.701089	0.688772	0.68523	0.679543	0.677763	0.673918	0.682271	0.691603	0.673969	0.668831
PE564	89207	Productive	0.683228	0.673908	0.683766	0.670734	0.707288	0.716016	0.670793	0.696829	0.732275	0.71042	0.691919	0.698481	0.711378	0.703679	0.713903	0.685785	0.690341	0.730683	0.683067	0.687391
PE483	TZMI1281	DT	0.682893	0.674436	0.705241	0.677719	0.665396	0.685091	0.691636	0.684981	0.675333	0.679983	0.693175	0.67806	0.678808	0.687778	0.686703	0.694903	0.703739	0.680571	0.688221	0.682471
PE356	TZMI2024	Productive	0.682583	0.768053	0.66611	0.765906	0.659465	0.678609	0.90776	0.711985	0.675549	0.681246	0.685663	0.671955	0.696318	0.674183	0.682709	0.694254	0.705827	0.676222	0.828518	0.69937
PE350	TZMI720	Productive	0.682575	0.672318	0.683414	0.67173	0.700726	0.73063	0.683212	0.695464	0.695146	0.695968	0.723783	0.707696	0.721612	0.722863	0.707879	0.684599	0.695216	0.703882	0.693227	0.676603
PE315	TZMI1136	Productive	0.682431	0.663627	0.704536	0.650468	0.671806	0.66466	0.661896	0.680403	0.675861	0.683478	0.670791	0.668053	0.66997	0.666032	0.665984	0.654648	0.669018	0.671419	0.673981	0.663962
PE258	TZMI894	STR	0.682319	0.673217	0.704856	0.675658	0.664009	0.681344	0.69496	0.688977	0.676535	0.684107	0.694261	0.678303	0.677392	0.686247	0.683999	0.694526	0.705471	0.6815	0.686869	0.68176
PE120	TZMI969	STR	0.682021	0.696048	0.696239	0.727222	0.667451	0.656775	0.665282	0.680023	0.663051	0.680802	0.687247	0.70995	0.67845	0.672162	0.670276	0.672482	0.674693	0.670998	0.669473	0.665402
PE612	TZMI210	Productive	0.681955	0.668354	0.666985	0.650952	0.714668	0.80051	0.665303	0.695478	0.691739	0.687818	0.677749	0.699892	0.759323	0.742434	0.772192	0.717373	0.703215	0.700925	0.704965	0.691863
PE466	TZMI1332	DT	0.681913	0.671324	0.68583	0.658472	0.783274	0.702971	0.673424	0.700044	0.703943	0.690517	0.695273	0.6884	0.71136	0.704469	0.696127	0.709074	0.709543	0.706129	0.698487	0.690228
PE580	89365	Productive	0.681818	0.665273	0.678858	0.653292	0.692431	0.693483	0.67074	0.707982	0.686977	0.693839	0.712066	0.70328	0.730347	0.728128	0.744176	0.689863	0.700597	0.687913	0.692788	0.672002
PE450	TZMI1302	DT	0.681578	0.670664	0.682332	0.663083	0.737352	0.686588	0.672293	0.687555	0.704426	0.689922	0.689224	0.678663	0.692808	0.680508	0.681681	0.677453	0.690335	0.700152	0.680905	0.678662
PE248	TZMI861	STR	0.681199	0.703544	0.67006	0.690179	0.683088	0.687631	0.777159	0.689275	0.677797	0.675611	0.692113	0.73107	0.709568	0.69878	0.696202	0.714552	0.727216	0.676655	0.753112	0.710714
PE151	TZMI1140	STR	0.681055	0.661598	0.707973	0.649452	0.666063	0.66052	0.656317	0.672235	0.673932	0.679065	0.665137	0.665483	0.668387	0.662821	0.663692	0.654008	0.666277	0.670255	0.672541	0.663689
PE048	TZMI1099	PVA	0.680758	0.705908	0.681809	0.722318	0.664561	0.694248	0.709577	0.68946	0.687514	0.700396	0.686572	0.671175	0.68117	0.680579	0.700743	0.699259	0.690604	0.688613	0.673567	0.697906
PE278	TZMI854	STR	0.680699	0.701862	0.665275	0.689476	0.679882	0.675986	0.778808	0.690628	0.67697	0.675402	0.692226	0.734458	0.698446	0.686219	0.689573	0.717482	0.722222	0.67513	0.748906	0.71109
PE463	TZMI1329	DT	0.680525	0.668454	0.686472	0.652583	0.742135	0.684839	0.665254	0.69658	0.688977	0.681563	0.690322	0.684799	0.696272	0.68924	0.681761	0.682008	0.695194	0.691923	0.683861	0.679031
PE343	TZMI1132	Productive	0.680442	0.658293	0.665115	0.653489	0.733688	0.679192	0.672689	0.672391	0.670261	0.677656	0.683995	0.680858	0.691959	0.68378	0.681809	0.737977	0.730368	0.672117	0.678882	0.768605
PE341	TZMI781	Productive	0.680069	0.712837	0.691553	0.727489	0.664258	0.667098	0.659057	0.67383	0.666704	0.680799	0.680264	0.711622	0.682352	0.673571	0.675881	0.666135	0.668997	0.669878	0.667129	0.657991
PE256	TZSTRI121	STR	0.679887	0.679833	0.684797	0.675655	0.675879	0.670308	0.682097	0.694652	0.687008	0.679392	0.704665	0.683381	0.678807	0.687213	0.682325	0.681799	0.694832	0.687402	0.674524	0.679389
PE608	TZMI205	Productive	0.679882	0.668603	0.683767	0.656813	0.859958	0.71098	0.663606	0.694025	0.707512	0.700542	0.696534	0.708077	0.718922	0.714692	0.70327	0.709527	0.707074	0.716278	0.704082	0.692203
PE302	TZMI1309	Productive	0.679882	0.661215	0.674445	0.651896	0.771332	0.686708	0.67112	0.695337	0.696102	0.692685	0.686227	0.679769	0.698953	0.692772	0.686987	0.712004	0.702765	0.697523	0.687003	0.689372
PE131	TZMI1206	STR	0.679849	0.696531	0.695326	0.722764	0.670883	0.658439	0.668077	0.682745	0.6696	0.688111	0.697354	0.708325	0.680098	0.676707	0.674068	0.677114	0.677654	0.674003	0.673033	0.66807
PE157	TZMI1146	STR	0.679671	0.666525	0.713149	0.65633	0.674318	0.668642	0.663164	0.6766	0.681322	0.677909	0.674836	0.674461	0.673779	0.667866	0.670128	0.663259	0.674446	0.678859	0.672843	0.671239
PE359	TZMI724	Productive	0.679647	0.670924	0.684194	0.66974	0.670004	0.683003	0.66984	0.684824	0.695262	0.685079	0.788486	0.696262	0.701518	0.707822	0.693981	0.670283	0.682092	0.696729	0.688633	0.663763
PE509	TZMI806	QPM	0.679343	0.676866	0.683155	0.678923	0.686811	0.678981	0.672065	0.694732	0.686367	0.690585	0.697424	0.729207	0.687728	0.683869	0.68586	0.674665	0.680806	0.697492	0.674164	0.670832
PE451	TZMI1303	DT	0.679237	0.666383	0.681856	0.65997	0.733622	0.685775	0.668903	0.687293	0.701965	0.690149	0.686968	0.675809	0.691047	0.68006	0.683503	0.675534	0.686957	0.699651	0.678009	0.676794
PE187	TZMI1225	STR	0.679223	0.712236	0.689788	0.755537	0.664809	0.667053	0.685455	0.683566	0.675992	0.671113	0.685416	0.670597	0.680399	0.675801	0.672821	0.686008	0.690476	0.677922	0.672869	0.682371
PE304	TZMI1307	Productive	0.679196	0.669138	0.682672	0.661174	0.745374	0.695464	0.674153	0.690915	0.69837	0.689036	0.68533	0.687859	0.694592	0.684884	0.685828	0.682358	0.689448	0.695897	0.671017	0.684133
PE314	TZMI1114	Productive	0.679155	0.65595	0.690481	0.659067	0.724222	0.681055	0.675165	0.67164	0.713074	0.681311	0.686793	0.693991	0.684939	0.677034	0.686251	0.678384	0.670138	0.700392	0.677609	0.663237
PE305	TZMI1333	Productive	0.679139	0.666902	0.682483	0.659887	0.708606	0.682191	0.673457	0.69562	0.679029	0.68275	0.691522	0.668523	0.685934	0.673714	0.682067	0.681228	0.691848	0.677279	0.687775	0.680215
PE570	89258	Productive	0.67899	0.673988	0.691447	0.666953	0.682323	0.690009	0.670518	0.696849	0.696425	0.691335	0.816599	0.688671	0.690164	0.730819	0.691042	0.673446	0.682633	0.696534	0.682731	0.67114
PE090	TZMI918	STR	0.678952	0.822301	0.666356	0.830716	0.668759	0.679962	0.769939	0.69578	0.678063	0.691661	0.680311	0.683682	0.695014	0.679463	0.684604	0.682776	0.692838	0.681926	0.735629	0.691569
PE366	TZMI736	Productive	0.678771	0.673631	0.697677	0.669523	0.697684	0.687648	0.667785	0.698656	0.689414	0.703638	0.702073	0.700152	0.691688	0.68467	0.701847	0.673959	0.674576	0.698138	0.673593	0.678978
PE510	TZMI807	QPM	0.678714	0.676408	0.69154	0.674387	0.678564	0.677236	0.67528	0.69287	0.682576	0.689812	0.709334	0.719525	0.688375	0.689935	0.688708	0.676105	0.686989	0.691119	0.675816	0.674387
PE150	TZMI1172	STR	0.678549	0.735083	0.703066	0.756919	0.654827	0.66832	0.653545	0.663489	0.672609	0.673569	0.680914	0.673306	0.674399	0.667582	0.672721	0.654294	0.66183	0.679067	0.669236	0.659764
PE013	TZMI1000	PVA	0.678444	0.822132	0.664587	0.833543	0.667192	0.677311	0.764329	0.695918	0.675872	0.69165	0.674705	0.682233	0.692683	0.673198	0.683115	0.679801	0.688483	0.677234	0.73112	0.691364
PE165	TZMI1139	STR	0.678261	0.653336	0.700484	0.642643	0.665638	0.653289	0.648302	0.672135	0.6644	0.669847	0.674205	0.672965	0.662876	0.667732	0.676304	0.656828	0.658208	0.662722	0.656947	0.65955
PE201	TZMI1220	STR	0.678256	0.702643	0.689921	0.754178	0.665718	0.667721	0.671003	0.679549	0.67018	0.669852	0.682308	0.676853	0.681509	0.67585	0.667814	0.66289	0.674863	0.671977	0.675141	0.669399
PE229	TZMI1189	STR	0.6782	0.714181	0.714963	0.76043	0.656139	0.663712	0.655897	0.672698	0.676831	0.678081	0.678026	0.679339	0.670416	0.665971	0.678085	0.646527	0.656789	0.681925	0.66979	0.657113
PE590	90263	Productive	0.677811	0.680933	0.679198	0.673745	0.695054	0.832417	0.691016	0.690518	0.705179	0.689917	0.699636	0.719704	0.768638	0.75256	0.758142	0.679587	0.685943	0.705502	0.723323	0.672832
PE588	90220	Productive	0.677775	0.671885	0.686905	0.651148	0.830595	0.737563	0.658022	0.685572	0.702306	0.696036	0.700483	0.715326	0.725221	0.722362	0.720085	0.704639	0.69925	0.70897	0.702295	0.694433
PE623	TZMI604	Productive	0.677697	0.659273	0.683046	0.656582	0.829512	0.70923	0.648164	0.685218	0.72889	0.689728	0.68935	0.699176	0.715805	0.704844	0.693424	0.674389	0.684222	0.725375	0.676119	0.671647
PE036	TZMI1026	PVA	0.677353	0.67663	0.683579	0.658147	0.70029	0.694565	0.665418	0.701399	0.685308	0.694047	0.693612	0.708159	0.696526	0.705687	0.690678	0.679272	0.696709	0.683913	0.689114	0.674902
PE159	TZMI1148	STR	0.677241	0.715904	0.687012	0.728755	0.662823	0.665705	0.659232	0.676542	0.67052	0.680229	0.680317	0.715745	0.680642	0.671655	0.675027	0.6582	0.662511	0.673946	0.664165	0.654133
PE161	TZMI1151	STR	0.677217	0.715737	0.683643	0.736724	0.667023	0.663246	0.656941	0.680031	0.671916	0.681778	0.686094	0.692034	0.680172	0.670552	0.67451	0.657351	0.668408	0.675462	0.660858	0.655657
PE177	TZMI1171	STR	0.676763	0.662679	0.691257	0.653146	0.678913	0.665533	0.653936	0.681607	0.682456	0.678524	0.68481	0.670849	0.671413	0.669221	0.677147	0.668065	0.673558	0.676632	0.658503	0.673439
PE586	90204	Productive	0.676706	0.661578	0.678512	0.644437	0.861036	0.698859	0.659563	0.692156	0.701933	0.691471	0.684663	0.692185	0.719749	0.711632	0.700453	0.725313	0.715008	0.7046	0.695548	0.707289
PE116	TZMI957	STR	0.676692	0.707794	0.679872	0.71027	0.670648	0.691439	0.692689	0.669497	0.682181	0.7	0.688608	0.674069	0.677889	0.678525	0.69306	0.686133	0.683945	0.682522	0.66656	0.687916
PE375	TZMI793	Productive	0.676691	0.668463	0.674443	0.653647	0.696011	0.692778	0.666702	0.696993	0.67985	0.685238	0.675812	0.719628	0.692033	0.686466	0.6908	0.686772	0.694754	0.680344	0.676209	0.676439
PE245	TZMI870	STR	0.676558	0.733927	0.662793	0.712372	0.6805	0.682818	0.832841	0.69593	0.669908	0.679655	0.689359	0.707561	0.697012	0.677632	0.682653	0.682759	0.703234	0.671101	0.771151	0.68626
PE456	TZMI1321	DT	0.676322	0.675016	0.681117	0.656495	0.759019	0.699115	0.676533	0.690987	0.702365	0.695294	0.695413	0.684563	0.702017	0.699368	0.692415	0.68637	0.6862	0.699004	0.694479	0.68368
PE169	TZMI1162	STR	0.676305	0.662744	0.711224	0.651908	0.684007	0.672526	0.660399	0.680909	0.670555	0.683717	0.678452	0.67959	0.676092	0.671453	0.673007	0.661367	0.673668	0.667062	0.676775	0.66771
PE134	TZMI1195	STR	0.676233	0.664344	0.69011	0.655761	0.681314	0.667165	0.654859	0.684467	0.68344	0.681559	0.684222	0.673843	0.674264	0.670122	0.681442	0.666211	0.673936	0.67854	0.659776	0.674537
PE313	TZMI2025	Productive	0.676094	0.674576	0.688426	0.694104	0.684346	0.67141	0.667705	0.694222	0.680265	0.6898	0.705277	0.681583	0.687284	0.678564	0.68163	0.662656	0.671642	0.682188	0.66589	0.666026
PE149	TZMI1173	STR	0.67605	0.747789	0.698854	0.773225	0.653562	0.66062	0.650254	0.665389	0.670861	0.668368	0.679522	0.673719	0.67145	0.666315	0.671573	0.644105	0.657734	0.676662	0.662674	0.651334
PE118	TZMI967	STR	0.676041	0.717691	0.689026	0.729816	0.663863	0.663022	0.660562	0.674648	0.670273	0.68145	0.678767	0.708278	0.676535	0.669692	0.669713	0.658184	0.661438	0.673297	0.666523	0.654391
PE449	TZMI1301	DT	0.675971	0.663034	0.674768	0.656417	0.745664	0.677248	0.667842	0.686602	0.707082	0.68683	0.689836	0.687688	0.674973	0.678434	0.689457	0.702584	0.686837	0.707357	0.66772	0.6843
PE535	TZMI805	QPM	0.675963	0.671137	0.679582	0.674941	0.679181	0.67265	0.666309	0.692759	0.687445	0.686566	0.697025	0.729744	0.68315	0.680505	0.683573	0.672603	0.674877	0.698639	0.666913	0.664962
PE096	TZMI930	STR	0.675945	0.808598	0.66941	0.828523	0.656349	0.679001	0.776302	0.694657	0.675282	0.682311	0.685874	0.680464	0.69592	0.681607	0.676243	0.667706	0.687185	0.677542	0.739904	0.678429
PE073	TZMI2038	PVA	0.675765	0.69626	0.679299	0.696074	0.677744	0.68738	0.698215	0.679804	0.681105	0.696055	0.685321	0.6701	0.67844	0.678134	0.689799	0.691111	0.68434	0.681668	0.668117	0.687634
PE526	TZMI799	QPM	0.675738	0.670388	0.688771	0.666596	0.745869	0.694841	0.662805	0.688385	0.698164	0.691784	0.698083	0.698793	0.70791	0.697604	0.695028	0.679532	0.689893	0.702135	0.690728	0.673117
PE569	89248	Productive	0.675678	0.681211	0.688549	0.659325	0.703374	0.722586	0.676658	0.699851	0.680667	0.760274	0.713465	0.705165	0.713932	0.735812	0.719449	0.700161	0.7079	0.686855	0.724863	0.692025
PE422	TZMI1358	DT	0.6756	0.71768	0.712087	0.764321	0.652386	0.661652	0.655528	0.6726	0.67625	0.676716	0.68072	0.678931	0.671342	0.663274	0.677618	0.644729	0.657143	0.68047	0.667966	0.656974
PE254	TZMI871	STR	0.675508	0.736792	0.668468	0.723161	0.676644	0.778624	0.789822	0.687077	0.679645	0.694426	0.687342	0.682001	0.776874	0.742584	0.741873	0.68295	0.721442	0.687716	0.758345	0.69267
PE074	TZMI2039	PVA	0.675378	0.663466	0.70999	0.653202	0.683081	0.672632	0.65959	0.680725	0.669744	0.686362	0.677508	0.676046	0.672754	0.669724	0.673871	0.657496	0.672233	0.666486	0.672288	0.665059
PE468	TZMI1374	DT	0.675344	0.7	0.663591	0.686448	0.679533	0.673207	0.774836	0.687197	0.675011	0.672745	0.689908	0.73177	0.696769	0.686	0.687013	0.715571	0.719767	0.672561	0.743872	0.706926
PE140	TZMI1198	STR	0.675117	0.705183	0.669803	0.710013	0.671758	0.66713	0.660446	0.675433	0.667474	0.671841	0.680103	0.701226	0.679349	0.674556	0.678556	0.66976	0.671755	0.668901	0.663529	0.662615
PE503	TZMI850	EARLY	0.675	0.722175	0.660262	0.701392	0.680547	0.680179	0.828062	0.694925	0.669273	0.676717	0.687085	0.712154	0.693368	0.674466	0.681264	0.681234	0.701851	0.670112	0.763623	0.683191
PE031	TZMI1088	PVA	0.674807	0.659728	0.671799	0.656115	0.687232	0.679377	0.661242	0.688223	0.661687	0.672619	0.67791	0.695492	0.691234	0.684867	0.68132	0.683157	0.683358	0.664458	0.668507	0.671875
PE317	TZMI1138	Productive	0.674527	0.66574	0.709739	0.660446	0.670994	0.674792	0.661853	0.685079	0.679772	0.683604	0.672752	0.674581	0.669568	0.660726	0.67131	0.658608	0.671338	0.675285	0.664629	0.66068
PE115	TZMI956	STR	0.674494	0.697463	0.678995	0.698707	0.674211	0.687527	0.70223	0.680524	0.682379	0.698883	0.68608	0.670522	0.678352	0.681561	0.690915	0.692969	0.684646	0.682246	0.669362	0.688884
PE098	TZMI934	STR	0.674482	0.808755	0.662895	0.833369	0.651005	0.674295	0.774064	0.690303	0.677433	0.681145	0.679754	0.677471	0.692357	0.675154	0.672936	0.665831	0.684316	0.679917	0.729755	0.675042
PE494	TZMI727	EARLY	0.674477	0.662829	0.685665	0.661095	0.687718	0.68675	0.663381	0.681983	0.696364	0.685169	0.752346	0.707355	0.702548	0.716718	0.694321	0.667924	0.677504	0.70112	0.68284	0.668446
PE099	TZMI937	STR	0.674401	0.715537	0.673265	0.718929	0.66965	0.668564	0.668992	0.67725	0.667752	0.678688	0.685702	0.699745	0.681509	0.675924	0.679931	0.670062	0.673712	0.670605	0.676703	0.660921
PE030	TZMI1087	PVA	0.674372	0.664117	0.673604	0.661273	0.693081	0.687487	0.660578	0.687665	0.670598	0.682085	0.682088	0.715475	0.691569	0.698157	0.691818	0.69148	0.690537	0.672297	0.681009	0.677841
PE092	TZMI920	STR	0.674287	0.809819	0.670757	0.844925	0.667122	0.680021	0.758523	0.693408	0.672447	0.673014	0.698269	0.673913	0.691492	0.68067	0.680696	0.671681	0.686858	0.676261	0.738778	0.690396
PE457	TZMI1323	DT	0.674284	0.673203	0.682065	0.654656	0.75542	0.696134	0.675074	0.693177	0.697735	0.694735	0.694933	0.682555	0.701129	0.69448	0.691354	0.684973	0.681904	0.696545	0.692999	0.683933
PE122	TZMI971	STR	0.673982	0.704854	0.673536	0.711359	0.671495	0.666667	0.663166	0.678124	0.668556	0.675534	0.684199	0.704937	0.681741	0.678957	0.680592	0.671327	0.67272	0.67062	0.667329	0.663819
PE505	TZMI814	QPM	0.673951	0.678378	0.677426	0.671156	0.677176	0.670695	0.66085	0.686632	0.685374	0.683871	0.696235	0.718777	0.688371	0.687959	0.68874	0.681402	0.684954	0.695165	0.671368	0.673918
PE541	TZMI717	Productive	0.673856	0.662664	0.687903	0.663491	0.689034	0.687025	0.663906	0.682506	0.69658	0.685082	0.751411	0.704287	0.698972	0.712375	0.694149	0.667846	0.676471	0.702009	0.682688	0.667751
PE465	TZMI1331	DT	0.673822	0.670879	0.698038	0.66135	0.731683	0.691737	0.681614	0.695778	0.690504	0.691227	0.696524	0.693681	0.69517	0.698967	0.689499	0.679608	0.689891	0.691785	0.69235	0.675815
PE167	TZMI1160	STR	0.673812	0.6677	0.710465	0.659588	0.67007	0.671809	0.661428	0.679345	0.680531	0.681908	0.669334	0.674538	0.66842	0.658388	0.667174	0.659597	0.672824	0.674261	0.665262	0.665145
PE602	TZMI103	Productive	0.673809	0.686171	0.680681	0.671865	0.68164	0.686709	0.688826	0.709546	0.690166	0.89388	0.696893	0.693392	0.682138	0.680358	0.690863	0.671872	0.685121	0.696885	0.671527	0.67537
PE130	TZMI1205	STR	0.673757	0.773867	0.671053	0.799599	0.650106	0.66364	0.671855	0.671793	0.674935	0.672759	0.683418	0.665814	0.675192	0.672454	0.667313	0.680842	0.686881	0.674951	0.652319	0.680392
PE068	TZMI2033	PVA	0.673688	0.667342	0.708911	0.661352	0.670131	0.671053	0.660414	0.67854	0.678743	0.680267	0.66986	0.672879	0.669593	0.658085	0.66833	0.658391	0.671362	0.67209	0.663655	0.665007
PE464	TZMI1330	DT	0.673658	0.674451	0.693649	0.654706	0.731674	0.687175	0.670567	0.685196	0.680713	0.688219	0.693989	0.689107	0.688493	0.694786	0.686947	0.678012	0.68459	0.68224	0.687314	0.67639
PE168	TZMI1161	STR	0.673604	0.664173	0.705225	0.654093	0.685492	0.666489	0.659008	0.681657	0.669085	0.680473	0.674284	0.672755	0.66867	0.661868	0.669167	0.655115	0.668969	0.665899	0.663016	0.6609
PE572	89274	Founder	0.67359	0.679143	0.682235	0.669881	0.693924	0.70606	0.693635	0.72216	0.700689	1	0.700649	0.699391	0.696021	0.693197	0.707976	0.667872	0.680301	0.7051	0.68494	0.670037
PE056	TZMI1050	PVA	0.673559	0.656634	0.665817	0.649309	0.693109	0.681633	0.654128	0.681899	0.673017	0.673535	0.679272	0.715416	0.688191	0.694385	0.689088	0.688957	0.686348	0.670829	0.678852	0.67306
PE101	TZMI939	STR	0.672875	0.858134	0.666667	0.889902	0.656513	0.681914	0.745203	0.684649	0.677664	0.678238	0.682597	0.68089	0.692831	0.672122	0.683208	0.661918	0.676897	0.681287	0.719596	0.68348
PE228	TZMI1187	STR	0.672767	0.760218	0.681903	0.789203	0.648941	0.657928	0.648401	0.665504	0.668071	0.663607	0.677677	0.667407	0.675898	0.667577	0.671162	0.648976	0.661159	0.673496	0.658964	0.655374
PE266	TZMI901	STR	0.672763	0.712437	0.686153	0.712179	0.6886	0.695388	0.66926	0.693211	0.688351	0.688687	0.696575	0.697906	0.703618	0.705926	0.698117	0.675382	0.686025	0.691868	0.688018	0.672028
PE055	TZMI1049	PVA	0.672727	0.655213	0.666213	0.646131	0.692186	0.680653	0.652849	0.681179	0.67005	0.671963	0.678071	0.714713	0.686899	0.692806	0.68904	0.688441	0.685992	0.667647	0.677531	0.671706
PE390	TZMI761	Productive	0.672618	0.818919	0.660424	0.842329	0.654774	0.678133	0.827075	0.693015	0.670064	0.678158	0.682359	0.66271	0.692824	0.674797	0.674809	0.673614	0.679543	0.670343	0.760633	0.680507
PE100	TZMI938	STR	0.672526	0.936195	0.659252	0.856648	0.657028	0.698292	0.750687	0.686404	0.680879	0.679961	0.676869	0.678982	0.714012	0.694274	0.692216	0.667813	0.678699	0.684634	0.734307	0.681015
PE088	TZMI954	STR	0.672305	0.800716	0.672752	0.805485	0.66997	0.691797	0.661311	0.676522	0.682659	0.691873	0.680653	0.675362	0.745013	0.726353	0.695507	0.667638	0.677932	0.683764	0.688425	0.671257
PE571	89260	Productive	0.672154	0.676592	0.680751	0.66587	0.681163	0.682945	0.670597	0.69787	0.69597	0.691111	0.801415	0.689404	0.687187	0.723602	0.690445	0.665283	0.671265	0.694733	0.675459	0.661249
PE054	TZMI1047	PVA	0.672088	0.654999	0.669933	0.650322	0.683347	0.679706	0.652579	0.683488	0.667289	0.673827	0.682742	0.710062	0.683068	0.686578	0.687459	0.686225	0.686383	0.664472	0.664628	0.668864
PE103	TZMI941	STR	0.672028	0.85828	0.66547	0.9	0.655136	0.683195	0.743702	0.686503	0.680229	0.679222	0.684824	0.679379	0.690015	0.673722	0.680492	0.66319	0.680077	0.683945	0.717781	0.680831
PE448	TZMI1300	DT	0.671998	0.677726	0.685844	0.662671	0.748942	0.694622	0.667982	0.69558	0.698576	0.693032	0.689979	0.69239	0.692926	0.687513	0.694059	0.690411	0.696311	0.698995	0.683204	0.689432
PE392	TZMI762	Productive	0.671984	0.759518	0.692721	0.757066	0.687641	0.695242	0.748611	0.699488	0.677914	0.692478	0.712258	0.690994	0.706576	0.706365	0.697696	0.67361	0.684943	0.684861	0.747821	0.678287
PE095	TZMI926	STR	0.671973	0.953563	0.663863	0.858009	0.654145	0.700168	0.743808	0.681461	0.679221	0.678618	0.682182	0.676658	0.719497	0.700693	0.696827	0.666287	0.680172	0.684176	0.730666	0.678766
PE312	TZMI1313	Productive	0.671845	0.665554	0.7027	0.655378	0.687151	0.667454	0.657685	0.679153	0.670586	0.681677	0.674925	0.67201	0.670024	0.662185	0.670432	0.65454	0.669561	0.665116	0.665605	0.662634
PE064	TZMI2005	PVA	0.671259	0.665231	0.676769	0.64683	0.676913	0.678549	0.651216	0.696762	0.665482	0.683071	0.693599	0.701649	0.677147	0.682028	0.67906	0.669901	0.676133	0.666021	0.671668	0.660238
PE050	TZMI1092	PVA	0.671259	0.664002	0.671001	0.648865	0.672966	0.67824	0.657901	0.695667	0.661114	0.689569	0.676197	0.702211	0.682667	0.68031	0.688075	0.681689	0.684361	0.658015	0.667395	0.672497
PE086	TZMI2003	PVA	0.671106	0.665852	0.67819	0.660943	0.686561	0.689235	0.656875	0.687459	0.682682	0.6875	0.686331	0.706392	0.68985	0.682948	0.692541	0.668618	0.680914	0.683878	0.669252	0.658428
PE104	TZMI942	STR	0.670775	0.78826	0.661865	0.799895	0.677037	0.685076	0.726213	0.678291	0.667243	0.678525	0.683862	0.682694	0.707717	0.692179	0.68766	0.669251	0.68814	0.668896	0.720302	0.677005
PE574	89291	Productive	0.670696	0.679143	0.676928	0.667344	0.702229	0.686531	0.679829	0.7	0.686021	0.70837	0.712644	0.70984	0.69615	0.697576	0.700716	0.670128	0.682358	0.691829	0.676656	0.66822
PE032	TZMI1089	PVA	0.670617	0.662022	0.670341	0.660072	0.690942	0.681856	0.660548	0.685193	0.667825	0.678139	0.691602	0.720476	0.688031	0.687303	0.686291	0.678905	0.688012	0.671685	0.677101	0.667995
PE060	TZMI1018	PVA	0.670571	0.658165	0.668672	0.650365	0.677794	0.677726	0.645824	0.695378	0.67044	0.681898	0.684121	0.706484	0.670719	0.672974	0.680265	0.664492	0.671991	0.6712	0.665646	0.651618
PE107	TZMI946	STR	0.670369	0.815491	0.661746	0.812855	0.661026	0.674968	0.777392	0.68877	0.666739	0.677444	0.684216	0.669567	0.685499	0.666071	0.683595	0.673548	0.682037	0.669011	0.738471	0.677075
PE565	89223	Productive	0.67027	0.678758	0.691674	0.661463	0.722303	0.713586	0.678788	0.704004	0.703075	0.802348	0.702491	0.708772	0.708027	0.72279	0.708892	0.684118	0.69638	0.711803	0.703006	0.668363
PE599	TZMI 302	Productive	0.670255	0.788603	0.66791	0.850261	0.656473	0.675084	0.781544	0.690305	0.677862	0.68176	0.681522	0.669099	0.687896	0.674502	0.681497	0.664875	0.676003	0.681857	0.731533	0.673704
PE084	TZMI2049	PVA	0.669872	0.673267	0.674263	0.666954	0.697298	0.699101	0.675554	0.698842	0.677743	0.698656	0.697123	0.715737	0.69427	0.690532	0.702009	0.67491	0.692587	0.683311	0.674433	0.671297
PE492	TZMI2020	DT	0.669616	0.671536	0.683414	0.698688	0.673229	0.673341	0.664947	0.685486	0.681468	0.687665	0.69822	0.678857	0.677754	0.673885	0.685764	0.660367	0.679318	0.680846	0.666772	0.660798
PE043	TZMI1071-2	PVA	0.669271	0.66856	0.669178	0.653737	0.682322	0.693268	0.662112	0.699346	0.682012	0.690157	0.681134	0.702878	0.687226	0.688739	0.69405	0.671499	0.675564	0.681239	0.669428	0.672021
PE085	TZMI2046	PVA	0.66882	0.663996	0.666951	0.658129	0.688525	0.688779	0.656101	0.698124	0.673932	0.682201	0.683629	0.699565	0.687771	0.683574	0.688379	0.671453	0.68501	0.673696	0.670292	0.663941
PE447	TZMI1299	DT	0.668636	0.663416	0.675541	0.652894	0.739604	0.67486	0.666443	0.693324	0.687442	0.688749	0.680515	0.676099	0.67796	0.674894	0.688325	0.699824	0.699333	0.682527	0.671233	0.695928
PE105	TZMI943	STR	0.668555	0.812789	0.66587	0.818172	0.65868	0.684742	0.730194	0.686818	0.67158	0.683265	0.68294	0.679231	0.710197	0.698147	0.689149	0.66314	0.682018	0.674308	0.720988	0.675602
PE124	TZMI973	STR	0.668518	0.705325	0.683773	0.719823	0.673776	0.668103	0.665472	0.679188	0.678865	0.67868	0.693678	0.697246	0.687261	0.676879	0.679636	0.673683	0.671629	0.681219	0.672625	0.665339
PE135	TZMI1209	STR	0.66835	0.706853	0.684513	0.726032	0.674092	0.666913	0.666737	0.682057	0.677942	0.68007	0.690638	0.69419	0.686569	0.674102	0.676978	0.673578	0.670141	0.68086	0.672165	0.664069
PE040	TZMI1069	PVA	0.668128	0.665518	0.671226	0.654585	0.67618	0.68012	0.658988	0.694228	0.666446	0.679264	0.67811	0.703852	0.680087	0.681662	0.683928	0.670298	0.675369	0.661998	0.664546	0.65929
PE128	TZMI1203	STR	0.668121	0.701882	0.680101	0.720475	0.674637	0.665671	0.663383	0.680799	0.676898	0.680369	0.69043	0.694988	0.686034	0.673328	0.675158	0.670598	0.667907	0.677866	0.667897	0.663582
PE334	TZMI2052	Productive	0.667919	0.709549	0.676859	0.712033	0.682415	0.680801	0.666127	0.687668	0.688955	0.686409	0.687365	0.686019	0.692742	0.694043	0.689121	0.667765	0.676553	0.688026	0.67284	0.665201
PE123	TZMI972	STR	0.667298	0.705429	0.678519	0.718783	0.676223	0.665753	0.663459	0.680802	0.679665	0.679036	0.692153	0.696239	0.683606	0.67237	0.675844	0.67114	0.669367	0.677472	0.668369	0.663231
PE117	TZMI958	STR	0.667095	0.705084	0.678609	0.723707	0.675376	0.668316	0.669866	0.683534	0.680004	0.683307	0.687257	0.690657	0.685169	0.673375	0.679925	0.670025	0.667417	0.682411	0.668155	0.6622
PE111	TZMI949	STR	0.667088	0.802215	0.659361	0.810388	0.657556	0.680427	0.744149	0.688062	0.671739	0.683536	0.682377	0.677172	0.694509	0.681137	0.681016	0.659763	0.682565	0.675858	0.719629	0.672276
PE108	TZMI947	STR	0.667084	0.783815	0.665701	0.847031	0.657564	0.674027	0.7765	0.688845	0.676629	0.680138	0.678556	0.670013	0.687381	0.675016	0.678983	0.662639	0.673278	0.68034	0.732431	0.670945
PE110	TZMI916	STR	0.666494	0.831253	0.659474	0.840204	0.65749	0.674907	0.808013	0.690173	0.670486	0.673811	0.684139	0.667541	0.692936	0.678943	0.672967	0.674903	0.684663	0.671905	0.761396	0.681376
PE362	TZMI770	Productive	0.66649	0.739218	0.672095	0.749893	0.661643	0.680632	0.66003	0.685034	0.674841	0.676001	0.684435	0.680678	0.686243	0.683858	0.687649	0.665131	0.671577	0.678837	0.67237	0.665678
PE046	TZMI1032	PVA	0.66642	0.667377	0.672367	0.651324	0.694809	0.679746	0.650915	0.693314	0.674246	0.68155	0.686648	0.715753	0.683811	0.690805	0.684752	0.677727	0.678458	0.67536	0.67076	0.667972
PE012	TZMI1045	PVA	0.666319	0.678249	0.671668	0.68069	0.680213	0.686363	0.667227	0.695416	0.680164	0.69162	0.701784	0.694216	0.687328	0.685236	0.683091	0.668283	0.678385	0.683843	0.671872	0.657033
PE276	TZMI900	STR	0.666315	0.699872	0.68117	0.709426	0.67811	0.679775	0.67014	0.681718	0.683963	0.683424	0.686279	0.684199	0.693934	0.693949	0.683903	0.672663	0.678579	0.688317	0.68018	0.669732
PE039	TZMI1055	PVA	0.666288	0.657769	0.688689	0.646263	0.676489	0.674628	0.650166	0.683	0.65739	0.679872	0.68179	0.700815	0.681685	0.683862	0.682672	0.663844	0.670279	0.660707	0.684598	0.657113
PE331	TZSTRI124	Productive	0.665725	0.807821	0.658365	0.815183	0.653765	0.676871	0.744489	0.685593	0.668938	0.680268	0.677572	0.674608	0.694539	0.677528	0.67955	0.658423	0.678362	0.67174	0.712658	0.672659
PE585	90188	Productive	0.665606	0.670147	0.683937	0.651016	0.84796	0.716742	0.664393	0.692299	0.697709	0.692683	0.700186	0.701703	0.723099	0.725933	0.706791	0.707334	0.712143	0.701355	0.705295	0.69384
PE083	TZMI2048	PVA	0.665304	0.65971	0.664677	0.665871	0.674096	0.680544	0.655128	0.691265	0.670027	0.685835	0.69814	0.693949	0.681611	0.68075	0.683985	0.667163	0.679746	0.67474	0.665422	0.658998
PE539	TZMI716	Productive	0.665214	0.798545	0.655896	0.80999	0.649511	0.669544	0.743648	0.674957	0.657155	0.671165	0.675678	0.672062	0.688681	0.672331	0.673816	0.655204	0.674766	0.660171	0.709823	0.669328
PE097	TZMI931	STR	0.665029	0.848386	0.675404	0.833438	0.661108	0.707966	0.721778	0.679826	0.679753	0.684898	0.682793	0.676713	0.737764	0.722584	0.70368	0.668425	0.681134	0.684466	0.74368	0.677564
PE052	TZMI1063-2	PVA	0.664691	0.667802	0.676946	0.659543	0.690123	0.674554	0.654526	0.684814	0.670385	0.669318	0.6806	0.706273	0.682149	0.676621	0.681946	0.669946	0.672947	0.672049	0.668416	0.668008
PE044	TZMI1095-1	PVA	0.664503	0.659067	0.665506	0.650516	0.67701	0.68301	0.644692	0.699336	0.663443	0.68097	0.67887	0.694403	0.674769	0.675592	0.685338	0.664914	0.669538	0.660268	0.653481	0.663016
PE037	TZMI1028	PVA	0.664489	0.668892	0.670368	0.654184	0.694219	0.683434	0.654079	0.691875	0.676817	0.683619	0.682728	0.711934	0.682075	0.690194	0.688773	0.678256	0.678497	0.677792	0.677565	0.671677
PE045	TZMI1095-2	PVA	0.664456	0.658157	0.665414	0.650723	0.676371	0.683822	0.643084	0.698904	0.662679	0.678463	0.676658	0.692545	0.674334	0.676558	0.684914	0.663301	0.665298	0.658632	0.655637	0.660143
PE007	TZMI990	PVA	0.664328	0.681954	0.666948	0.689603	0.67263	0.677688	0.662101	0.689659	0.67517	0.690973	0.692859	0.691382	0.673548	0.673352	0.678564	0.657098	0.667517	0.679552	0.664664	0.644482
PE025	TZMI1100	PVA	0.664313	0.664228	0.665795	0.653699	0.678398	0.678466	0.662039	0.698597	0.673203	0.684102	0.688123	0.69381	0.685264	0.684511	0.683808	0.675256	0.67965	0.67537	0.664577	0.666772
PE023	TZMI1014	PVA	0.664289	0.676477	0.679721	0.670907	0.677617	0.679859	0.663894	0.690856	0.673648	0.684256	0.700687	0.689644	0.680364	0.68728	0.683915	0.666326	0.681546	0.678114	0.677459	0.654777
PE087	TZMI951	STR	0.664138	0.794056	0.663671	0.812421	0.665329	0.685346	0.654938	0.67303	0.67476	0.689922	0.680883	0.671044	0.743887	0.722609	0.6837	0.66058	0.673134	0.675326	0.682132	0.663539
PE554	87014	Founder	0.664092	0.657248	0.671943	0.645912	1	0.71448	0.650882	0.681245	0.71705	0.693924	0.689981	0.691415	0.725681	0.709981	0.695573	0.686997	0.686612	0.71818	0.687371	0.671572
PE102	TZMI940	STR	0.663941	0.804202	0.660566	0.861671	0.660988	0.671329	0.725327	0.683607	0.666884	0.677783	0.686326	0.680042	0.694356	0.673652	0.679493	0.666978	0.677155	0.668615	0.71589	0.678025
PE240	TZMI902	STR	0.663594	0.719798	0.674907	0.742296	0.680701	0.681398	0.661154	0.684664	0.677287	0.679304	0.695006	0.688057	0.689221	0.693141	0.689319	0.66228	0.673053	0.681435	0.680071	0.664607
PE027	TZMI1084	PVA	0.663535	0.653625	0.673717	0.64546	0.692756	0.680182	0.660612	0.687404	0.666994	0.679093	0.683199	0.708164	0.686352	0.678882	0.686177	0.661166	0.672618	0.668666	0.664328	0.656712
PE082	TZMI2045	PVA	0.663387	0.661332	0.66913	0.655609	0.686714	0.681335	0.651805	0.692904	0.667337	0.677218	0.6801	0.701181	0.683337	0.680104	0.683908	0.664744	0.677552	0.667113	0.668703	0.656297
PE014	TZMI1001	PVA	0.663343	0.676628	0.666176	0.688356	0.674633	0.676314	0.660013	0.687127	0.679002	0.680613	0.690115	0.683877	0.6691	0.668902	0.67937	0.657928	0.668541	0.683946	0.655238	0.648494
PE536	TZMI714	Productive	0.662928	0.657115	0.657116	0.651111	0.845062	0.700296	0.662303	0.681738	0.718974	0.683344	0.673543	0.691995	0.716624	0.691623	0.700823	0.677062	0.677293	0.710858	0.687434	0.671462
PE002	TZMI1057	PVA	0.66289	0.675725	0.664936	0.679703	0.666738	0.679045	0.664948	0.69598	0.682049	0.690408	0.685754	0.6897	0.671456	0.669597	0.688784	0.658395	0.668659	0.683172	0.660771	0.652968
PE015	TZMI1002	PVA	0.662577	0.671101	0.662119	0.677565	0.674391	0.674968	0.657906	0.682564	0.671989	0.676315	0.688853	0.680397	0.668823	0.668664	0.678961	0.653806	0.6672	0.67649	0.653676	0.646589
PE106	TZMI944	STR	0.662114	0.806908	0.655619	0.833121	0.651744	0.669749	0.726208	0.670269	0.663375	0.677416	0.679112	0.674296	0.688786	0.674963	0.671841	0.65747	0.673844	0.668527	0.705233	0.670233
PE011	TZMI997	PVA	0.661908	0.677111	0.660588	0.684899	0.664752	0.67238	0.662174	0.685498	0.667636	0.680469	0.685024	0.678689	0.665464	0.664678	0.678943	0.656036	0.664898	0.671211	0.656873	0.652856
PE059	TZMI1017	PVA	0.661871	0.655797	0.661037	0.646594	0.675005	0.673632	0.648467	0.687954	0.660214	0.674449	0.679923	0.704628	0.673871	0.669962	0.683806	0.660113	0.667231	0.661498	0.65726	0.65313
PE112	TZMI950	STR	0.661802	0.837714	0.660807	0.971064	0.651933	0.673663	0.724048	0.673115	0.675926	0.674446	0.684774	0.674931	0.679384	0.668167	0.669372	0.656147	0.672712	0.678917	0.709108	0.670037
PE333	TZMI2051	Productive	0.661566	0.685921	0.668235	0.678723	0.680347	0.700656	0.677276	0.701714	0.684967	0.691688	0.694521	0.704225	0.690806	0.691868	0.705895	0.676336	0.690838	0.690507	0.679498	0.667264
PE008	TZMI1040	PVA	0.661431	0.682132	0.665944	0.684271	0.682624	0.686248	0.667295	0.693576	0.674521	0.696306	0.698451	0.692931	0.683263	0.682018	0.681702	0.660218	0.673918	0.679983	0.671414	0.653174
PE042	TZMI1071-1	PVA	0.661327	0.668168	0.673613	0.649727	0.688451	0.69125	0.65226	0.696208	0.675914	0.691647	0.687422	0.708632	0.691167	0.692372	0.690867	0.6607	0.673913	0.676325	0.674948	0.662544
PE490	TZMI2027	DT	0.661311	0.813826	0.651264	0.8465	0.644915	0.666308	0.728191	0.665474	0.660687	0.673634	0.672418	0.670861	0.680694	0.664515	0.669047	0.65192	0.666417	0.66247	0.701041	0.665346
PE028	TZMI1079	PVA	0.661277	0.65776	0.657481	0.649861	0.685487	0.667797	0.650925	0.690125	0.654216	0.6817	0.675989	0.698075	0.679534	0.673461	0.676941	0.660987	0.675836	0.65279	0.659329	0.656488
PE003	TZMI986	PVA	0.661019	0.676022	0.670877	0.67474	0.677841	0.68391	0.669244	0.693665	0.676375	0.69815	0.698031	0.686356	0.68026	0.680186	0.682034	0.659654	0.672563	0.68169	0.666389	0.647727
PE076	TZMI2044	PVA	0.66097	0.6638	0.668653	0.652757	0.671284	0.67904	0.649257	0.691784	0.658388	0.672985	0.68559	0.695986	0.676628	0.676907	0.68006	0.660822	0.666104	0.658542	0.660636	0.656534
PE053	TZMI1046	PVA	0.66079	0.656064	0.655779	0.642522	0.691307	0.676969	0.650011	0.682538	0.668776	0.674614	0.671477	0.712607	0.682546	0.68014	0.683398	0.676655	0.674414	0.669933	0.664503	0.661774
PE001	TZMI985	PVA	0.660562	0.668525	0.661314	0.67558	0.672428	0.67037	0.660775	0.69073	0.674774	0.689853	0.691649	0.686061	0.668212	0.670802	0.668994	0.656415	0.665566	0.677519	0.658256	0.646264
PE026	TZMI1078	PVA	0.660354	0.836764	0.647041	0.815081	0.660375	0.662221	0.770307	0.692916	0.662328	0.673065	0.677847	0.661824	0.675642	0.659983	0.671423	0.672052	0.679018	0.663732	0.74732	0.676513
PE010	TZMI1044	PVA	0.660344	0.676753	0.667146	0.674336	0.674008	0.678794	0.658839	0.687459	0.676527	0.686804	0.699229	0.690686	0.677852	0.687943	0.67983	0.656756	0.671197	0.680359	0.670606	0.650632
PE561	89182-2	Productive	0.660331	0.733693	0.676709	0.72804	0.678571	0.686074	0.661479	0.691561	0.675772	0.684525	0.696525	0.690487	0.695596	0.69472	0.694359	0.656961	0.670959	0.676484	0.679111	0.661411
PE057	TZMI1065-1	PVA	0.660309	0.664746	0.666737	0.655482	0.674591	0.671938	0.649435	0.684737	0.661156	0.675687	0.676815	0.698285	0.669557	0.664044	0.674497	0.657068	0.666667	0.660262	0.657182	0.657594
PE109	TZMI948	STR	0.660197	0.790938	0.663678	0.844711	0.66498	0.676508	0.713276	0.68568	0.667755	0.679114	0.686482	0.685398	0.689611	0.676657	0.678994	0.66282	0.671293	0.666377	0.715743	0.671219
PE553	Z28	Founder	0.660185	0.842288	0.656836	1	0.645912	0.668492	0.7251	0.67086	0.674696	0.669881	0.680051	0.672729	0.678033	0.6635	0.666954	0.652319	0.669224	0.675406	0.705827	0.667717
PE029	TZMI1085	PVA	0.660154	0.661141	0.662956	0.660229	0.676773	0.674137	0.651828	0.680988	0.663983	0.677157	0.679217	0.694144	0.677475	0.67753	0.675137	0.6697	0.678755	0.666079	0.664725	0.659893
PE009	TZMI992	PVA	0.659889	0.675647	0.659728	0.678972	0.671349	0.67551	0.655016	0.687152	0.673677	0.686478	0.689102	0.67868	0.670853	0.675908	0.672576	0.654025	0.664845	0.675658	0.656575	0.647235
PE113	TZMI917	STR	0.659833	0.842155	0.650519	0.825304	0.662681	0.667505	0.773347	0.694184	0.664828	0.67814	0.678369	0.661936	0.687751	0.670027	0.676811	0.673049	0.680887	0.667998	0.751813	0.677018
PE058	TZMI1065-2	PVA	0.659792	0.664989	0.663328	0.654506	0.673241	0.672811	0.645976	0.683606	0.658207	0.675214	0.675182	0.698385	0.670391	0.661969	0.671093	0.657972	0.668723	0.65805	0.654885	0.658057
PE335	TZMI2050	Productive	0.659753	0.675043	0.666983	0.670525	0.675736	0.67524	0.664561	0.688428	0.6663	0.694573	0.689869	0.697354	0.683684	0.682148	0.679077	0.660526	0.675256	0.674572	0.667511	0.649393
PE573	89277	Productive	0.659733	0.674935	0.671968	0.672822	0.694756	0.705717	0.688512	0.707151	0.694685	0.892911	0.695822	0.693306	0.686287	0.686039	0.701826	0.663044	0.670511	0.699068	0.676144	0.659944
PE081	TZMI2006	PVA	0.659534	0.660452	0.668031	0.653731	0.683457	0.680969	0.6602	0.687969	0.661639	0.67523	0.684356	0.70638	0.683308	0.673862	0.681365	0.655949	0.670233	0.664448	0.660609	0.645657
PE020	TZMI980	PVA	0.659465	0.678041	0.663696	0.684142	0.668559	0.681107	0.664192	0.696301	0.678516	0.685541	0.689908	0.686132	0.671608	0.674543	0.691971	0.659615	0.66827	0.681156	0.660339	0.648984
PE051	TZMI1063-1	PVA	0.65912	0.660351	0.665823	0.65794	0.6918	0.673376	0.652611	0.684385	0.669668	0.669148	0.674605	0.707393	0.682121	0.673397	0.680604	0.667998	0.671416	0.668202	0.660485	0.665321
PE089	TZMI912	STR	0.65912	0.855495	0.649541	0.842515	0.656983	0.671456	0.765308	0.692798	0.664418	0.679426	0.681991	0.673138	0.685848	0.67491	0.66789	0.660167	0.680708	0.666196	0.728867	0.670002
PE049	TZMI2007	PVA	0.658995	0.670363	0.665174	0.670059	0.677436	0.683196	0.657122	0.688197	0.66822	0.693384	0.697463	0.701148	0.68478	0.688819	0.685122	0.660711	0.674343	0.673193	0.667361	0.650347
PE596	90332	Productive	0.658981	0.724385	0.666563	0.745784	0.675531	0.679756	0.661226	0.677247	0.671757	0.677622	0.689793	0.685036	0.694939	0.695094	0.68892	0.66328	0.671174	0.679088	0.672865	0.663349
PE377	TZMI795	Productive	0.658756	0.684434	0.677859	0.67755	0.673465	0.676471	0.665614	0.686809	0.674283	0.681585	0.695127	0.680604	0.679799	0.68083	0.678817	0.662808	0.67154	0.677941	0.67311	0.659485
PE022	TZMI1012	PVA	0.658636	0.668759	0.661153	0.669271	0.672443	0.675113	0.657792	0.68827	0.672548	0.680475	0.686811	0.685935	0.668917	0.672317	0.675325	0.657173	0.667205	0.678453	0.653222	0.65144
PE038	TZMI1029	PVA	0.658619	0.669436	0.672613	0.655342	0.687686	0.68392	0.657188	0.696035	0.672206	0.681114	0.689696	0.713552	0.685736	0.695795	0.688569	0.675848	0.680161	0.676715	0.67241	0.666208
PE017	TZMI1005	PVA	0.658477	0.676584	0.662621	0.686321	0.670966	0.674024	0.661563	0.691933	0.674797	0.685096	0.696876	0.6875	0.671078	0.671471	0.671929	0.654607	0.665461	0.679144	0.657589	0.64637
PE016	TZMI1003	PVA	0.658202	0.677426	0.662732	0.681097	0.667837	0.679774	0.664386	0.687749	0.681549	0.682774	0.689799	0.679093	0.675731	0.669936	0.681798	0.652238	0.665958	0.684337	0.656415	0.648109
PE018	TZMI1006	PVA	0.658029	0.675032	0.661154	0.68282	0.668368	0.671134	0.660611	0.696816	0.677013	0.685993	0.690705	0.676515	0.663263	0.668195	0.674414	0.659387	0.669465	0.679041	0.649073	0.649533
PE019	TZMI1008	PVA	0.657708	0.666526	0.658299	0.666104	0.674	0.680092	0.659865	0.687909	0.669006	0.676699	0.696481	0.68709	0.673784	0.677558	0.684104	0.65839	0.669562	0.674293	0.660718	0.651496
PE024	TZMI1058	PVA	0.657247	0.665732	0.665994	0.665911	0.671499	0.67752	0.665265	0.690136	0.677591	0.688247	0.690651	0.684632	0.671909	0.671146	0.685319	0.661475	0.674379	0.675697	0.658835	0.654093
PE021	TZMI1009	PVA	0.657161	0.673463	0.657486	0.67579	0.675554	0.677749	0.662209	0.690933	0.671134	0.681758	0.689495	0.678463	0.671153	0.672622	0.676425	0.65631	0.671275	0.673009	0.655997	0.648156
PE006	TZMI1091	PVA	0.656856	0.67979	0.658735	0.683384	0.672576	0.677502	0.661515	0.690111	0.66358	0.684042	0.684629	0.678017	0.67206	0.670698	0.680092	0.656296	0.661796	0.670227	0.655596	0.648539
PE062	TZMI1066-2	PVA	0.656614	0.658573	0.663694	0.647662	0.677406	0.669425	0.653076	0.694322	0.656209	0.687976	0.685106	0.700557	0.672126	0.665746	0.683755	0.659795	0.672067	0.662811	0.656735	0.656124
PE004	TZMI988	PVA	0.656243	0.668219	0.654742	0.67199	0.667098	0.669475	0.653371	0.688271	0.664551	0.684819	0.684222	0.674107	0.663434	0.667315	0.671189	0.652396	0.666738	0.668186	0.650683	0.640904
PE061	TZMI1066-1	PVA	0.656237	0.658495	0.665313	0.647913	0.678872	0.668947	0.65227	0.693189	0.657152	0.687432	0.684755	0.701296	0.673146	0.667053	0.685098	0.660955	0.671816	0.663814	0.656048	0.654807
PE181	TZMI1158	STR	0.655951	0.755487	0.674541	0.7987	0.648943	0.661545	0.648017	0.663077	0.666373	0.6685	0.675166	0.66487	0.671226	0.669232	0.666957	0.641728	0.652609	0.670874	0.649715	0.650915
PE063	TZMI1067	PVA	0.654902	0.658468	0.662946	0.651925	0.682971	0.671607	0.649374	0.690513	0.662458	0.67701	0.67784	0.685981	0.675418	0.66559	0.67725	0.643872	0.663092	0.661579	0.659864	0.647973
PE047	TZMI1098	PVA	0.65287	0.659686	0.665962	0.653432	0.688248	0.679388	0.646952	0.692607	0.659031	0.682018	0.678434	0.695408	0.67814	0.677937	0.684498	0.653238	0.664214	0.655886	0.657678	0.655864
PE035	TZMI1021	PVA	0.652749	0.656323	0.662991	0.6444	0.688354	0.675042	0.642435	0.687527	0.668004	0.678216	0.676769	0.709862	0.672432	0.67727	0.684397	0.664176	0.666772	0.666667	0.655847	0.654507
PE005	TZMI989	PVA	0.652697	0.670671	0.653977	0.670496	0.662716	0.670114	0.655419	0.686619	0.663116	0.67606	0.68573	0.673545	0.671776	0.67105	0.679828	0.651286	0.661256	0.668145	0.650213	0.642473
PE034	TZMI1025	PVA	0.651806	0.658259	0.666003	0.645571	0.680131	0.674507	0.643844	0.691157	0.669655	0.677426	0.67826	0.704088	0.678533	0.67155	0.674096	0.65046	0.670546	0.666558	0.654814	0.651678
PE041	TZMI1068	PVA	0.651097	0.657386	0.665424	0.644121	0.680477	0.674759	0.642992	0.68769	0.666415	0.683524	0.677064	0.703191	0.677402	0.673202	0.676031	0.651653	0.667851	0.665338	0.654101	0.647452
