# Supplementary material for: Genetic structure analysis and identifying key founder inbred lines in diverse elite sub-tropical maize inbred lines
Source: Sci Rep. 2023 Jul 20;13:11695. doi: 10.1038/s41598-023-38980-3 (PMC10359401; doi:10.1038/s41598-023-38980-3)
Supplement: Supplementary file 6 — Supplementary Table S5. [file 41598_2023_38980_MOESM6_ESM.xlsx]

## Sheet: Sheet1
Supplementary Table S5 Summary statistics for 5032 SNP markers
Marker	Chromosome	Posision	Major Allele Frquency	GenotypeNo	SampleSize	No. of obs.	AlleleNo	Availability	Gene Diversity	Heterozygosity	PIC
4577494	1	388147	0.942078	3	623	587	2	0.942215	0.109133	0.0136286	0.103178
2430805	1	644248	0.872786	3	623	621	2	0.99679	0.222061	0.0966184	0.197406
4771435	1	1007101	0.944254	3	623	583	2	0.935795	0.105277	0.0222985	0.0997354
4772360	1	1224981	0.784677	3	623	620	2	0.995185	0.337918	0.0467742	0.280823
4765631	1	1225132	0.778716	3	623	592	2	0.950241	0.344635	0.0439189	0.285248
4768631	1	2428852	0.813002	3	623	623	2	1	0.30406	0.104334	0.257834
100127544	1	2693611	0.739761	3	623	586	2	0.94061	0.385029	0.0870307	0.310905
4586047	1	2739921	0.833046	3	623	581	2	0.932584	0.27816	0.0481928	0.239474
2597401	1	2748922	0.834426	3	623	610	2	0.979133	0.276318	0.0491803	0.238142
100058883	1	2796200	0.792619	3	623	569	2	0.913323	0.328749	0.0281195	0.274711
2396077-2	1	2957272	0.909244	3	623	595	2	0.955056	0.165039	0.0403361	0.15142
2396077-1	1	2957272	0.949477	3	623	574	2	0.921348	0.0959402	0.0278746	0.091338
9702752	1	3014535	0.750422	3	623	593	2	0.951846	0.374578	0.0775717	0.304424
4771184	1	3014601	0.70489	3	623	593	2	0.951846	0.41604	0.084317	0.329495
7060311	1	3355777	0.507965	3	623	565	2	0.906902	0.499873	0.113274	0.374937
4772076	1	3364867	0.816553	3	623	586	2	0.94061	0.299589	0.0324232	0.254712
2409057-2	1	3709549	0.932247	3	623	583	2	0.935795	0.126325	0.0120069	0.118346
2409057-1	1	3709549	0.949212	3	623	571	2	0.916533	0.0964173	0.0175131	0.0917692
2385110	1	3739186	0.925641	3	623	585	2	0.939005	0.137659	0.025641	0.128184
4773937	1	3741034	0.806228	3	623	578	2	0.927769	0.312448	0.0380623	0.263636
2389396	1	4021399	0.840035	3	623	572	2	0.918138	0.268752	0.0402098	0.232639
9665058	1	4172177	0.915552	3	623	598	2	0.959872	0.154633	0.0183946	0.142678
4766531	1	4243779	0.768439	3	623	583	2	0.935795	0.355881	0.397942	0.292555
2429497	1	4252116	0.822712	3	623	612	2	0.982343	0.291713	0.0637255	0.249165
2404018	1	4292176	0.767703	3	623	579	2	0.929374	0.35667	0.0535406	0.293063
4577166	1	4599065	0.750883	3	623	566	2	0.908507	0.374115	0.0954064	0.304134
2555771	1	4743874	0.525439	3	623	570	2	0.914928	0.498706	0.0578947	0.374352
5588660	1	5005558	0.839109	3	623	606	2	0.972713	0.27001	0.0313531	0.233558
5585233	1	5448870	0.894355	3	623	620	2	0.995185	0.188969	0.0403226	0.171114
4771825	1	5454518	0.544737	3	623	570	2	0.914928	0.495997	0.0754386	0.372991
2443282	1	5746255	0.915858	3	623	618	2	0.991974	0.154125	0.02589	0.142248
4584888	1	6172237	0.9	3	623	575	2	0.922953	0.18	0.04	0.1638
4587603	1	6220943	0.579181	3	623	562	2	0.902087	0.487461	0.126335	0.368652
4580622	1	6422953	0.556818	3	623	572	2	0.918138	0.493543	0.0961538	0.371751
2440609	1	6536748	0.542605	3	623	622	2	0.998395	0.49637	0.114148	0.373178
2458431	1	6923601	0.777311	3	623	595	2	0.955056	0.346197	0.0621849	0.286271
2470319	1	7087923	0.789735	3	623	604	2	0.969502	0.332107	0.0562914	0.27696
2412983	1	7195275	0.832258	3	623	620	2	0.995185	0.279209	0.0419355	0.24023
2431725	1	7401105	0.803371	3	623	623	2	1	0.315932	0.0722311	0.266026
4587927	1	8019541	0.922735	3	623	563	2	0.903692	0.14259	0.026643	0.132424
2442874	1	8113120	0.77492	3	623	622	2	0.998395	0.348838	0.0771704	0.287994
4578987	1	8270708	0.574703	3	623	589	2	0.945425	0.488839	0.0560272	0.369357
2486445	1	8290386	0.813107	3	623	618	2	0.991974	0.303928	0.0631068	0.257742
2511634	1	8373235	0.842715	3	623	604	2	0.969502	0.265093	0.0397351	0.229956
100162364	1	8447942	0.879736	3	623	607	2	0.974318	0.211601	0.0395387	0.189213
2497594	1	8451538	0.624595	3	623	618	2	0.991974	0.468952	0.0841424	0.358994
100183746	1	8515876	0.525554	3	623	587	2	0.942215	0.498694	0.124361	0.374346
4589206	1	9047195	0.775578	3	623	606	2	0.972713	0.348114	0.0924092	0.287522
4778913	1	9190569	0.572165	3	623	582	2	0.934189	0.489584	0.0721649	0.369738
4578816	1	9305122	0.568218	3	623	623	2	1	0.490693	0.12199	0.370303
4584659	1	9358830	0.676565	3	623	623	2	1	0.43765	0.126806	0.341881
4773036	1	9544056	0.544118	3	623	612	2	0.982343	0.496107	0.101307	0.373046
100163860	1	9581079	0.870066	3	623	608	2	0.975923	0.226103	0.0361842	0.200541
4582671	1	9581079	0.870888	3	623	608	2	0.975923	0.224884	0.0345395	0.199598
2426978	1	9957046	0.949357	3	623	622	2	0.998395	0.0961567	0.0144695	0.0915337
5588687	1	10022126	0.573582	3	623	564	2	0.905297	0.489172	0.0975177	0.369527
2500044	1	10212727	0.791667	3	623	576	2	0.924559	0.329861	0.0347222	0.275457
100056601	1	10425905	0.941176	3	623	578	2	0.927769	0.110727	0.100346	0.104596
2469722	1	10694684	0.943811	3	623	614	2	0.985554	0.106063	0.0179153	0.100439
4772858	1	10826133	0.86772	3	623	601	2	0.964687	0.229563	0.031614	0.203214
4772856	1	10898901	0.944623	2	623	623	2	1	0.104621	0.110754	0.0991484
2582229	1	10971591	0.810084	3	623	595	2	0.955056	0.307696	0.0436975	0.260357
4581773	1	11488041	0.916532	3	623	617	2	0.990369	0.153003	0.0307942	0.141298
4591780-2	1	12168735	0.914573	3	623	597	2	0.958266	0.156259	0.0301508	0.14405
4591780-1	1	12168735	0.937393	3	623	583	2	0.935795	0.117375	0.0291595	0.110487
9703843	1	12243851	0.8203	3	623	601	2	0.964687	0.294816	0.0532446	0.251358
100129026	1	12518953	0.885935	3	623	583	2	0.935795	0.202109	0.0325901	0.181685
4592585	1	13208523	0.721239	3	623	565	2	0.906902	0.402107	0.281416	0.321262
2559313	1	13539754	0.934603	3	623	604	2	0.969502	0.122241	0.0215232	0.11477
4586642	1	14167185	0.942926	3	623	622	2	0.998395	0.107633	0.0176849	0.101841
4774101	1	14638695	0.521891	3	623	571	2	0.916533	0.499042	0.056042	0.37452
100128016	1	14927358	0.767182	3	623	582	2	0.934189	0.357227	0.0635739	0.293422
4772840	1	15072269	0.52911	3	623	584	2	0.9374	0.498305	0.0445205	0.374151
2431784	1	15356327	0.544944	3	623	623	2	1	0.49596	0.0882825	0.372972
2516602	1	15517852	0.793162	3	623	585	2	0.939005	0.328112	0.0615385	0.274283
4773471	1	15519313	0.744373	3	623	622	2	0.998395	0.380564	0.0707395	0.308149
4774757	1	16120189	0.896667	3	623	600	2	0.963082	0.185311	0.02	0.168141
2437167	1	16333823	0.646259	3	623	588	2	0.94382	0.457217	0.0510204	0.352693
2378742	1	16336333	0.797005	3	623	601	2	0.964687	0.323576	0.063228	0.271225
4584227	1	17674149	0.630551	3	623	563	2	0.903692	0.465913	0.0923623	0.357376
4775959	1	17674830	0.843548	3	623	620	2	0.995185	0.263949	0.0483871	0.229114
100162959	1	17739725	0.664613	3	623	568	2	0.911717	0.445805	0.0440141	0.346434
4769742	1	17742408	0.705085	3	623	590	2	0.94703	0.41588	0.0779661	0.329402
2544389	1	17966686	0.706076	3	623	609	2	0.977528	0.415066	0.170772	0.328926
5585516	1	18129950	0.878049	3	623	615	2	0.987159	0.214158	0.0357724	0.191226
4593735	1	18435990	0.80389	3	623	617	2	0.990369	0.315302	0.379254	0.265594
9693473	1	18632236	0.538715	3	623	607	2	0.974318	0.497002	0.105437	0.373497
2450650	1	18838039	0.591065	3	623	582	2	0.934189	0.483414	0.0996564	0.36657
2383651	1	18889684	0.672559	3	623	594	2	0.953451	0.440447	0.116162	0.34345
2569722	1	19080834	0.537391	3	623	575	2	0.922953	0.497204	0.0869565	0.373598
4766475	1	19234550	0.72534	3	623	588	2	0.94382	0.398444	0.0561224	0.319065
9708860	1	19546363	0.701445	2	623	623	2	1	0.41884	0.597111	0.331127
4584820	1	19702192	0.749597	3	623	621	2	0.99679	0.375402	0.0853462	0.304939
9693695	1	20902770	0.801766	3	623	623	2	1	0.317875	0.05939	0.267353
9693983	1	21389820	0.763285	3	623	621	2	0.99679	0.361362	0.0740741	0.296071
2580846	1	21543022	0.89791	3	623	622	2	0.998395	0.183335	0.0337621	0.166529
2531698	1	21709832	0.773026	3	623	608	2	0.975923	0.350913	0.0822368	0.289343
2595801	1	21758798	0.676471	3	623	612	2	0.982343	0.437716	0.0849673	0.341918
2601763	1	22509401	0.628617	3	623	622	2	0.998395	0.466915	0.11254	0.35791
4588832	1	22594752	0.535541	3	623	619	2	0.993579	0.497474	0.114701	0.373734
4582891	1	22594952	0.548282	3	623	611	2	0.980738	0.495338	0.0720131	0.372658
4770164	1	23115870	0.813322	3	623	608	2	0.975923	0.303658	0.0378289	0.257554
4583830	1	24587044	0.76431	3	623	594	2	0.953451	0.360281	0.047138	0.29538
4584962	1	24604415	0.913987	3	623	622	2	0.998395	0.157229	0.0337621	0.144869
2441593	1	24735235	0.799497	3	623	596	2	0.956661	0.320604	0.0687919	0.26921
4576282	1	25370817	0.888408	3	623	578	2	0.927769	0.198278	0.050173	0.178621
100128130	1	25628831	0.803859	3	623	622	2	0.998395	0.31534	0.0868167	0.26562
4772310	1	25706529	0.536364	3	623	605	2	0.971108	0.497355	0.0677686	0.373674
4584900	1	25706706	0.795161	3	623	620	2	0.995185	0.32576	0.0741935	0.2727
2561796	1	25706772	0.82392	3	623	602	2	0.966292	0.290151	0.0365449	0.248057
4764542	1	25743930	0.613965	3	623	623	2	1	0.474024	0.120385	0.361675
4774130	1	25822817	0.808998	3	623	589	2	0.945425	0.30904	0.0628183	0.261287
4772718	1	25824759	0.941653	3	623	617	2	0.990369	0.109885	0.00972447	0.103848
9684650	1	25880723	0.528595	3	623	612	2	0.982343	0.498365	0.0669935	0.374181
4587921	1	25885921	0.818476	3	623	617	2	0.990369	0.297145	0.0777958	0.252998
4771594	1	25885987	0.817053	3	623	604	2	0.969502	0.298955	0.0546358	0.254268
4591843	1	26425676	0.824698	3	623	579	2	0.929374	0.289143	0.0535406	0.247341
2445438	1	26425866	0.930272	3	623	588	2	0.94382	0.129732	0.0340136	0.121317
4585128	1	26434796	0.508828	3	623	623	2	1	0.499844	0.0770465	0.374922
4779257	1	26435470	0.633712	3	623	617	2	0.990369	0.464242	0.0972447	0.356482
100058779	1	26575776	0.73756	3	623	623	2	1	0.38713	0.117175	0.312195
100161609	1	27124308	0.754011	3	623	561	2	0.900482	0.370957	0.0784314	0.302153
4771157	1	27643157	0.54376	3	623	617	2	0.990369	0.49617	0.076175	0.373078
4767768	1	27776363	0.790941	3	623	574	2	0.921348	0.330707	0.097561	0.276023
2452965	1	27776429	0.643317	3	623	621	2	0.99679	0.45892	0.0950081	0.353616
2442366	1	27777419	0.612561	3	623	613	2	0.983949	0.47466	0.0929853	0.362009
4583718	1	27978232	0.696707	3	623	577	2	0.926164	0.422613	0.0831889	0.333312
9710451	1	29198192	0.539167	3	623	600	2	0.963082	0.496932	0.0816667	0.373461
4593803	1	29257103	0.659903	3	623	616	2	0.988764	0.448862	0.099026	0.348124
4576770	1	29261951	0.522654	3	623	618	2	0.991974	0.498974	0.122977	0.374486
2387928	1	29391704	0.5033	3	623	606	2	0.972713	0.499978	0.0759076	0.374989
2429277	1	29541225	0.554649	3	623	613	2	0.983949	0.494027	0.0750408	0.371996
2462653	1	29742473	0.70398	3	623	603	2	0.967897	0.416784	0.0646766	0.32993
100183928	1	30539506	0.762295	3	623	610	2	0.979133	0.362403	0.0819672	0.296735
2500788	1	31059056	0.581376	3	623	596	2	0.956661	0.486756	0.0687919	0.36829
2425912	1	31206706	0.940375	3	623	587	2	0.942215	0.11214	0.0340716	0.105852
4591807	1	31486950	0.795868	3	623	605	2	0.971108	0.324925	0.0710744	0.272137
4773870	1	32086144	0.801292	3	623	619	2	0.993579	0.318446	0.0807754	0.267742
2576717	1	32579375	0.604065	3	623	615	2	0.987159	0.478341	0.0926829	0.363936
5585270	1	32666578	0.886364	3	623	616	2	0.988764	0.201446	0.038961	0.181156
4772497	1	32666982	0.771074	3	623	605	2	0.971108	0.353037	0.0545455	0.29072
2427936	1	33678736	0.75453	3	623	607	2	0.974318	0.370428	0.062603	0.30182
4775336	1	34138665	0.803483	3	623	603	2	0.967897	0.315797	0.0779436	0.265933
4584682	1	34405585	0.865997	3	623	597	2	0.958266	0.232093	0.0335008	0.205159
2607862	1	34528552	0.689211	3	623	621	2	0.99679	0.428398	0.109501	0.336636
2396529-2	1	34595583	0.839223	3	623	566	2	0.908507	0.269856	0.0742049	0.233445
2396529-1	1	34595583	0.822751	3	623	567	2	0.910112	0.291663	0.0652557	0.249129
4773986	1	34669920	0.900482	3	623	623	2	1	0.179229	0.0481541	0.163168
2442786	1	34940020	0.934426	3	623	610	2	0.979133	0.122548	0.0262295	0.115039
2439091	1	34951755	0.838358	3	623	597	2	0.958266	0.271027	0.0753769	0.234299
2595154	1	34955884	0.734835	3	623	577	2	0.926164	0.389705	0.0693241	0.31377
4581706	1	35054701	0.766831	3	623	609	2	0.977528	0.357603	0.0558292	0.293663
2456130	1	35054767	0.832186	3	623	581	2	0.932584	0.279305	0.0464716	0.240299
9698533	1	36420267	0.582638	3	623	599	2	0.961477	0.486342	0.0734558	0.368078
2408010	1	36915996	0.769231	3	623	611	2	0.980738	0.35503	0.0392799	0.292007
2381446	1	36917906	0.767642	3	623	581	2	0.932584	0.356736	0.0447504	0.293105
4775813	1	37711883	0.702899	3	623	621	2	0.99679	0.417664	0.0950081	0.330443
4586552	1	38001344	0.761637	3	623	623	2	1	0.363092	0.0882825	0.297174
4586121	1	38734609	0.741573	3	623	623	2	1	0.383285	0.0930979	0.309831
4770867	1	39037051	0.739309	3	623	608	2	0.975923	0.385462	0.0871711	0.311172
4777544	1	39056752	0.856908	3	623	608	2	0.975923	0.245234	0.0230263	0.215164
4777913	1	39068171	0.687395	3	623	595	2	0.955056	0.429766	0.0504202	0.337417
4583698	1	39069010	0.822006	3	623	618	2	0.991974	0.292624	0.0517799	0.249809
2550184	1	40225880	0.598374	3	623	615	2	0.987159	0.480645	0.0747967	0.365135
2439258	1	40351202	0.90264	3	623	606	2	0.972713	0.175762	0.0165017	0.160316
4584841	1	40645982	0.720161	3	623	620	2	0.995185	0.403058	0.0822581	0.32183
2428625	1	41466969	0.777958	3	623	617	2	0.990369	0.345479	0.0615883	0.285801
100163554	1	42021232	0.824185	3	623	583	2	0.935795	0.289808	0.0428816	0.247814
2426971	1	42183322	0.542904	3	623	606	2	0.972713	0.496318	0.0891089	0.373152
5586998	1	42184217	0.873311	3	623	592	2	0.950241	0.221278	0.0304054	0.196796
2622360	1	42298628	0.875	3	623	604	2	0.969502	0.21875	0.044702	0.194824
7048275	1	42854105	0.559253	3	623	616	2	0.988764	0.492978	0.105519	0.371464
2620084	1	43110832	0.655867	3	623	571	2	0.916533	0.451411	0.0507881	0.349525
7061724	1	44133298	0.933884	3	623	605	2	0.971108	0.123489	0.0264463	0.115864
4770692	1	44186835	0.736156	3	623	614	2	0.985554	0.38846	0.0814332	0.31301
4593770	1	44371516	0.686767	3	623	597	2	0.958266	0.430236	0.0938023	0.337685
4577817	1	44735331	0.832792	3	623	616	2	0.988764	0.278499	0.0811688	0.239718
4592588	1	44956484	0.839486	3	623	623	2	1	0.269498	0.070626	0.233183
4772408	1	44959763	0.808989	3	623	623	2	1	0.309052	0.0674157	0.261295
2427374	1	44996479	0.522095	3	623	611	2	0.980738	0.499024	0.104746	0.374511
5585089	1	45654729	0.914716	3	623	598	2	0.959872	0.156022	0.0301003	0.14385
5585120	1	45656522	0.892321	3	623	599	2	0.961477	0.192169	0.0250417	0.173705
2396879	1	45767496	0.822242	3	623	571	2	0.916533	0.292321	0.061296	0.249595
2409919	1	45940451	0.854754	3	623	568	2	0.911717	0.2483	0.068662	0.217473
4773083	1	46121759	0.78511	3	623	591	2	0.948636	0.337425	0.0676819	0.280497
5587186	1	46796827	0.8726	3	623	573	2	0.919743	0.222338	0.0209424	0.197621
2556169	1	46848451	0.877358	3	623	583	2	0.935795	0.215201	0.0394511	0.192045
4588057	1	47291657	0.707063	3	623	623	2	1	0.41425	0.0754414	0.328449
4775435	1	47311100	0.720588	3	623	578	2	0.927769	0.402682	0.0432526	0.321605
7049800	1	47477035	0.86876	3	623	621	2	0.99679	0.228032	0.0499195	0.202033
100182332	1	47599575	0.939807	3	623	623	2	1	0.113139	0.0304976	0.106739
2504105	1	47769354	0.894198	3	623	586	2	0.94061	0.189216	0.0375427	0.171315
2396308	1	47993210	0.532646	3	623	582	2	0.934189	0.497868	0.0962199	0.373932
2558120	1	48017568	0.866209	3	623	583	2	0.935795	0.231782	0.0617496	0.20492
4769113	1	48290366	0.894061	3	623	623	2	1	0.189432	0.0288925	0.17149
4584305	1	48660808	0.564322	3	623	583	2	0.935795	0.491725	0.123499	0.370828
2424613	1	49414835	0.726415	3	623	583	2	0.935795	0.397472	0.0497427	0.31848
5587797	1	49415661	0.926494	3	623	619	2	0.993579	0.136205	0.0339257	0.126929
2544626	1	49739762	0.76025	3	623	561	2	0.900482	0.36454	0.0552585	0.298096
4771442-2	1	49789461	0.854949	3	623	586	2	0.94061	0.248023	0.0819113	0.217265
4771442-1	1	49789461	0.890517	3	623	580	2	0.930979	0.194993	0.0534483	0.175982
4772963	1	50647417	0.763717	3	623	565	2	0.906902	0.360907	0.0513274	0.29578
4584690	1	50668145	0.94382	3	623	623	2	1	0.106047	0.0192616	0.100424
4773228	1	51019430	0.798261	3	623	575	2	0.922953	0.322081	0.0486957	0.270213
4778950	1	51019496	0.762987	3	623	616	2	0.988764	0.361676	0.0941558	0.296271
100128698	1	51894787	0.688948	3	623	561	2	0.900482	0.428597	0.105169	0.336749
2497477	1	52228185	0.617544	3	623	570	2	0.914928	0.472367	0.045614	0.360802
4576860	1	52344237	0.689711	3	623	622	2	0.998395	0.42802	0.0868167	0.336419
2393640	1	52565953	0.872396	3	623	576	2	0.924559	0.222643	0.0260417	0.197858
2452345	1	52566256	0.606312	3	623	602	2	0.966292	0.477395	0.129568	0.363442
7048108	1	53847893	0.713592	3	623	618	2	0.991974	0.408757	0.0809061	0.325216
2484364	1	54052497	0.736655	3	623	562	2	0.902087	0.387989	0.0604982	0.312721
2422641	1	54729581	0.502412	3	623	622	2	0.998395	0.499988	0.104502	0.374994
2425263	1	54925031	0.522959	3	623	588	2	0.94382	0.498946	0.0527211	0.374472
4768585	1	55083073	0.901284	3	623	623	2	1	0.177942	0.046549	0.16211
2432027	1	56674707	0.934466	3	623	618	2	0.991974	0.122479	0.0372168	0.114978
7048223	1	56751641	0.643317	3	623	621	2	0.99679	0.45892	0.140097	0.353616
4584043	1	57349314	0.643328	3	623	607	2	0.974318	0.458914	0.100494	0.353613
9705318	1	57481681	0.938611	3	623	619	2	0.993579	0.115241	0.119548	0.108601
4584069	1	57836199	0.709547	3	623	618	2	0.991974	0.41218	0.114887	0.327234
4582836	1	58049891	0.855987	3	623	618	2	0.991974	0.246546	0.0355987	0.216154
4770606	1	58055059	0.862191	3	623	566	2	0.908507	0.237636	0.0141343	0.2094
4772060	1	58712499	0.82069	3	623	580	2	0.930979	0.294316	0.0413793	0.251005
9679504	1	59132081	0.909933	3	623	594	2	0.953451	0.16391	0.0151515	0.150477
4766138	1	59506239	0.681208	3	623	596	2	0.956661	0.434327	0.0805369	0.340007
9679500	1	60092921	0.941941	3	623	577	2	0.926164	0.109376	0.00866551	0.103395
4773929	1	60400233	0.621336	3	623	614	2	0.985554	0.470555	0.118893	0.359844
4773381	1	61021586	0.616747	3	623	621	2	0.99679	0.47274	0.0837359	0.360999
4765520	1	61619227	0.700326	3	623	614	2	0.985554	0.419739	0.107492	0.331649
4771247	1	61706928	0.66637	3	623	562	2	0.902087	0.444642	0.0800712	0.345789
4765175	1	61948641	0.930233	3	623	602	2	0.966292	0.1298	0.0365449	0.121376
9693924	1	62142031	0.911972	3	623	568	2	0.911717	0.160558	0.0211268	0.147669
4771797	1	62337528	0.515886	3	623	598	2	0.959872	0.499495	0.0752508	0.374747
2561776	1	63203822	0.813036	3	623	583	2	0.935795	0.304017	0.051458	0.257804
2532137	1	63535955	0.61711	3	623	602	2	0.966292	0.472571	0.144518	0.360909
4772389	1	64650778	0.887125	3	623	567	2	0.910112	0.200268	0.0388007	0.180214
2598509	1	64886430	0.944623	3	623	623	2	1	0.104621	0.0176565	0.0991484
7060877	1	65343700	0.93219	3	623	612	2	0.982343	0.126424	0.132353	0.118433
4590274	1	65427070	0.517699	3	623	565	2	0.906902	0.499373	0.111504	0.374687
4583680	1	65618085	0.946895	3	623	612	2	0.982343	0.100569	0.0147059	0.0955119
4578634	1	65734475	0.768548	3	623	620	2	0.995185	0.355764	0.0887097	0.29248
2377661	1	65740906	0.712397	3	623	605	2	0.971108	0.409775	0.0826446	0.325817
2445512	1	67433123	0.818412	3	623	592	2	0.950241	0.297227	0.0320946	0.253055
4578598	1	67529428	0.700161	3	623	622	2	0.998395	0.419871	0.0980707	0.331725
2541869	1	67770606	0.573836	3	623	623	2	1	0.489096	0.0979133	0.369489
5584129	1	68241127	0.876481	3	623	591	2	0.948636	0.216525	0.0270728	0.193083
2551303	1	68882026	0.925241	3	623	622	2	0.998395	0.13834	0.0369775	0.128771
2602462	1	69010950	0.825	3	623	600	2	0.963082	0.28875	0.0266667	0.247062
2411283	1	69011963	0.818255	3	623	619	2	0.993579	0.297427	0.0468498	0.253196
4775558	1	69401916	0.877617	3	623	621	2	0.99679	0.214811	0.0644122	0.191739
4580781	1	69546348	0.94061	3	623	623	2	1	0.111726	0.0160514	0.105484
2458957	1	69838530	0.76129	3	623	620	2	0.995185	0.363455	0.0870968	0.297405
100196702	1	70575233	0.846484	3	623	583	2	0.935795	0.259898	0.0566038	0.226125
2567649	1	70576095	0.890953	3	623	619	2	0.993579	0.194311	0.0565428	0.175433
5585640	1	71022349	0.949138	3	623	580	2	0.930979	0.0965502	0.00862069	0.0918893
4583010	1	71022501	0.60017	3	623	589	2	0.945425	0.479932	0.103565	0.364765
4582303	1	71601309	0.938211	3	623	615	2	0.987159	0.115942	0.0162602	0.10922
2380801	1	71608655	0.94065	3	623	615	2	0.987159	0.111654	0.0178862	0.105421
4584704	1	73339093	0.684483	3	623	580	2	0.930979	0.431932	0.0931034	0.33865
4589159	1	73341191	0.946062	3	623	584	2	0.9374	0.102058	0.0222603	0.0968501
2440651	1	73341257	0.947826	3	623	575	2	0.922953	0.0989036	0.0243478	0.0940126
2428278	1	73635002	0.82504	3	623	623	2	1	0.288698	0.070626	0.247025
4775880	1	74263603	0.676565	3	623	623	2	1	0.43765	0.110754	0.341881
4586285	1	74487720	0.847826	3	623	598	2	0.959872	0.258034	0.0501672	0.224743
2575031	1	74711147	0.676565	3	623	623	2	1	0.43765	0.0914928	0.341881
2469479	1	75959550	0.861156	3	623	623	2	1	0.239133	0.0529695	0.210541
4773459	1	77575926	0.672303	3	623	621	2	0.99679	0.440624	0.123994	0.343549
2400936	1	77968818	0.727346	3	623	618	2	0.991974	0.396627	0.092233	0.317971
4582554	1	79239164	0.925585	3	623	598	2	0.959872	0.137754	0.0518395	0.128266
100222422	1	79322950	0.614238	3	623	604	2	0.969502	0.473899	0.129139	0.361609
4583748	1	79704259	0.741409	3	623	582	2	0.934189	0.383443	0.0532646	0.309929
2518649	1	79706289	0.905691	3	623	615	2	0.987159	0.17083	0.0325203	0.156238
4766175	1	79707460	0.629213	3	623	623	2	1	0.466608	0.128411	0.357746
4593975	1	79708364	0.632353	3	623	612	2	0.982343	0.464965	0.0980392	0.356869
9679812	1	79753789	0.824751	3	623	602	2	0.966292	0.289074	0.0681063	0.247292
4582384	1	80951538	0.596854	3	623	604	2	0.969502	0.481238	0.0745033	0.365443
4771905	1	81079528	0.938625	3	623	611	2	0.980738	0.115216	0.0245499	0.108579
9707122	1	81777933	0.746244	3	623	599	2	0.961477	0.378728	0.096828	0.307011
4584381	1	82013467	0.749595	3	623	617	2	0.990369	0.375405	0.076175	0.30494
4770563	1	82912858	0.881342	3	623	611	2	0.980738	0.209156	0.0572831	0.187283
4577087	1	83177000	0.766453	3	623	623	2	1	0.358006	0.0914928	0.293922
4770807	1	84435200	0.942926	3	623	622	2	0.998395	0.107633	0.0305466	0.101841
7061958	1	84474738	0.848382	3	623	587	2	0.942215	0.257261	0.0477002	0.224169
4773254	1	85715669	0.944623	3	623	623	2	1	0.104621	0.0561798	0.0991484
4772118	1	85774510	0.928918	3	623	619	2	0.993579	0.132059	0.0581583	0.12334
4583453	1	86592174	0.904924	3	623	589	2	0.945425	0.172074	0.0339559	0.157269
4766020	1	86848113	0.947848	3	623	604	2	0.969502	0.0988649	0.00827815	0.0939778
2600528	1	87158817	0.947107	3	623	605	2	0.971108	0.10019	0.0132231	0.0951709
100163316	1	88634590	0.88488	3	623	582	2	0.934189	0.203735	0.0446735	0.182981
4583511	1	89242776	0.797364	3	623	607	2	0.974318	0.323149	0.0593081	0.270936
4591719	1	89292154	0.909164	3	623	622	2	0.998395	0.16517	0.0530547	0.151529
2395565	1	90953121	0.839486	3	623	623	2	1	0.269498	0.0674157	0.233183
4576670	1	91460668	0.851942	3	623	618	2	0.991974	0.252274	0.0889968	0.220453
2427334	1	91461450	0.915371	3	623	579	2	0.929374	0.154933	0.0241796	0.142931
2486295	1	91751427	0.77866	3	623	567	2	0.910112	0.344698	0.0687831	0.285289
4587580	1	92245623	0.904494	3	623	623	2	1	0.172769	0.0337079	0.157844
2471877	1	92348855	0.743089	3	623	615	2	0.987159	0.381815	0.0715447	0.308924
2413691	1	93073491	0.865854	3	623	615	2	0.987159	0.232302	0.0243902	0.20532
100197160	1	93074154	0.922609	3	623	575	2	0.922953	0.142804	0.0191304	0.132607
4582898	1	93074154	0.922399	3	623	567	2	0.910112	0.143159	0.0282187	0.132912
2417226	1	93331308	0.724053	3	623	607	2	0.974318	0.399601	0.110379	0.31976
4769424	1	94425621	0.852273	3	623	572	2	0.918138	0.251808	0.0402098	0.220104
2642589	1	94819327	0.933913	3	623	575	2	0.922953	0.123439	0.013913	0.11582
4771096	1	94822175	0.911817	3	623	567	2	0.910112	0.160814	0.0282187	0.147884
7057128	1	95233046	0.679549	2	623	621	2	0.99679	0.435524	0.640902	0.340684
2490609	1	95489307	0.694222	3	623	623	2	1	0.424556	0.120385	0.334432
7057105	1	96263308	0.897746	3	623	621	2	0.99679	0.183597	0.0563607	0.166743
2590066	1	96327792	0.881877	3	623	618	2	0.991974	0.20834	0.0453074	0.186637
100060575	1	96611459	0.887772	3	623	597	2	0.958266	0.199265	0.0435511	0.179412
2570040	1	97508494	0.945833	3	623	600	2	0.963082	0.102465	0.015	0.0972157
2475858	1	97508560	0.919355	3	623	620	2	0.995185	0.148283	0.0193548	0.137289
100056715	1	97881245	0.798995	3	623	597	2	0.958266	0.321204	0.0636516	0.269618
4583481	1	98348891	0.777496	3	623	591	2	0.948636	0.345992	0.0456853	0.286137
2428011	1	99040916	0.515707	3	623	573	2	0.919743	0.499507	0.0541012	0.374753
2441764	1	99046277	0.943548	3	623	620	2	0.995185	0.10653	0.0290323	0.100855
4771822	1	99173997	0.644054	3	623	597	2	0.958266	0.458497	0.0586265	0.353387
4593873	1	99848058	0.675241	3	623	622	2	0.998395	0.438581	0.0771704	0.342404
4576760	1	100337375	0.942122	3	623	622	2	0.998395	0.109056	0.0996785	0.103109
4583862	1	100349479	0.581911	3	623	586	2	0.94061	0.486581	0.0716724	0.368201
2376067	1	100823806	0.636437	3	623	623	2	1	0.46277	0.142857	0.355692
2576635	1	100904637	0.562602	3	623	615	2	0.987159	0.492162	0.104065	0.37105
4769508	1	100904860	0.923387	3	623	620	2	0.995185	0.141487	0.0306452	0.131477
2572580	1	100905223	0.827471	3	623	597	2	0.958266	0.285526	0.0469012	0.244763
100197830	1	102711840	0.634211	3	623	570	2	0.914928	0.463975	0.103509	0.356339
7057170	1	102949629	0.501616	3	623	619	2	0.993579	0.499995	0.11147	0.374997
4578577	1	103420431	0.576672	3	623	613	2	0.983949	0.488243	0.125612	0.369052
9708723	1	104521515	0.872633	3	623	581	2	0.932584	0.222289	0.0309811	0.197583
2523017	1	104608531	0.851423	3	623	562	2	0.902087	0.253003	0.0266904	0.220998
4591953	1	105461288	0.538397	3	623	599	2	0.961477	0.497051	0.131886	0.373521
2418101	1	106844114	0.5	3	623	618	2	0.991974	0.5	0.0873786	0.375
2384396	1	107309508	0.766181	3	623	618	2	0.991974	0.358295	0.0631068	0.294107
4770793	1	107888603	0.8525	3	623	600	2	0.963082	0.251487	0.0616667	0.219865
2378884	1	111590885	0.90931	3	623	623	2	1	0.164931	0.0369181	0.15133
2491336	1	112335753	0.535652	3	623	575	2	0.922953	0.497458	0.0556522	0.373726
100161547	1	112729221	0.881462	3	623	561	2	0.900482	0.208974	0.0338681	0.187139
9701873	1	113480244	0.924694	3	623	571	2	0.916533	0.139271	0.136602	0.129573
4773854	1	116061264	0.651786	3	623	616	2	0.988764	0.453922	0.0827922	0.3509
4773490	1	116077186	0.64378	3	623	619	2	0.993579	0.458654	0.085622	0.353473
4585518	1	116747596	0.91329	3	623	617	2	0.990369	0.158383	0.082658	0.14584
4588885	1	117115176	0.666667	3	623	621	2	0.99679	0.444444	0.099839	0.345679
2413156	1	117709910	0.608624	3	623	603	2	0.967897	0.476402	0.202322	0.362922
4771949	1	121526203	0.776973	3	623	621	2	0.99679	0.346572	0.0563607	0.286516
4770831	1	121655695	0.649385	3	623	569	2	0.913323	0.455368	0.0439367	0.351688
2429865	1	125217215	0.938221	3	623	607	2	0.974318	0.115925	0.0280066	0.109206
7050501	1	126878004	0.9046	3	623	587	2	0.942215	0.172598	0.0477002	0.157703
2398054	1	127030124	0.907407	3	623	567	2	0.910112	0.168038	0.015873	0.15392
100183010	1	128610425	0.916226	3	623	567	2	0.910112	0.153512	0.0687831	0.141729
4766431	1	129352210	0.847009	3	623	585	2	0.939005	0.25917	0.0735043	0.225586
2473407	1	139392991	0.584874	3	623	595	2	0.955056	0.485593	0.0907563	0.367693
2573396	1	140040100	0.809253	3	623	616	2	0.988764	0.308725	0.0600649	0.261069
2498961	1	140213193	0.782609	3	623	598	2	0.959872	0.340265	0.0702341	0.282375
100231693	1	140221922	0.867769	3	623	605	2	0.971108	0.229493	0.0396694	0.203159
4773764	1	140985558	0.666081	3	623	569	2	0.913323	0.444834	0.0702988	0.345896
2468035	1	141037726	0.591424	3	623	618	2	0.991974	0.483283	0.105178	0.366502
4777924	1	141275285	0.858621	3	623	580	2	0.930979	0.242782	0.0517241	0.213311
4775587	1	141931736	0.942376	3	623	564	2	0.905297	0.108607	0.101064	0.102709
4589181	1	142652612	0.934211	3	623	608	2	0.975923	0.122922	0.0263158	0.115367
100162036	1	143342232	0.941034	3	623	619	2	0.993579	0.110978	0.0210016	0.10482
9665856	1	145869339	0.939807	3	623	623	2	1	0.113139	0.0337079	0.106739
2515554	1	146394286	0.93263	3	623	616	2	0.988764	0.125663	0.0373377	0.117767
2404574	1	147987759	0.825083	3	623	606	2	0.972713	0.288643	0.0528053	0.246985
2459732	1	149317770	0.942742	3	623	620	2	0.995185	0.107959	0.0209677	0.102132
2598217	1	149552080	0.869775	3	623	622	2	0.998395	0.226533	0.0418006	0.200874
4773425	1	150108031	0.734536	3	623	582	2	0.934189	0.389986	0.0635739	0.313941
7048907	1	150474690	0.791801	2	623	622	2	0.998395	0.329705	0.416399	0.275352
4583841	1	150685506	0.621732	3	623	612	2	0.982343	0.470363	0.102941	0.359742
4580456	1	151736223	0.869355	3	623	620	2	0.995185	0.227154	0.0612903	0.201355
100198834	1	152273954	0.630245	3	623	572	2	0.918138	0.466073	0.0541958	0.357461
4774142	1	154954561	0.836364	3	623	605	2	0.971108	0.273719	0.0429752	0.236258
4582457	1	154954678	0.940514	3	623	622	2	0.998395	0.111894	0.0321543	0.105634
2411148	1	155429360	0.805042	3	623	595	2	0.955056	0.313899	0.0739496	0.264633
4585322	1	155626685	0.943396	3	623	583	2	0.935795	0.1068	0.0240137	0.101096
4765318	1	157131537	0.833333	3	623	615	2	0.987159	0.277778	0.0829268	0.239198
5583845	1	157132308	0.839669	3	623	605	2	0.971108	0.269249	0.0561983	0.233002
4770720	1	157524333	0.947411	3	623	618	2	0.991974	0.0996468	0.0307443	0.094682
7049015	1	157525764	0.942122	3	623	622	2	0.998395	0.109056	0.0192926	0.103109
100246767	1	158338096	0.528716	3	623	592	2	0.950241	0.498351	0.621622	0.374174
4581915	1	158477842	0.805601	3	623	607	2	0.974318	0.313216	0.0461285	0.264164
2568052	1	160014454	0.509852	3	623	609	2	0.977528	0.499806	0.622332	0.374903
2517004	1	160127776	0.875	3	623	588	2	0.94382	0.21875	0.0323129	0.194824
4584219	1	160531317	0.944719	3	623	606	2	0.972713	0.104449	0.0313531	0.0989944
2434681	1	161026832	0.874783	3	623	575	2	0.922953	0.219076	0.0486957	0.195079
2599524	1	161458882	0.562185	3	623	595	2	0.955056	0.492266	0.092437	0.371103
2500938-2	1	161458948	0.9375	3	623	592	2	0.950241	0.117188	0.027027	0.110321
2500938-1	1	161458948	0.943878	3	623	588	2	0.94382	0.105945	0.0272109	0.100333
7049358	1	161616204	0.879112	3	623	608	2	0.975923	0.212548	0.0444079	0.18996
4584371	1	163955841	0.589134	3	623	589	2	0.945425	0.48411	0.0747029	0.366929
2515801-2	1	164036795	0.931495	3	623	562	2	0.902087	0.127625	0.0302491	0.119481
2515801-1	1	164036795	0.904887	3	623	573	2	0.919743	0.172134	0.0226876	0.157319
2514483	1	166800871	0.655145	3	623	622	2	0.998395	0.45186	0.0980707	0.349771
4580184	1	166927760	0.545089	3	623	621	2	0.99679	0.495934	0.117552	0.372959
4770946	1	167002737	0.722581	3	623	620	2	0.995185	0.400916	0.0709677	0.320549
2436871	1	169738673	0.636207	3	623	580	2	0.930979	0.462895	0.144828	0.355759
2466388	1	170187489	0.645485	3	623	598	2	0.959872	0.457668	0.0702341	0.352938
5583853	1	170191229	0.583472	3	623	599	2	0.961477	0.486065	0.0550918	0.367935
2506245	1	170825279	0.903752	3	623	613	2	0.983949	0.173969	0.0228385	0.158836
4773393	1	170849391	0.562908	3	623	612	2	0.982343	0.492085	0.0964052	0.371011
2555062	1	173237808	0.889901	3	623	604	2	0.969502	0.195955	0.0347682	0.176756
4584728	1	173871260	0.864148	3	623	622	2	0.998395	0.234793	0.0466238	0.207229
4587253	1	174002943	0.817817	3	623	623	2	1	0.297985	0.0529695	0.253587
4771255	1	174635882	0.920195	3	623	614	2	0.985554	0.146872	0.0260586	0.136086
4580698	1	174847491	0.561644	3	623	584	2	0.9374	0.4924	0.113014	0.371171
2552927	1	175431923	0.890344	3	623	611	2	0.980738	0.195264	0.0360065	0.1762
4778030	1	175643213	0.941075	3	623	577	2	0.926164	0.110907	0.0103986	0.104756
100163997	1	176757343	0.833333	3	623	597	2	0.958266	0.277778	0.0619765	0.239198
100125721	1	177031317	0.895666	3	623	623	2	1	0.186897	0.0609952	0.169431
2416792	1	177146516	0.570312	3	623	576	2	0.924559	0.490112	0.119792	0.370007
4764976	1	178008440	0.655032	3	623	616	2	0.988764	0.45193	0.258117	0.34981
100126009	1	178739818	0.689145	3	623	608	2	0.975923	0.428449	0.0657895	0.336664
2390281	1	179571307	0.734711	3	623	605	2	0.971108	0.389822	0.077686	0.313841
2472922	1	179925380	0.858864	3	623	581	2	0.932584	0.242433	0.0481928	0.213046
4772598-2	1	179989316	0.938031	3	623	589	2	0.945425	0.116258	0.0220713	0.1095
4772598-1	1	179989316	0.915952	3	623	583	2	0.935795	0.153968	0.0857633	0.142115
2412385	1	180399808	0.579698	3	623	596	2	0.956661	0.487296	0.0687919	0.368568
2418901	1	180400084	0.546689	3	623	589	2	0.945425	0.49564	0.0645161	0.372811
4773733	1	181206858	0.818981	3	623	569	2	0.913323	0.296503	0.340949	0.252546
4584360	1	181870531	0.516234	3	623	616	2	0.988764	0.499473	0.116883	0.374736
4581998	1	181870666	0.518519	3	623	621	2	0.99679	0.499314	0.128824	0.374657
9690182	1	182095669	0.832162	3	623	569	2	0.913323	0.279337	0.0439367	0.240323
2508780	1	182197297	0.701505	3	623	598	2	0.959872	0.418791	0.0986622	0.331098
4776435	1	182850973	0.818412	3	623	592	2	0.950241	0.297227	0.0591216	0.253055
2381168	1	183097304	0.903537	3	623	622	2	0.998395	0.174316	0.0450161	0.159123
2603981	1	183098783	0.753756	3	623	599	2	0.961477	0.371216	0.0550918	0.302315
2433122	1	183310344	0.940778	3	623	591	2	0.948636	0.111429	0.0101523	0.105221
4771210	1	183560182	0.761658	3	623	579	2	0.929374	0.36307	0.0759931	0.29716
2588867	1	183808056	0.889876	3	623	563	2	0.903692	0.195994	0.0284192	0.176787
4583575	1	183909357	0.665862	3	623	621	2	0.99679	0.44498	0.0982287	0.345976
2451696	1	187589140	0.754266	3	623	586	2	0.94061	0.370697	0.0511945	0.301989
2550517	1	187590004	0.919094	3	623	618	2	0.991974	0.148721	0.038835	0.137662
100129312	1	188016484	0.949735	3	623	567	2	0.910112	0.0954761	0.0229277	0.0909182
9703475	1	188016484	0.888796	3	623	598	2	0.959872	0.197675	0.0451505	0.178138
4772936	1	188063542	0.58959	3	623	586	2	0.94061	0.483947	0.0733788	0.366845
4775408	1	188083380	0.717781	3	623	613	2	0.983949	0.405143	0.0750408	0.323072
4777180	1	188748333	0.507653	3	623	588	2	0.94382	0.499883	0.0595238	0.374941
2522419	1	188933755	0.92635	3	623	611	2	0.980738	0.136451	0.0196399	0.127142
4587456	1	189192016	0.843384	3	623	597	2	0.958266	0.264175	0.0519263	0.229281
2381910	1	189192082	0.852843	3	623	598	2	0.959872	0.251004	0.0501672	0.219502
2434667	1	189585037	0.890851	3	623	623	2	1	0.194471	0.0449438	0.175562
2492031	1	190189199	0.91899	3	623	574	2	0.921348	0.148896	0.0261324	0.137811
7059256	1	190601468	0.789982	3	623	569	2	0.913323	0.33182	0.0509666	0.276768
2412157	1	191090446	0.713274	3	623	565	2	0.906902	0.409028	0.099115	0.325376
4773324	1	191580143	0.751724	3	623	580	2	0.930979	0.37327	0.0448276	0.303605
9688189	1	192491984	0.589372	3	623	621	2	0.99679	0.484025	0.801932	0.366885
2468018	1	193033830	0.548696	3	623	575	2	0.922953	0.495257	0.144348	0.372617
4770942	1	193171189	0.906902	3	623	623	2	1	0.168861	0.0513644	0.154604
100271533	1	194044143	0.797064	3	623	579	2	0.929374	0.323506	0.122625	0.271178
4585834	1	194218175	0.669614	3	623	622	2	0.998395	0.442462	0.101286	0.344576
4764141	1	194218919	0.73114	3	623	623	2	1	0.393149	0.110754	0.315866
4582559	1	194559281	0.640962	3	623	603	2	0.967897	0.46026	0.0779436	0.35434
4579337	1	195042113	0.583601	3	623	622	2	0.998395	0.486022	0.170418	0.367913
100056714	1	195758578	0.761254	3	623	622	2	0.998395	0.363493	0.0755627	0.297429
2634327	1	196212891	0.817177	3	623	588	2	0.94382	0.298798	0.0595238	0.254158
4581926	1	196251745	0.842546	3	623	597	2	0.958266	0.265324	0.0435511	0.230126
2631981	1	196339912	0.922442	3	623	606	2	0.972713	0.143085	0.019802	0.132848
2470272	1	196340665	0.610114	3	623	613	2	0.983949	0.47575	0.117455	0.362581
4773497	1	196371978	0.899015	3	623	609	2	0.977528	0.181574	0.0410509	0.16509
2496572	1	196429219	0.911664	3	623	583	2	0.935795	0.161066	0.0222985	0.148095
100196987	1	197068628	0.899023	3	623	614	2	0.985554	0.181562	0.0260586	0.165079
2532917	1	197072642	0.802448	3	623	572	2	0.918138	0.317051	0.0909091	0.26679
4778891	1	197078597	0.942664	3	623	593	2	0.951846	0.108096	0.0134907	0.102254
4576099	1	197078663	0.944355	2	623	620	2	0.995185	0.105098	0.11129	0.0995748
2510510	1	197474179	0.529935	3	623	618	2	0.991974	0.498208	0.0954693	0.374102
100129950	1	198400200	0.58885	3	623	574	2	0.921348	0.484211	0.0731707	0.366981
4592256	1	198472221	0.872581	3	623	620	2	0.995185	0.222367	0.0451613	0.197644
2523279	1	199407220	0.69198	3	623	586	2	0.94061	0.426288	0.0426621	0.335427
4774875	1	199407776	0.587219	3	623	579	2	0.929374	0.484786	0.0967185	0.367277
2509826	1	200469377	0.538261	3	623	575	2	0.922953	0.497072	0.0713043	0.373532
2438597	1	200861620	0.749196	3	623	622	2	0.998395	0.375803	0.0707395	0.305189
2559634	1	200903641	0.931929	3	623	617	2	0.990369	0.126875	0.0194489	0.118827
4588397	1	201629478	0.714984	3	623	614	2	0.985554	0.407564	0.0684039	0.32451
4591169	1	201868492	0.760905	3	623	619	2	0.993579	0.363857	0.0678514	0.297661
2624495	1	201869642	0.662162	3	623	592	2	0.950241	0.447407	0.0439189	0.34732
2525716	1	201958061	0.934959	3	623	615	2	0.987159	0.121621	0.0195122	0.114225
4585808	1	201990425	0.698145	3	623	593	2	0.951846	0.421477	0.0809444	0.332656
7060886	1	202160332	0.575758	3	623	561	2	0.900482	0.488522	0.0677362	0.369195
4778978	1	202228055	0.609501	3	623	621	2	0.99679	0.476019	0.0660225	0.362722
4775481	1	202308512	0.734746	3	623	590	2	0.94703	0.389789	0.0322034	0.313821
4577981	1	202760387	0.803602	3	623	583	2	0.935795	0.315652	0.0428816	0.265834
2556745	1	202993705	0.753401	3	623	588	2	0.94382	0.371576	0.0646259	0.302541
2452879	1	203825612	0.804983	3	623	582	2	0.934189	0.313971	0.080756	0.264682
4778724	1	204864388	0.722315	3	623	596	2	0.956661	0.401152	0.0654362	0.32069
4584419	1	205093642	0.627224	3	623	562	2	0.902087	0.467628	0.101423	0.35829
7050306	1	206306608	0.697068	3	623	614	2	0.985554	0.422328	0.390879	0.333148
4581863	1	206341355	0.586013	3	623	622	2	0.998395	0.485204	0.104502	0.367492
4583474	1	207127245	0.773906	3	623	617	2	0.990369	0.349951	0.0729335	0.288718
2485922	1	207372075	0.507475	3	623	602	2	0.966292	0.499888	0.171096	0.374944
4777969	1	207513601	0.75	3	623	600	2	0.963082	0.375	0.06	0.304688
4584650	1	207529967	0.900332	3	623	602	2	0.966292	0.179468	0.0398671	0.163364
2427372	1	207597650	0.853638	3	623	591	2	0.948636	0.24988	0.0558376	0.21866
4582319	1	208097540	0.820428	3	623	607	2	0.974318	0.294651	0.0461285	0.251242
2393112	1	209662440	0.94958	3	623	595	2	0.955056	0.0957559	0.0201681	0.0911713
4581682	1	209792870	0.756536	3	623	612	2	0.982343	0.368379	0.0686275	0.300527
2503877	1	211203042	0.896667	3	623	600	2	0.963082	0.185311	0.03	0.168141
4779235	1	211265195	0.56993	3	623	572	2	0.918138	0.49022	0.0629371	0.370062
4776213	1	211621916	0.681743	3	623	608	2	0.975923	0.433939	0.0575658	0.339787
4584442	1	211722719	0.773096	3	623	617	2	0.990369	0.350838	0.0583468	0.289294
4772263	1	212066692	0.609428	3	623	594	2	0.953451	0.476051	0.0572391	0.362739
7059407	1	212503227	0.544167	3	623	600	2	0.963082	0.496099	0.0783333	0.373042
4582417	1	212951808	0.948529	3	623	612	2	0.982343	0.0976427	0.0212418	0.0928757
2600354	1	212983755	0.696944	3	623	589	2	0.945425	0.422426	0.0797963	0.333204
4767337	1	212985623	0.630282	3	623	568	2	0.911717	0.466053	0.0633803	0.35745
2430228-2	1	213230858	0.940236	3	623	594	2	0.953451	0.112385	0.0218855	0.10607
2430228-1	1	213230858	0.929293	3	623	594	2	0.953451	0.131415	0.03367	0.12278
4580682	1	213459620	0.948419	3	623	601	2	0.964687	0.0978403	0.0199667	0.0930539
4773472	1	214153295	0.521277	3	623	611	2	0.980738	0.499095	0.129296	0.374547
100057703	1	214244975	0.918719	2	623	609	2	0.977528	0.149348	0.162562	0.138196
4589076	1	214530756	0.944719	3	623	606	2	0.972713	0.104449	0.0214521	0.0989944
4590244	1	214844293	0.911147	3	623	619	2	0.993579	0.161916	0.0420032	0.148808
4770863	1	214927764	0.64587	3	623	569	2	0.913323	0.457444	0.0509666	0.352816
4582608	1	215092134	0.6025	3	623	600	2	0.963082	0.478988	0.0716667	0.364273
2463764	1	215208327	0.89196	3	623	597	2	0.958266	0.192735	0.0184255	0.174162
2428321	1	215760985	0.868293	3	623	615	2	0.987159	0.228721	0.0390244	0.202564
4768172	1	215907130	0.666399	3	623	622	2	0.998395	0.444623	0.0787781	0.345778
2552870	1	216164867	0.598071	3	623	622	2	0.998395	0.480764	0.096463	0.365197
2511088	1	216581140	0.649918	3	623	607	2	0.974318	0.455049	0.07743	0.351514
2514223	1	217274686	0.516313	3	623	613	2	0.983949	0.499468	0.0766721	0.374734
2432789	1	217780375	0.730645	3	623	620	2	0.995185	0.393606	0.0806452	0.316143
4779892	1	218775607	0.580097	3	623	618	2	0.991974	0.487169	0.0889968	0.368502
2439850	1	218887283	0.948542	3	623	583	2	0.935795	0.0976201	0.0137221	0.0928553
2456568	1	219066286	0.864297	3	623	619	2	0.993579	0.234575	0.0387722	0.207062
9689055	1	219375850	0.809486	3	623	622	2	0.998395	0.308437	0.0594855	0.260871
4768528-2	1	219475933	0.936982	3	623	603	2	0.967897	0.118094	0.0331675	0.111121
4768528-1	1	219475933	0.939469	3	623	603	2	0.967897	0.113733	0.0182421	0.107266
2427913	1	219611299	0.799353	3	623	618	2	0.991974	0.320776	0.0679612	0.269327
2452731	1	220373013	0.543548	3	623	620	2	0.995185	0.496207	0.125806	0.373096
7049272	1	221186355	0.739414	3	623	614	2	0.985554	0.385362	0.0716612	0.31111
2445154	1	221192998	0.674479	3	623	576	2	0.924559	0.439114	0.0746528	0.342703
4588198	1	221369944	0.67517	3	623	588	2	0.94382	0.438631	0.102041	0.342432
2575631	1	221575263	0.853698	3	623	622	2	0.998395	0.249796	0.0418006	0.218597
2447918	1	222131392	0.889163	3	623	609	2	0.977528	0.197105	0.0279146	0.17768
4771821	1	223044668	0.868421	3	623	608	2	0.975923	0.228532	0.0460526	0.202418
100197582	1	223566558	0.872792	3	623	566	2	0.908507	0.222053	0.0459364	0.197399
4583577	1	223566558	0.84669	3	623	574	2	0.921348	0.259612	0.0557491	0.225913
7060863	1	224378504	0.80829	3	623	579	2	0.929374	0.309914	0.0310881	0.261891
4578761	1	224920752	0.793651	3	623	567	2	0.910112	0.327538	0.0776014	0.273898
2440400	1	225033698	0.82825	3	623	623	2	1	0.284503	0.0898876	0.244032
2516589	1	225038111	0.935076	3	623	593	2	0.951846	0.121418	0.0185497	0.114047
4581980	1	225496786	0.673203	3	623	612	2	0.982343	0.440002	0.0816993	0.343201
100126139	1	226318526	0.690893	3	623	571	2	0.916533	0.42712	0.0297723	0.335904
2554971	1	226319879	0.531605	3	623	617	2	0.990369	0.498002	0.897893	0.373999
2548671	1	226559059	0.851852	3	623	621	2	0.99679	0.252401	0.289855	0.220548
4577045	1	226779340	0.699037	3	623	623	2	1	0.420769	0.560193	0.332245
2420529	1	227437262	0.545968	3	623	620	2	0.995185	0.495774	0.0983871	0.372878
4584467	1	227934011	0.838424	3	623	622	2	0.998395	0.270938	0.0594855	0.234234
4776622	1	228975103	0.747475	3	623	594	2	0.953451	0.377512	0.104377	0.306255
9687281	1	229108637	0.604405	3	623	613	2	0.983949	0.478199	0.0831974	0.363862
100058817	1	229857157	0.821306	3	623	582	2	0.934189	0.293525	0.0584192	0.250447
4766160	1	229901241	0.832442	3	623	561	2	0.900482	0.278965	0.0427807	0.240054
4579818	1	230173862	0.623568	3	623	611	2	0.980738	0.469462	0.0981997	0.359265
7060827	1	230203360	0.504862	3	623	617	2	0.990369	0.499953	0.10859	0.374976
4771938	1	230541834	0.649832	3	623	594	2	0.953451	0.455101	0.111111	0.351543
4778085	1	231243740	0.752137	3	623	585	2	0.939005	0.372854	0.0717949	0.303344
4583266	1	231501305	0.897059	3	623	578	2	0.927769	0.184689	0.153979	0.167634
2393304	1	231703239	0.679092	3	623	617	2	0.990369	0.435852	0.0745543	0.340868
4773320	1	232311840	0.791332	3	623	623	2	1	0.330251	0.0513644	0.275718
100125826	1	233228738	0.680578	3	623	623	2	1	0.434783	0.0674157	0.340265
2578319	1	233456340	0.769663	3	623	623	2	1	0.354564	0.0914928	0.291706
5585846	1	233457705	0.805921	3	623	608	2	0.975923	0.312825	0.0493421	0.263895
2464392	1	234418502	0.512864	3	623	583	2	0.935795	0.499669	0.147513	0.374834
4582188	1	234787856	0.696546	3	623	608	2	0.975923	0.422739	0.09375	0.333385
4583077	1	234937633	0.939418	3	623	619	2	0.993579	0.113823	0.0339257	0.107345
4588356	1	235990807	0.568421	3	623	570	2	0.914928	0.490637	0.112281	0.370275
4583055	1	237464686	0.935626	3	623	567	2	0.910112	0.12046	0.037037	0.113205
2377821	1	237562633	0.893966	3	623	580	2	0.930979	0.189582	0.0258621	0.171612
4771168	1	237742847	0.848014	3	623	579	2	0.929374	0.257773	0.0345423	0.224549
2429020	1	237887978	0.71799	3	623	617	2	0.990369	0.40496	0.0810373	0.322964
4770834	1	238340062	0.908428	3	623	617	2	0.990369	0.166373	0.0405186	0.152533
4584332	1	238342671	0.769355	3	623	620	2	0.995185	0.354896	0.0741935	0.29192
2571180	1	239440095	0.916533	3	623	623	2	1	0.153001	0.0513644	0.141296
2441375	1	240282736	0.836134	3	623	595	2	0.955056	0.274027	0.0453782	0.236482
4581704	1	240963649	0.817579	3	623	603	2	0.967897	0.298287	0.0431177	0.2538
4773217	1	241769587	0.664782	3	623	619	2	0.993579	0.445694	0.095315	0.346372
4583538	1	241795845	0.925241	3	623	622	2	0.998395	0.13834	0.0176849	0.128771
4583514	1	242159362	0.70098	3	623	612	2	0.982343	0.419214	0.0718954	0.331344
4771264	1	242574967	0.533065	3	623	620	2	0.995185	0.497813	0.0854839	0.373904
4584240	1	244603048	0.803226	3	623	620	2	0.995185	0.316108	0.0806452	0.266146
4772623	1	244637296	0.55475	3	623	621	2	0.99679	0.494005	0.0917874	0.371984
9699008	1	244739780	0.594203	3	623	621	2	0.99679	0.482252	0.132045	0.365968
4589593	1	245031598	0.768914	3	623	608	2	0.975923	0.35537	0.0773026	0.292226
100059614	1	245214635	0.909639	3	623	581	2	0.932584	0.164393	0.0292599	0.15088
4771711	1	245949416	0.86	3	623	575	2	0.922953	0.2408	0.0434783	0.211808
4771606	1	246461264	0.547535	3	623	568	2	0.911717	0.495481	0.542254	0.37273
4576879	1	246488941	0.767055	3	623	601	2	0.964687	0.357363	0.0765391	0.293509
4772246	1	246705311	0.599494	3	623	593	2	0.951846	0.480202	0.109612	0.364905
2435917	1	247627095	0.780547	3	623	622	2	0.998395	0.342587	0.0916399	0.283904
2399135	1	247630006	0.76936	3	623	594	2	0.953451	0.35489	0.114478	0.291917
2561133	1	247944147	0.760647	3	623	587	2	0.942215	0.364126	0.0800681	0.297832
2513313	1	248140757	0.747117	3	623	607	2	0.974318	0.377866	0.0741351	0.306475
2447643	1	248286938	0.607544	2	623	623	2	1	0.476869	0.784912	0.363167
4582636	1	248590098	0.818182	3	623	605	2	0.971108	0.297521	0.0495868	0.253261
4583418	1	248720485	0.625887	3	623	564	2	0.905297	0.468305	0.102837	0.35865
2520019	1	249422824	0.847368	3	623	570	2	0.914928	0.25867	0.0421053	0.225215
4583393	1	249579995	0.537097	3	623	620	2	0.995185	0.497248	0.106452	0.37362
2513406	1	250913252	0.741652	3	623	569	2	0.913323	0.383209	0.0527241	0.309784
2593997	1	251113187	0.644518	3	623	602	2	0.966292	0.458229	0.0963455	0.353242
4587818	1	251695152	0.912379	3	623	622	2	0.998395	0.159886	0.0434084	0.147105
4771509	1	251730701	0.925325	3	623	616	2	0.988764	0.138198	0.0357143	0.128649
4771968	1	252143742	0.909609	3	623	614	2	0.985554	0.164441	0.02443	0.15092
4771679	1	252267652	0.896242	3	623	612	2	0.982343	0.185985	0.0539216	0.16869
2509815	1	252375114	0.891525	3	623	590	2	0.94703	0.193416	0.0237288	0.174711
2396770	1	253389845	0.716354	3	623	587	2	0.942215	0.406382	0.0425894	0.323809
4777046	1	253390683	0.545234	3	623	619	2	0.993579	0.495908	0.114701	0.372945
100212452	1	253401731	0.859266	3	623	572	2	0.918138	0.241856	0.211538	0.212609
2438067	1	253405530	0.62199	3	623	623	2	1	0.470237	0.219904	0.359675
4584487	1	254661197	0.904605	3	623	608	2	0.975923	0.172589	0.0164474	0.157696
2620040	1	254807262	0.849117	3	623	623	2	1	0.256234	0.0481541	0.223406
7048746	1	256073419	0.926045	3	623	622	2	0.998395	0.136971	0.0321543	0.127591
7050097	1	256080555	0.918706	3	623	572	2	0.918138	0.14937	0.0192308	0.138214
4591537	1	256453837	0.673877	3	623	601	2	0.964687	0.439534	0.113145	0.342939
4772330	1	256485000	0.523463	3	623	618	2	0.991974	0.498899	0.092233	0.374449
2409915	1	256670369	0.563993	3	623	586	2	0.94061	0.49181	0.0699659	0.370871
9702568	1	257181595	0.638042	3	623	623	2	1	0.461889	0.0722311	0.355218
4771510	1	257214386	0.524917	3	623	602	2	0.966292	0.498758	0.112957	0.374378
4772331	1	257792190	0.521331	3	623	586	2	0.94061	0.49909	0.104096	0.374545
2448089	1	257792359	0.932874	3	623	581	2	0.932584	0.12524	0.0585198	0.117397
100128357	1	258045862	0.925361	3	623	623	2	1	0.138136	0.0433387	0.128595
5588062	1	258875673	0.880634	3	623	599	2	0.961477	0.210235	0.0417362	0.188136
4773084	1	259380725	0.78843	3	623	605	2	0.971108	0.333617	0.0694215	0.277967
4593595	1	259406147	0.813804	3	623	623	2	1	0.303054	0.0642055	0.257133
4771280	1	259954076	0.810696	3	623	589	2	0.945425	0.306936	0.049236	0.259831
7049393	1	260685078	0.876404	3	623	623	2	1	0.216639	0.0288925	0.193173
9708454	1	260959383	0.586151	3	623	621	2	0.99679	0.485156	0.0837359	0.367468
4773034	1	261232613	0.575331	3	623	604	2	0.969502	0.48865	0.057947	0.369261
9705811	1	261890276	0.85313	3	623	623	2	1	0.250598	0.0497592	0.219199
4776479	1	262724601	0.65913	3	623	575	2	0.922953	0.449355	0.0695652	0.348395
4590339	1	263002349	0.627832	3	623	618	2	0.991974	0.467318	0.624595	0.358125
4584676	1	263152556	0.520096	3	623	622	2	0.998395	0.499192	0.085209	0.374596
4779013	1	263208251	0.894604	3	623	593	2	0.951846	0.188576	0.0219224	0.170795
4590899	1	263741752	0.821078	3	623	612	2	0.982343	0.293817	0.0735294	0.250653
4775001	1	264592890	0.717391	3	623	621	2	0.99679	0.405482	0.0660225	0.323274
4770475	1	264595714	0.678514	3	623	619	2	0.993579	0.436266	0.100162	0.341102
2550154	1	265410442	0.891162	3	623	611	2	0.980738	0.193985	0.0507365	0.17517
4779044	1	265675895	0.574042	3	623	574	2	0.921348	0.489036	0.106272	0.369458
2417751	1	265750766	0.597152	3	623	597	2	0.958266	0.481123	0.125628	0.365383
100163268	1	266910891	0.863712	3	623	598	2	0.959872	0.235427	0.0518395	0.207714
2444348	1	266992559	0.930064	3	623	622	2	0.998395	0.130089	0.0401929	0.121628
7059276	1	267147420	0.936153	3	623	603	2	0.967897	0.119542	0.0281924	0.112397
2403002	1	267153468	0.754854	3	623	618	2	0.991974	0.370099	0.228155	0.301612
4765447	1	267209728	0.945161	3	623	620	2	0.995185	0.103663	0.0193548	0.0982899
2493348-2	1	267804411	0.796774	2	623	620	2	0.995185	0.32385	0.406452	0.271411
2493348-1	1	267804411	0.915323	2	623	620	2	0.995185	0.155014	0.169355	0.143
2419963	1	267957240	0.805237	3	623	611	2	0.980738	0.31366	0.0556465	0.264469
2376882-2	1	267965880	0.865772	3	623	596	2	0.956661	0.232422	0.0671141	0.205412
2376882-1	1	267965880	0.939823	3	623	565	2	0.906902	0.113111	0.0176991	0.106714
4775647	1	268167398	0.828448	3	623	580	2	0.930979	0.284243	0.0568966	0.243846
2411284	1	268178122	0.872186	3	623	622	2	0.998395	0.222954	0.0369775	0.1981
2423894-2	1	268252746	0.519262	3	623	623	2	1	0.499258	0.0786517	0.374629
2423894-1	1	268252746	0.739165	2	623	623	2	1	0.3856	0.521669	0.311256
9688384	1	268738737	0.948007	3	623	577	2	0.926164	0.0985796	0.0103986	0.0937206
9710459	1	268739287	0.94686	3	623	621	2	0.99679	0.100632	0.0354267	0.095569
2403957	1	269081165	0.760101	3	623	594	2	0.953451	0.364695	0.0892256	0.298194
2605077	1	270024991	0.564123	3	623	616	2	0.988764	0.491776	0.0925325	0.370854
4773563	1	270552668	0.763201	3	623	606	2	0.972713	0.36145	0.0775578	0.296127
4772878	1	270661075	0.593193	3	623	617	2	0.990369	0.48263	0.119935	0.366164
4586721-2	1	271123440	0.893162	3	623	585	2	0.939005	0.190847	0.0632479	0.172635
4586721-1	1	271123440	0.899657	3	623	583	2	0.935795	0.180549	0.0566038	0.16425
4765632	1	271128216	0.894646	3	623	579	2	0.929374	0.188509	0.0379965	0.170741
4777069	1	271220631	0.598229	3	623	621	2	0.99679	0.480702	0.0917874	0.365165
4590184	1	271569411	0.826861	3	623	618	2	0.991974	0.286324	0.0809061	0.245333
2396540	1	271627240	0.888047	3	623	594	2	0.953451	0.198839	0.0319865	0.17907
2507379	1	271913093	0.92959	3	623	561	2	0.900482	0.130905	0.0124777	0.122337
7049308	1	271976156	0.808511	3	623	611	2	0.980738	0.309642	0.0720131	0.261703
4774033	1	271976285	0.708199	3	623	622	2	0.998395	0.413306	0.104502	0.327895
100227941	1	271982752	0.884276	3	623	566	2	0.908507	0.204664	0.0547703	0.183721
7061950	1	271982752	0.802698	3	623	593	2	0.951846	0.316748	0.10118	0.266583
4772326	1	272574358	0.809982	3	623	571	2	0.916533	0.307822	0.0542907	0.260445
9680949	1	272672080	0.659898	3	623	591	2	0.948636	0.448865	0.071066	0.348125
2403408	1	272801735	0.711726	3	623	614	2	0.985554	0.410344	0.0423453	0.326153
4773495	1	273091543	0.838424	3	623	622	2	0.998395	0.270938	0.0659164	0.234234
4584808	1	273096165	0.95	3	623	590	2	0.94703	0.095	0.00847458	0.0904875
4778849	1	273898583	0.893864	3	623	603	2	0.967897	0.189742	0.0464345	0.171741
100164185	1	274496712	0.654386	3	623	570	2	0.914928	0.45233	0.445614	0.350029
2396330	1	275092558	0.824621	3	623	593	2	0.951846	0.289243	0.0607083	0.247412
9680582	1	275253120	0.883855	3	623	607	2	0.974318	0.205311	0.212521	0.184234
2562118	1	275584482	0.809016	3	623	610	2	0.979133	0.309018	0.0508197	0.261272
100127613	1	275981728	0.937097	3	623	620	2	0.995185	0.117893	0.122581	0.110943
2521025	1	276249213	0.737676	3	623	568	2	0.911717	0.38702	0.0316901	0.312128
2393752	1	276997856	0.521242	3	623	612	2	0.982343	0.499098	0.0718954	0.374548
4587690	1	277144819	0.872186	3	623	622	2	0.998395	0.222954	0.0401929	0.1981
7047527	1	277585994	0.814309	3	623	622	2	0.998395	0.30242	0.0787781	0.256691
4764625	1	277594105	0.804173	3	623	623	2	1	0.314957	0.0930979	0.265358
4590322	1	277597166	0.536092	3	623	568	2	0.911717	0.497395	0.149648	0.373694
2399599	1	277845583	0.937931	3	623	580	2	0.930979	0.116433	0.0413793	0.109655
2462075	1	278128423	0.89918	3	623	610	2	0.979133	0.18131	0.0606557	0.164873
2548814-2	1	278131926	0.699357	3	623	622	2	0.998395	0.420514	0.073955	0.332098
2548814-1	1	278131926	0.531826	3	623	597	2	0.958266	0.497974	0.470687	0.373985
7059281	1	278160280	0.801937	3	623	568	2	0.911717	0.317669	0.0580986	0.267212
2590677	1	278522582	0.885231	3	623	562	2	0.902087	0.203194	0.0160142	0.18255
2392453	1	278712705	0.778418	3	623	607	2	0.974318	0.344966	0.0939044	0.285465
100251891	1	278913202	0.925258	3	623	582	2	0.934189	0.138312	0.128866	0.128747
2437656	1	279115785	0.838969	3	623	621	2	0.99679	0.270199	0.312399	0.233696
4771177	1	279682418	0.9325	3	623	600	2	0.963082	0.125888	0.035	0.117964
9717401	1	280205475	0.939005	3	623	623	2	1	0.11455	0.0321027	0.107989
100057456	1	281168472	0.932677	3	623	609	2	0.977528	0.125582	0.0229885	0.117697
4581054	1	281403077	0.918963	3	623	617	2	0.990369	0.14894	0.0680713	0.137849
2450811	1	281649338	0.616317	3	623	619	2	0.993579	0.472941	0.092084	0.361104
4765731	1	281663130	0.547285	3	623	571	2	0.916533	0.495528	0.10683	0.372754
9679702	1	281952852	0.939268	3	623	601	2	0.964687	0.114087	0.0216306	0.107579
7048228	1	282527863	0.939807	3	623	623	2	1	0.113139	0.0144462	0.106739
7049981	1	282528025	0.509735	3	623	565	2	0.906902	0.49981	0.0778761	0.374905
4771324	1	282539064	0.934385	3	623	602	2	0.966292	0.122619	0.0249169	0.115101
100056451	1	283188699	0.833333	3	623	618	2	0.991974	0.277778	0.0679612	0.239198
5589311	1	283859982	0.650427	3	623	585	2	0.939005	0.454743	0.104274	0.351348
2427611	1	285390275	0.898876	3	623	623	2	1	0.181795	0.0224719	0.16527
2496008	1	285531383	0.548932	3	623	562	2	0.902087	0.495211	0.0765125	0.372594
7059379	1	285645320	0.801766	3	623	623	2	1	0.317875	0.0914928	0.267353
4582284	1	285777718	0.864775	3	623	599	2	0.961477	0.233879	0.0567613	0.206529
4764240	1	285811888	0.513866	3	623	613	2	0.983949	0.499615	0.091354	0.374808
2444691	1	285972184	0.73262	3	623	561	2	0.900482	0.391776	0.0713012	0.315032
2544180	1	286508182	0.523312	3	623	622	2	0.998395	0.498913	0.0980707	0.374456
100057395	1	287584164	0.880225	3	623	622	2	0.998395	0.210858	0.0530547	0.188627
2403207	1	287892636	0.720067	3	623	593	2	0.951846	0.403141	0.0978078	0.321879
4779137	1	288471679	0.674617	3	623	587	2	0.942215	0.439018	0.0306644	0.34265
4587046	1	288801199	0.947761	3	623	603	2	0.967897	0.0990198	0.0182421	0.0941174
2401131	1	289347103	0.801626	3	623	615	2	0.987159	0.318043	0.0422764	0.267468
2400968	1	289504622	0.839378	3	623	579	2	0.929374	0.269645	0.0518135	0.233291
5585254	1	289545740	0.926731	3	623	621	2	0.99679	0.135801	0.0241546	0.12658
4583011	1	289579358	0.787954	3	623	606	2	0.972713	0.334165	0.0643564	0.278332
2456265	1	289688804	0.501618	3	623	618	2	0.991974	0.499995	0.0582524	0.374997
9703002	1	289689001	0.501605	3	623	623	2	1	0.499995	0.0722311	0.374997
4582110	1	289852994	0.943548	3	623	620	2	0.995185	0.10653	0.0258065	0.100855
9703286	1	289867197	0.945968	3	623	620	2	0.995185	0.102226	0.00806452	0.0970005
4580022	1	290230551	0.581315	3	623	578	2	0.927769	0.486776	0.083045	0.3683
2406731	1	290588958	0.574733	3	623	562	2	0.902087	0.48883	0.0960854	0.369353
4772104-2	1	290590765	0.887584	3	623	596	2	0.956661	0.199557	0.0771812	0.179646
4772104-1	1	290590765	0.911913	3	623	596	2	0.956661	0.160656	0.0285235	0.147751
5587830	1	291102152	0.914191	3	623	606	2	0.972713	0.156891	0.019802	0.144584
4770804	1	291102370	0.817524	3	623	622	2	0.998395	0.298357	0.0659164	0.253848
4583331	1	291311521	0.826241	3	623	564	2	0.905297	0.287133	0.0248227	0.245911
2421277	1	291652541	0.805466	3	623	622	2	0.998395	0.313381	0.0932476	0.264277
4773814	1	291652764	0.906303	3	623	587	2	0.942215	0.169835	0.0102215	0.155413
4773022	1	291666855	0.881384	3	623	607	2	0.974318	0.209093	0.0428336	0.187233
7057222	1	291888882	0.920546	3	623	623	2	1	0.146283	0.024077	0.135583
2395750	1	291928042	0.607843	3	623	612	2	0.982343	0.47674	0.0784314	0.363099
2436736	1	292297845	0.817195	3	623	599	2	0.961477	0.298774	0.0417362	0.254141
4774086	1	292351853	0.693548	3	623	620	2	0.995185	0.425078	0.0806452	0.334732
4767997-2	1	292659686	0.748788	3	623	619	2	0.993579	0.376209	0.0662359	0.305442
4767997-1	1	292659686	0.751613	3	623	620	2	0.995185	0.373382	0.0580645	0.303675
4773823	1	292698427	0.893496	3	623	615	2	0.987159	0.190322	0.0308943	0.172211
2573821	1	293793706	0.615578	3	623	597	2	0.958266	0.473284	0.0552764	0.361285
100222674	1	294338608	0.913732	3	623	568	2	0.911717	0.157651	0.140845	0.145224
2505949	1	294497423	0.792135	2	623	623	2	1	0.329314	0.41573	0.27509
4587444	1	294705153	0.832512	3	623	609	2	0.977528	0.278871	0.0426929	0.239987
2462673	1	294896145	0.615929	3	623	565	2	0.906902	0.473121	0.0495575	0.361199
2451428	1	295349361	0.500808	3	623	619	2	0.993579	0.499999	0.103393	0.374999
4772298	1	295443207	0.900493	3	623	608	2	0.975923	0.17921	0.0509868	0.163152
4778951	1	295766549	0.579623	3	623	584	2	0.9374	0.48732	0.47774	0.36858
2380850-2	1	295768167	0.941374	3	623	597	2	0.958266	0.110379	0.0234506	0.104287
2380850-1	1	295768167	0.9425	3	623	600	2	0.963082	0.108387	0.0183333	0.102514
2401351	1	295881577	0.663724	3	623	623	2	1	0.446389	0.0658106	0.346757
4770118	1	296168007	0.822581	3	623	620	2	0.995185	0.291883	0.0483871	0.249285
4580384	1	296170867	0.63128	3	623	617	2	0.990369	0.465531	0.082658	0.357171
4771894	1	296201768	0.774611	3	623	579	2	0.929374	0.349177	0.0431779	0.288215
2392176	1	296897264	0.545833	3	623	600	2	0.963082	0.495799	0.0716667	0.37289
4586937	1	297016657	0.52907	3	623	602	2	0.966292	0.49831	0.0880399	0.374154
4583277	1	297475758	0.605954	3	623	571	2	0.916533	0.477547	0.0420315	0.363522
4584321	1	297599411	0.670475	3	623	569	2	0.913323	0.441877	0.0966608	0.344249
2591882	1	297752134	0.605172	3	623	580	2	0.930979	0.477878	0.103448	0.363694
2434355	1	298131453	0.609402	3	623	585	2	0.939005	0.476063	0.0735043	0.362745
4579066	1	298410172	0.941034	3	623	619	2	0.993579	0.110978	0.0371567	0.10482
2473141	1	298418219	0.708263	3	623	593	2	0.951846	0.413253	0.0505902	0.327864
2484266	1	298500582	0.522131	3	623	610	2	0.979133	0.49902	0.0868852	0.37451
4770595	1	298582790	0.73229	3	623	607	2	0.974318	0.392083	0.0477759	0.315218
4584745	1	298778956	0.534091	3	623	616	2	0.988764	0.497676	0.113636	0.373835
2537182	1	298964268	0.868159	3	623	603	2	0.967897	0.228918	0.0315091	0.202716
4771921	1	299200058	0.562706	3	623	606	2	0.972713	0.492136	0.0891089	0.371037
2435266	1	299259557	0.943412	3	623	592	2	0.950241	0.106771	0.0185811	0.101071
2427462	1	299418304	0.525932	3	623	617	2	0.990369	0.498655	0.0729335	0.374327
2397946	1	300094536	0.921569	3	623	612	2	0.982343	0.14456	0.0261438	0.134111
100058466	1	300529760	0.543294	3	623	589	2	0.945425	0.496251	0.682513	0.373119
100058194	1	300644188	0.675	3	623	620	2	0.995185	0.43875	0.0790323	0.342499
2509179	1	300740144	0.663681	3	623	614	2	0.985554	0.446417	0.0798046	0.346773
4772924	1	300872301	0.571678	3	623	572	2	0.918138	0.489724	0.0664336	0.369809
9688667	1	301248075	0.515929	3	623	565	2	0.906902	0.499493	0.617699	0.374746
100161995	1	301272066	0.814912	3	623	570	2	0.914928	0.301661	0.138596	0.256161
2403420	2	137409	0.511382	3	623	615	2	0.987159	0.499741	0.0731707	0.37487
2534803	2	897822	0.604575	3	623	612	2	0.982343	0.478128	0.578431	0.363825
2411297	2	1086733	0.885552	3	623	616	2	0.988764	0.202699	0.0503247	0.182156
4584975	2	1087886	0.825744	3	623	571	2	0.916533	0.287781	0.0297723	0.246372
2423489	2	1140213	0.572954	3	623	562	2	0.902087	0.489356	0.0391459	0.369621
4771281	2	1268830	0.689431	3	623	615	2	0.987159	0.428232	0.110569	0.336541
2409901	2	1274502	0.851852	3	623	621	2	0.99679	0.252401	0.0515298	0.220548
2403720	2	1332577	0.732558	3	623	602	2	0.966292	0.391833	0.076412	0.315067
9710295	2	1714423	0.730118	3	623	591	2	0.948636	0.394091	0.0761421	0.316437
2438842	2	1717619	0.822034	3	623	590	2	0.94703	0.292588	0.020339	0.249784
100056871	2	1840031	0.919383	3	623	583	2	0.935795	0.148237	0.0137221	0.13725
100128773	2	2224084	0.537037	3	623	621	2	0.99679	0.497257	0.10467	0.373624
4773436	2	2362748	0.875	3	623	620	2	0.995185	0.21875	0.0596774	0.194824
2406149	2	2803826	0.666667	3	623	612	2	0.982343	0.444444	0.0588235	0.345679
4584108	2	3091840	0.939245	3	623	609	2	0.977528	0.114128	0.0262726	0.107616
2545089	2	3106224	0.654589	3	623	621	2	0.99679	0.452204	0.114332	0.34996
4584854	2	3112624	0.569106	3	623	615	2	0.987159	0.490449	0.0715447	0.370179
4577522	2	3183917	0.82049	3	623	571	2	0.916533	0.294572	0.0928196	0.251186
2389674	2	3231166	0.515598	3	623	577	2	0.926164	0.499513	0.05026	0.374757
4772495	2	3337472	0.918584	3	623	565	2	0.906902	0.149575	0.00353982	0.138388
5588529	2	3340474	0.912892	3	623	574	2	0.921348	0.15904	0.0383275	0.146393
4774342	2	3673713	0.578254	3	623	607	2	0.974318	0.487753	0.0889621	0.368801
4773398	2	3739331	0.941653	3	623	617	2	0.990369	0.109885	0.012966	0.103848
4585003	2	3783374	0.905833	3	623	600	2	0.963082	0.170599	0.045	0.156047
4766099	2	3805385	0.645498	3	623	622	2	0.998395	0.45766	0.0691318	0.352934
100126329	2	4347253	0.902913	3	623	618	2	0.991974	0.175323	0.0453074	0.159954
2387844	2	4415478	0.590833	3	623	600	2	0.963082	0.483499	0.075	0.366613
4769260	2	4437425	0.920436	3	623	597	2	0.958266	0.146468	0.105528	0.135742
7061364	2	4689053	0.643471	3	623	582	2	0.934189	0.458832	0.0979381	0.353569
2406931	2	4836401	0.668567	3	623	614	2	0.985554	0.44317	0.0732899	0.34497
4771634	2	4847610	0.651541	3	623	584	2	0.9374	0.454071	0.0565068	0.350981
100162424	2	4887394	0.626437	3	623	609	2	0.977528	0.468027	0.129721	0.358503
2415860	2	5119793	0.914983	3	623	594	2	0.953451	0.155578	0.0218855	0.143476
2592933	2	5124599	0.933764	3	623	619	2	0.993579	0.123697	0.0129241	0.116047
5583211	2	5766795	0.834426	3	623	610	2	0.979133	0.276318	0.042623	0.238142
2429956	2	6335466	0.738946	3	623	588	2	0.94382	0.38581	0.0663265	0.311385
4587324	2	6361730	0.891162	3	623	611	2	0.980738	0.193985	0.0376432	0.17517
9687310	2	6634513	0.806006	3	623	616	2	0.988764	0.31272	0.0438312	0.263823
2464838	2	6722755	0.796713	3	623	578	2	0.927769	0.323923	0.050173	0.27146
2452223	2	6820493	0.503311	3	623	604	2	0.969502	0.499978	0.0860927	0.374989
100162812	2	6822081	0.692907	3	623	578	2	0.927769	0.425574	0.0397924	0.335017
4591677	2	6825808	0.680868	3	623	622	2	0.998395	0.434573	0.110932	0.340146
2564417	2	6855838	0.551364	3	623	623	2	1	0.494723	0.126806	0.372348
4582966-2	2	6997107	0.880546	3	623	586	2	0.94061	0.210369	0.0341297	0.188242
4582966-1	2	6997107	0.945035	3	623	564	2	0.905297	0.103887	0.0070922	0.0984906
4772921	2	7517018	0.835052	3	623	582	2	0.934189	0.275481	0.0446735	0.237536
4768141	2	7525134	0.651846	3	623	596	2	0.956661	0.453886	0.0587248	0.35088
4592581-2	2	8086541	0.940496	3	623	605	2	0.971108	0.111927	0.0561983	0.105663
4592581-1	2	8086541	0.931894	3	623	602	2	0.966292	0.126936	0.0963455	0.118879
4771757	2	8277565	0.5125	3	623	600	2	0.963082	0.499688	0.121667	0.374844
2421229	2	8780611	0.922877	3	623	577	2	0.926164	0.14235	0.0121317	0.132218
4582293	2	9117931	0.655032	3	623	616	2	0.988764	0.45193	0.0795455	0.34981
4583722	2	9117997	0.657258	3	623	620	2	0.995185	0.45054	0.0822581	0.349047
2387582	2	9128886	0.55297	3	623	623	2	1	0.494388	0.0754414	0.372178
4771896-2	2	9443246	0.93266	3	623	594	2	0.953451	0.125611	0.020202	0.117722
4771896-1	2	9443246	0.94863	3	623	584	2	0.9374	0.097462	0.0205479	0.0927126
2441678	2	9549649	0.908703	3	623	586	2	0.94061	0.165924	0.0255973	0.152158
2428319	2	9556864	0.617978	3	623	623	2	1	0.472163	0.0898876	0.360694
2509908	2	9962545	0.937198	3	623	621	2	0.99679	0.117716	0.0128824	0.110787
2578330	2	9970819	0.904887	3	623	573	2	0.919743	0.172134	0.155323	0.157319
2593902	2	9982750	0.836237	3	623	574	2	0.921348	0.273889	0.0418118	0.236382
2461326	2	9985775	0.790657	3	623	578	2	0.927769	0.331037	0.0484429	0.276244
4578841	2	9987678	0.654437	3	623	586	2	0.94061	0.452299	0.107509	0.350012
2421299	2	10381807	0.69376	3	623	609	2	0.977528	0.424914	0.0640394	0.334638
2405447	2	10531841	0.533816	3	623	621	2	0.99679	0.497713	0.143317	0.373854
4772931	2	10651238	0.59083	3	623	578	2	0.927769	0.4835	0.102076	0.366614
4578774	2	11053408	0.88853	3	623	619	2	0.993579	0.198089	0.0710824	0.178469
2461351	2	11646258	0.829856	3	623	623	2	1	0.282391	0.070626	0.242518
2416287	2	12016282	0.608306	3	623	614	2	0.985554	0.47654	0.102606	0.362995
2483300	2	12017625	0.925287	3	623	609	2	0.977528	0.138261	0.0311987	0.128703
9665243	2	12339670	0.557074	3	623	622	2	0.998395	0.493485	0.085209	0.371721
4584993	2	12443087	0.765677	3	623	606	2	0.972713	0.358832	0.0528053	0.294452
4587043	2	12444919	0.936084	3	623	618	2	0.991974	0.119661	0.0275081	0.112502
4770697	2	12629534	0.615	3	623	600	2	0.963082	0.47355	0.0866667	0.361425
4582355-2	2	13308069	0.879252	3	623	588	2	0.94382	0.212336	0.0510204	0.189793
4582355-1	2	13308069	0.899485	3	623	582	2	0.934189	0.180824	0.0532646	0.164476
9712277	2	13346359	0.785838	3	623	579	2	0.929374	0.336594	0.0552677	0.279946
4772332	2	13777434	0.861564	3	623	614	2	0.985554	0.238544	0.0456026	0.210092
2426481	2	13780192	0.851232	3	623	568	2	0.911717	0.253272	0.0580986	0.221198
4583982	2	13999089	0.696399	3	623	611	2	0.980738	0.422855	0.0932897	0.333452
4582271	2	13999579	0.733686	3	623	567	2	0.910112	0.390782	0.0493827	0.314426
2442640	2	15004447	0.683219	3	623	584	2	0.9374	0.432861	0.116438	0.339177
2466894	2	15140931	0.621212	3	623	594	2	0.953451	0.470615	0.0774411	0.359876
4585500	2	15969855	0.688006	3	623	617	2	0.990369	0.429307	0.0729335	0.337155
2416383	2	15998897	0.669257	3	623	579	2	0.929374	0.442704	0.0777202	0.344711
4577156	2	16122088	0.650794	3	623	567	2	0.910112	0.454523	0.109347	0.351227
100184544	2	16351220	0.507377	3	623	610	2	0.979133	0.499891	0.0770492	0.374946
2432530	2	16472342	0.578049	3	623	615	2	0.987159	0.487817	0.105691	0.368834
2395182	2	16658677	0.515397	3	623	617	2	0.990369	0.499526	0.162075	0.374763
2397196	2	16730649	0.807384	3	623	623	2	1	0.311031	0.0642055	0.262661
4584983	2	16773353	0.608177	3	623	587	2	0.942215	0.476595	0.109029	0.363024
2426335	2	16868001	0.949357	3	623	622	2	0.998395	0.0961567	0.0305466	0.0915337
2432670	2	17192370	0.810833	3	623	600	2	0.963082	0.306765	0.0583333	0.259713
2436150	2	17221681	0.556373	3	623	612	2	0.982343	0.493644	0.0735294	0.371802
5586777	2	17348190	0.904514	3	623	576	2	0.924559	0.172737	0.0138889	0.157818
4779180	2	17478965	0.897329	3	623	599	2	0.961477	0.18426	0.0417362	0.167284
2626807	2	17685831	0.58881	3	623	563	2	0.903692	0.484226	0.0905861	0.366988
2508896	2	18248031	0.776886	3	623	623	2	1	0.346668	0.0513644	0.286579
4772308	2	18615869	0.647154	3	623	615	2	0.987159	0.456691	0.113821	0.352408
4771664	2	20401965	0.946864	3	623	574	2	0.921348	0.100625	0.0261324	0.0955622
4583665	2	20536623	0.637069	3	623	580	2	0.930979	0.462424	0.177586	0.355506
5583540	2	20791876	0.878216	3	623	583	2	0.935795	0.213905	0.0205832	0.191027
2451774	2	21268867	0.947148	3	623	596	2	0.956661	0.100118	0.0151007	0.0951062
4773624	2	21275228	0.914928	3	623	623	2	1	0.15567	0.0256822	0.143553
9716833	2	21514166	0.879085	3	623	612	2	0.982343	0.212589	0.0326797	0.189992
100162206	2	21597418	0.828859	3	623	596	2	0.956661	0.283703	0.0369128	0.24346
2591277	2	21873835	0.709322	3	623	590	2	0.94703	0.412369	0.0525424	0.327345
2591766	2	22241420	0.882594	3	623	609	2	0.977528	0.207243	0.0673235	0.185768
4772099	2	22952354	0.524306	3	623	576	2	0.924559	0.498818	0.0486111	0.374409
2399590	2	23134354	0.833601	3	623	622	2	0.998395	0.27742	0.0659164	0.238939
4576203	2	23528441	0.615066	3	623	604	2	0.969502	0.47352	0.124172	0.361409
4771924	2	23944304	0.896825	3	623	567	2	0.910112	0.185059	0.0229277	0.167936
2444039	2	24661342	0.840289	3	623	623	2	1	0.268407	0.081862	0.232386
2543317	2	24811838	0.706034	3	623	580	2	0.930979	0.4151	0.0431034	0.328946
2527932	2	24969234	0.866774	3	623	623	2	1	0.230954	0.0674157	0.204284
2395261	2	26004474	0.746711	3	623	608	2	0.975923	0.378268	0.0822368	0.306725
2486622	2	26025966	0.73127	3	623	614	2	0.985554	0.393028	0.2443	0.315793
4771129	2	26136447	0.548957	3	623	623	2	1	0.495206	0.102729	0.372592
4773190	2	26285361	0.808333	3	623	600	2	0.963082	0.309861	0.0666667	0.261854
4584666	2	26287909	0.802817	3	623	568	2	0.911717	0.316604	0.0528169	0.266485
7059323	2	26439922	0.745955	3	623	618	2	0.991974	0.379013	0.0809061	0.307187
100183787	2	26614908	0.62013	3	623	616	2	0.988764	0.471138	0.107143	0.360152
4589013	2	26980324	0.723114	3	623	623	2	1	0.40044	0.113965	0.320264
100271540	2	27341620	0.91681	3	623	583	2	0.935795	0.15254	0.0188679	0.140905
4592523	2	27566389	0.643824	3	623	591	2	0.948636	0.458629	0.103215	0.353459
4772462	2	27810260	0.794069	3	623	607	2	0.974318	0.327047	0.0593081	0.273567
4772744	2	28405299	0.856383	3	623	564	2	0.905297	0.245982	0.035461	0.215729
9702401	2	28650368	0.887974	3	623	607	2	0.974318	0.198953	0.0395387	0.179162
4771831	2	28932407	0.513666	3	623	622	2	0.998395	0.499627	0.12701	0.374813
4587602	2	28937052	0.809951	3	623	613	2	0.983949	0.307861	0.0538336	0.260472
100183854	2	29541133	0.734568	3	623	567	2	0.910112	0.389956	0.0828924	0.313923
2580433	2	29631133	0.72411	3	623	618	2	0.991974	0.399549	0.538835	0.31973
100162520	2	29671479	0.712931	3	623	580	2	0.930979	0.409321	0.0603448	0.325549
4588934	2	29678352	0.520064	3	623	623	2	1	0.499195	0.186196	0.374597
4771369	2	29875365	0.753719	3	623	605	2	0.971108	0.371253	0.0760331	0.302339
4772711	2	30274067	0.705326	3	623	582	2	0.934189	0.415682	0.0670103	0.329286
4584385	2	30311983	0.503221	3	623	621	2	0.99679	0.499979	0.0917874	0.37499
4779657	2	30399640	0.793496	3	623	615	2	0.987159	0.32772	0.0747967	0.27402
4776069	2	31039238	0.529412	3	623	561	2	0.900482	0.49827	0.117647	0.374133
9666762	2	31147885	0.706557	3	623	610	2	0.979133	0.414668	0.0885246	0.328693
2398739	2	31590619	0.652972	3	623	572	2	0.918138	0.453199	0.0646853	0.350504
2431833	2	32267394	0.865961	3	623	567	2	0.910112	0.232145	0.0599647	0.205199
2384556	2	32272602	0.877207	3	623	623	2	1	0.21543	0.0433387	0.192225
4590147	2	32518368	0.5625	3	623	608	2	0.975923	0.492188	0.128289	0.371063
4776556	2	32765378	0.894951	3	623	614	2	0.985554	0.188027	0.0374593	0.17035
4771617	2	32784474	0.703734	3	623	616	2	0.988764	0.416985	0.0892857	0.330047
2394367	2	33345066	0.742376	3	623	623	2	1	0.382508	0.0658106	0.309352
2393887	2	33534775	0.75801	3	623	593	2	0.951846	0.366862	0.0455312	0.299568
4770947	2	33620218	0.861552	3	623	567	2	0.910112	0.23856	0.0440917	0.210105
4773367	2	33776678	0.656656	3	623	616	2	0.988764	0.450918	0.0957792	0.349254
4576750	2	34015584	0.825282	3	623	621	2	0.99679	0.288383	0.0595813	0.246801
4587292	2	34016344	0.639219	3	623	589	2	0.945425	0.461236	0.0831919	0.354867
2440994	2	36318296	0.755692	3	623	571	2	0.916533	0.369243	0.061296	0.301073
4765108	2	37133743	0.761231	3	623	601	2	0.964687	0.363516	0.0648918	0.297444
4771574	2	37200501	0.643333	3	623	600	2	0.963082	0.458911	0.0833333	0.353611
2410034	2	37445718	0.76979	3	623	619	2	0.993579	0.354427	0.095315	0.291618
2384720	2	38980990	0.645498	3	623	622	2	0.998395	0.45766	0.0980707	0.352934
2388222	2	39029716	0.890351	3	623	570	2	0.914928	0.195252	0.152632	0.176191
4582447	2	39750593	0.938671	3	623	587	2	0.942215	0.115135	0.0170358	0.108507
2400266-2	2	39750659	0.938475	3	623	577	2	0.926164	0.11548	0.0225303	0.108812
2400266-1	2	39750659	0.94184	3	623	576	2	0.924559	0.109554	0.0190972	0.103553
2481662	2	40062588	0.591474	3	623	563	2	0.903692	0.483265	0.0781528	0.366492
2390654	2	40064517	0.874795	3	623	611	2	0.980738	0.219057	0.0441899	0.195064
7060893	2	40152413	0.697092	3	623	619	2	0.993579	0.422309	0.117932	0.333137
4769363	2	40420229	0.512389	3	623	565	2	0.906902	0.499693	0.0902655	0.374846
4582289	2	40420786	0.845779	3	623	616	2	0.988764	0.260873	0.0519481	0.226846
9687214	2	41007929	0.896469	3	623	623	2	1	0.185625	0.0433387	0.168397
4771201	2	41244624	0.680605	3	623	562	2	0.902087	0.434764	0.069395	0.340254
2554526	2	41896411	0.659711	3	623	623	2	1	0.448985	0.12199	0.348191
2519242	2	42789950	0.834959	3	623	615	2	0.987159	0.275604	0.0699187	0.237626
4770979	2	42791695	0.501621	3	623	617	2	0.990369	0.499995	0.0664506	0.374997
4774379	2	42805047	0.677205	3	623	601	2	0.964687	0.437197	0.063228	0.341626
2623957	2	43431965	0.655145	3	623	622	2	0.998395	0.45186	0.0884244	0.349771
100057083	2	43555361	0.765976	3	623	579	2	0.929374	0.358514	0.0328152	0.294248
4771780	2	44337982	0.938211	3	623	615	2	0.987159	0.115942	0.0227642	0.10922
2412640	2	44943475	0.8	3	623	610	2	0.979133	0.32	0.0557377	0.2688
9664922	2	45759000	0.757699	3	623	617	2	0.990369	0.367183	0.0599676	0.299771
2514903	2	45960530	0.942926	3	623	622	2	0.998395	0.107633	0.0337621	0.101841
2446756	2	45990077	0.942215	2	623	623	2	1	0.108892	0.11557	0.102963
4773171	2	46156075	0.851942	3	623	618	2	0.991974	0.252274	0.0307443	0.220453
2597501	2	46204971	0.813322	3	623	608	2	0.975923	0.303658	0.0476974	0.257554
7049301	2	46922347	0.663149	3	623	616	2	0.988764	0.446765	0.0827922	0.346965
2393745	2	47426455	0.797209	3	623	609	2	0.977528	0.323334	0.0541872	0.271062
2409327	2	47558321	0.887043	3	623	602	2	0.966292	0.200395	0.0199336	0.180316
2464885	2	47606836	0.804425	3	623	565	2	0.906902	0.314651	0.0336283	0.265148
4589299	2	48834441	0.810966	3	623	611	2	0.980738	0.306601	0.0932897	0.259599
100129282	2	49288847	0.682823	3	623	588	2	0.94382	0.433151	0.0595238	0.339341
4764520	2	49713566	0.851494	3	623	569	2	0.913323	0.252904	0.0228471	0.220924
4764165	2	49732478	0.512903	3	623	620	2	0.995185	0.499667	0.109677	0.374833
4777315	2	50950652	0.865971	3	623	623	2	1	0.23213	0.0497592	0.205188
4583226	2	51281836	0.888799	3	623	616	2	0.988764	0.197671	0.0470779	0.178134
7059451	2	51553474	0.586817	3	623	622	2	0.998395	0.484926	0.0900322	0.367349
4774203	2	51554526	0.617745	3	623	603	2	0.967897	0.472272	0.107794	0.360752
2456668	2	52315735	0.898551	3	623	621	2	0.99679	0.182315	0.0289855	0.165695
4772481	2	53292447	0.708809	3	623	613	2	0.983949	0.412797	0.0701468	0.327597
2411894	2	53616166	0.852542	3	623	590	2	0.94703	0.251428	0.0440678	0.21982
4771918	2	54032331	0.882448	3	623	621	2	0.99679	0.207468	0.057971	0.185946
2454398	2	54630994	0.898614	3	623	577	2	0.926164	0.182215	0.0467938	0.165613
100161212	2	54963045	0.907917	3	623	581	2	0.932584	0.167207	0.0499139	0.153228
4777895	2	54963045	0.913969	3	623	587	2	0.942215	0.157259	0.0425894	0.144894
4774025	2	57127188	0.891479	3	623	622	2	0.998395	0.193488	0.0401929	0.174769
2549376	2	57644657	0.753846	3	623	585	2	0.939005	0.371124	0.0307692	0.302258
9710656	2	59448871	0.584704	3	623	608	2	0.975923	0.48565	0.103618	0.367722
9706878	2	59451355	0.88918	3	623	573	2	0.919743	0.197078	0.190227	0.177658
2462754	2	60273398	0.750806	3	623	620	2	0.995185	0.374192	0.0758065	0.304182
2428093-2	2	60991646	0.904098	3	623	610	2	0.979133	0.173409	0.0508197	0.158374
2428093-1	2	60991646	0.948217	3	623	589	2	0.945425	0.0982025	0.0254669	0.0933806
2430373	2	61491602	0.749559	3	623	567	2	0.910112	0.375441	0.0282187	0.304963
2471331	2	61491928	0.749194	3	623	620	2	0.995185	0.375805	0.0725806	0.30519
4772613	2	61493089	0.837971	3	623	611	2	0.980738	0.271552	0.0523732	0.234682
4772531	2	62740247	0.636876	3	623	621	2	0.99679	0.46253	0.140097	0.355563
4584284	2	62740496	0.847826	3	623	621	2	0.99679	0.258034	0.0628019	0.224743
2486277	2	63946033	0.576125	3	623	578	2	0.927769	0.48841	0.0761246	0.369138
4593128	2	63949777	0.573254	3	623	587	2	0.942215	0.489268	0.103918	0.369576
100256863	2	64355136	0.947455	3	623	609	2	0.977528	0.0995683	0.0952381	0.0946114
4590320	2	64742452	0.569579	3	623	618	2	0.991974	0.490317	0.0906149	0.370112
2470269	2	66224116	0.784746	3	623	590	2	0.94703	0.33784	0.0813559	0.280772
2523073	2	69160063	0.755233	3	623	621	2	0.99679	0.369712	0.173913	0.301368
5583825	2	69706846	0.928571	3	623	623	2	1	0.132653	0.024077	0.123855
4771961	2	70972765	0.697256	3	623	583	2	0.935795	0.42218	0.084048	0.333062
4587932	2	71892362	0.87037	3	623	621	2	0.99679	0.225652	0.0531401	0.200192
2625900	2	71896265	0.842697	3	623	623	2	1	0.265118	0.0449438	0.229974
100128846	2	73697773	0.861252	3	623	591	2	0.948636	0.238994	0.0541455	0.210435
9688287	2	74313630	0.947068	3	623	614	2	0.985554	0.10026	0.014658	0.0952337
7059333	2	75256222	0.945923	3	623	601	2	0.964687	0.102305	0.0216306	0.0970714
4773776	2	78024338	0.865913	3	623	619	2	0.993579	0.232216	0.0355412	0.205254
2464732	2	78420664	0.868729	3	623	598	2	0.959872	0.228078	0.0183946	0.202068
2448278	2	78497621	0.685393	3	623	623	2	1	0.431259	0.0898876	0.338267
4779380	2	79575364	0.62457	3	623	582	2	0.934189	0.468964	0.0429553	0.359001
100057109	2	79814493	0.644248	3	623	565	2	0.906902	0.458385	0.534513	0.353327
2379840	2	80074862	0.829268	3	623	574	2	0.921348	0.283165	0.222997	0.243074
9665478	2	81638630	0.894415	3	623	573	2	0.919743	0.188873	0.008726	0.171037
4582114	2	81808472	0.571778	3	623	613	2	0.983949	0.489696	0.08646	0.369795
4778490	2	83186885	0.622131	3	623	610	2	0.979133	0.470168	0.0967213	0.359639
2375898	2	83540006	0.949111	3	623	619	2	0.993579	0.0965978	0.0306947	0.0919322
4582332	2	83549778	0.75122	3	623	615	2	0.987159	0.373778	0.0585366	0.303923
2440633	2	86184297	0.73127	3	623	614	2	0.985554	0.393028	0.0944625	0.315793
100222617	2	86219535	0.741176	3	623	595	2	0.955056	0.383668	0.137815	0.310067
2442496	2	86219890	0.609952	3	623	623	2	1	0.475821	0.728732	0.362618
2426352	2	88775468	0.917335	3	623	623	2	1	0.151662	0.0304976	0.140161
4765953	2	89703222	0.756866	3	623	619	2	0.993579	0.36804	0.082391	0.300313
5586710	2	89847217	0.915937	3	623	571	2	0.916533	0.153993	0.0245184	0.142136
4774721	2	90681492	0.907346	3	623	599	2	0.961477	0.168139	0.048414	0.154004
9689107	2	90723547	0.902135	3	623	562	2	0.902087	0.176575	0.145907	0.160985
4771683-2	2	91575100	0.924167	3	623	600	2	0.963082	0.140165	0.0516667	0.130342
4771683-1	2	91575100	0.941723	3	623	592	2	0.950241	0.109762	0.0185811	0.103738
100162596	2	92156595	0.921222	3	623	622	2	0.998395	0.145144	0.0385852	0.134611
2531544	2	93361251	0.924917	3	623	606	2	0.972713	0.13889	0.0940594	0.129245
4587251	2	94802824	0.883117	3	623	616	2	0.988764	0.206443	0.0681818	0.185134
4576126	2	101269220	0.501605	3	623	623	2	1	0.499995	0.107544	0.374997
4587643	2	102137719	0.665025	3	623	609	2	0.977528	0.445534	0.08867	0.346284
2394856	2	102899776	0.848057	3	623	566	2	0.908507	0.257713	0.0282686	0.224505
4578868	2	103962900	0.73114	3	623	623	2	1	0.393149	0.136437	0.315866
2431409	2	105184355	0.76244	3	623	623	2	1	0.362251	0.070626	0.296638
4769541	2	106278290	0.948763	3	623	566	2	0.908507	0.0972231	0.00353357	0.0924969
4765078	2	106479424	0.583607	3	623	610	2	0.979133	0.48602	0.104918	0.367912
4582318	2	107189279	0.535313	3	623	623	2	1	0.497506	0.0882825	0.37375
2615594	2	107286779	0.897351	3	623	604	2	0.969502	0.184224	0.0298013	0.167255
4583980	2	107377392	0.816638	3	623	589	2	0.945425	0.29948	0.0441426	0.254636
9694070	2	109107113	0.894061	3	623	623	2	1	0.189432	0.0513644	0.17149
2443083	2	109107259	0.747078	3	623	599	2	0.961477	0.377904	0.105175	0.306499
2441428	2	110653126	0.932981	3	623	567	2	0.910112	0.125056	0.021164	0.117236
2426254	2	110653192	0.697715	3	623	569	2	0.913323	0.421817	0.0773286	0.332852
2430911	2	110826189	0.93345	3	623	571	2	0.916533	0.124242	0.00350263	0.116524
4766464	2	111134229	0.51699	3	623	618	2	0.991974	0.499423	0.0987055	0.374711
4581507	2	111279393	0.791801	3	623	622	2	0.998395	0.329705	0.0819936	0.275352
7061574	2	112584213	0.67175	3	623	623	2	1	0.441004	0.0850722	0.343762
4771103	2	113810239	0.907258	3	623	620	2	0.995185	0.168282	0.0370968	0.154122
2601961	2	113810559	0.896259	3	623	588	2	0.94382	0.185958	0.0272109	0.168668
2509354	2	114249694	0.846734	3	623	597	2	0.958266	0.259552	0.0519263	0.225868
7048389	2	118075621	0.856021	3	623	573	2	0.919743	0.246498	0.026178	0.216118
7049422-2	2	120440212	0.905217	3	623	575	2	0.922953	0.171598	0.026087	0.156875
7049422-1	2	120440212	0.908772	3	623	570	2	0.914928	0.165811	0.0350877	0.152064
4584238	2	120804423	0.910112	3	623	623	2	1	0.163616	0.035313	0.150231
2427158	2	121583998	0.913257	3	623	611	2	0.980738	0.158437	0.0327332	0.145886
4772866	2	125750577	0.853846	3	623	585	2	0.939005	0.249586	0.0324786	0.218439
2377966	2	125799645	0.855903	3	623	576	2	0.924559	0.246666	0.0277778	0.216244
4771457	2	126100126	0.861498	3	623	574	2	0.921348	0.238638	0.0156794	0.210164
5585621	2	128065913	0.705934	3	623	573	2	0.919743	0.415183	0.0820244	0.328994
2550515	2	128268857	0.905145	3	623	622	2	0.998395	0.171716	0.0385852	0.156972
4773421	2	128566162	0.547428	3	623	622	2	0.998395	0.495501	0.0916399	0.37274
4590481	2	128575836	0.80446	3	623	583	2	0.935795	0.314609	0.0720412	0.265119
2581755	2	130880641	0.671304	3	623	575	2	0.922953	0.44131	0.0486957	0.343933
4581777	2	133469565	0.656501	3	623	623	2	1	0.451015	0.11878	0.349308
2412768	2	133841439	0.821486	3	623	619	2	0.993579	0.293293	0.0726979	0.250283
4585526	2	134842337	0.820679	3	623	619	2	0.993579	0.294331	0.0581583	0.251015
7048300	2	136351231	0.527287	3	623	623	2	1	0.498511	0.110754	0.374254
9719535	2	136352338	0.75	3	623	612	2	0.982343	0.375	0.0555556	0.304688
2580879	2	136920569	0.85173	3	623	607	2	0.974318	0.252572	0.0395387	0.220676
9667193	2	137649707	0.900885	3	623	565	2	0.906902	0.178583	0.148673	0.162637
4771045	2	139755736	0.864273	3	623	571	2	0.916533	0.23461	0.0437828	0.207089
4774061	2	140309787	0.934276	3	623	601	2	0.964687	0.122808	0.00831947	0.115267
4774163	2	140311982	0.862097	3	623	620	2	0.995185	0.237772	0.0532258	0.209504
2416380	2	140571922	0.690083	3	623	605	2	0.971108	0.427737	0.110744	0.336258
4774185	2	141175210	0.881729	3	623	613	2	0.983949	0.208566	0.0179445	0.186816
4772815	2	143266405	0.641707	3	623	621	2	0.99679	0.459838	0.0950081	0.354113
2407785	2	144985154	0.558775	3	623	604	2	0.969502	0.493091	0.0711921	0.371522
4775457	2	145317918	0.741436	3	623	613	2	0.983949	0.383418	0.513866	0.309913
2462638	2	145992216	0.55153	3	623	621	2	0.99679	0.494689	0.10789	0.372331
100163544	2	145992309	0.947009	3	623	585	2	0.939005	0.100367	0.0239316	0.09533
4583864	2	145992309	0.892857	3	623	602	2	0.966292	0.191327	0.038206	0.173024
4590575	2	145994176	0.875812	3	623	616	2	0.988764	0.217531	0.0211039	0.193871
4771605	2	146196032	0.752818	3	623	621	2	0.99679	0.372166	0.0756844	0.302912
4587024	2	146440109	0.784864	3	623	588	2	0.94382	0.337705	0.0765306	0.280683
2499444	2	147270059	0.669614	3	623	622	2	0.998395	0.442462	0.120579	0.344576
5583563	2	147306887	0.793286	3	623	566	2	0.908507	0.327966	0.0388693	0.274185
4585104	2	147309994	0.592892	3	623	619	2	0.993579	0.482742	0.100162	0.366222
4774180	2	150622439	0.917391	3	623	575	2	0.922953	0.151569	0.0226087	0.140082
100162018	2	151713503	0.601019	3	623	589	2	0.945425	0.47959	0.0882852	0.364587
2506492	2	151797498	0.67591	3	623	577	2	0.926164	0.438111	0.107452	0.342141
4582082	2	152508809	0.855422	3	623	581	2	0.932584	0.247351	0.0516351	0.21676
100164479	2	152921448	0.791667	3	623	612	2	0.982343	0.329861	0.0539216	0.275457
100057288	2	153522392	0.85122	3	623	615	2	0.987159	0.25329	0.0439024	0.221212
4770925	2	153967470	0.722311	3	623	623	2	1	0.401155	0.070626	0.320693
9668500	2	155952676	0.912892	3	623	574	2	0.921348	0.15904	0.00696864	0.146393
7059424	2	156944088	0.669271	3	623	576	2	0.924559	0.442695	0.0711806	0.344705
100206259	2	156957334	0.680851	3	623	564	2	0.905297	0.434586	0.0496454	0.340153
4765968	2	156957400	0.636656	3	623	622	2	0.998395	0.46265	0.128617	0.355628
4773149	2	157470601	0.83275	3	623	571	2	0.916533	0.278555	0.0402802	0.239759
4772301	2	158885604	0.572917	3	623	576	2	0.924559	0.489366	0.0659722	0.369627
4585521	2	159766858	0.931153	3	623	581	2	0.932584	0.128214	0.020654	0.119994
4779712	2	159988865	0.639159	3	623	618	2	0.991974	0.46127	0.106796	0.354885
4771900	2	161468631	0.694396	3	623	571	2	0.916533	0.424421	0.0858144	0.334354
2434858	2	162231237	0.61236	3	623	623	2	1	0.474751	0.17175	0.362057
4779824	2	163097756	0.771739	3	623	598	2	0.959872	0.352316	0.0785953	0.290253
7061730	2	163097756	0.782718	3	623	596	2	0.956661	0.340141	0.0620805	0.282293
9706200	2	163679746	0.789916	3	623	595	2	0.955056	0.331897	0.0705882	0.27682
2425820	2	163680412	0.941536	3	623	573	2	0.919743	0.110092	0.0226876	0.104032
9717114	2	164881044	0.81562	3	623	621	2	0.99679	0.300768	0.0595813	0.255537
5583269	2	165432534	0.789689	3	623	611	2	0.980738	0.332161	0.0572831	0.276995
4772257	2	165432600	0.794543	3	623	623	2	1	0.326489	0.0738363	0.273192
2539955	2	166282534	0.862969	3	623	613	2	0.983949	0.236507	0.045677	0.208539
2510852	2	166282796	0.859649	3	623	570	2	0.914928	0.241305	0.0210526	0.212191
4778240	2	166282862	0.853226	3	623	620	2	0.995185	0.250463	0.0612903	0.219097
2521243	2	166344662	0.784974	3	623	579	2	0.929374	0.33758	0.0604491	0.2806
7048813-2	2	167327437	0.934629	3	623	566	2	0.908507	0.122195	0.0212014	0.114729
7048813-1	2	167327437	0.918261	3	623	575	2	0.922953	0.150116	0.0243478	0.138848
4773165	2	167971859	0.830465	3	623	581	2	0.932584	0.281586	0.0395869	0.241941
4584921	2	168229266	0.699491	3	623	589	2	0.945425	0.420407	0.057725	0.332036
4771501	2	168919417	0.760656	3	623	610	2	0.979133	0.364117	0.0819672	0.297827
2462706	2	168935779	0.767007	3	623	588	2	0.94382	0.357415	0.0578231	0.293542
4771318	2	169541909	0.505663	3	623	618	2	0.991974	0.499936	0.092233	0.374968
4774147	2	170490287	0.52381	3	623	567	2	0.910112	0.498866	0.102293	0.374432
4770474	2	170772633	0.852891	3	623	588	2	0.94382	0.250936	0.0323129	0.219451
4770806	2	170859499	0.900847	3	623	590	2	0.94703	0.178643	0.0389831	0.162686
2442860	2	170864365	0.900657	3	623	609	2	0.977528	0.178948	0.0279146	0.162937
9681441	2	171516621	0.713675	3	623	585	2	0.939005	0.408686	0.0529915	0.325174
2496258	2	171817017	0.549123	3	623	570	2	0.914928	0.495174	0.0982456	0.372575
4591224	2	172400230	0.799839	3	623	622	2	0.998395	0.320193	0.0594855	0.268931
7049899	2	172400591	0.873794	3	623	622	2	0.998395	0.220556	0.0787781	0.196233
4772457	2	172860975	0.588333	3	623	600	2	0.963082	0.484394	0.07	0.367075
2511835	2	173206896	0.876761	3	623	568	2	0.911717	0.216103	0.0246479	0.192753
4772000-2	2	173285852	0.595196	3	623	562	2	0.902087	0.481876	0.0516014	0.365774
4772000-1	2	173285852	0.638354	3	623	571	2	0.916533	0.461716	0.499124	0.355125
2399474	2	173389409	0.536467	3	623	617	2	0.990369	0.49734	0.113452	0.373667
5583254	2	173423889	0.934635	3	623	589	2	0.945425	0.122185	0.0186757	0.11472
2408634	2	173424175	0.547009	3	623	585	2	0.939005	0.49558	0.105983	0.37278
2411479	2	173605096	0.654896	2	623	623	2	1	0.452015	0.690209	0.349856
2402658-2	2	174609636	0.511236	3	623	623	2	1	0.499748	0.120385	0.374874
2402658-1	2	174609636	0.577661	3	623	573	2	0.919743	0.487937	0.0977312	0.368896
4591926	2	174681941	0.816807	3	623	595	2	0.955056	0.299267	0.0705882	0.254487
2467997	2	175542382	0.69637	3	623	606	2	0.972713	0.422878	0.0825083	0.333465
4593795	2	176002586	0.870033	3	623	604	2	0.969502	0.226151	0.0347682	0.200579
4579933	2	176556363	0.917752	3	623	614	2	0.985554	0.150966	0.0309446	0.13957
2405237	2	176610428	0.703478	3	623	575	2	0.922953	0.417193	0.0852174	0.330168
2538834	2	177729429	0.922953	3	623	623	2	1	0.142221	0.0256822	0.132107
7050014	2	178614975	0.91357	3	623	619	2	0.993579	0.157919	0.0210016	0.14545
2616644	2	178615041	0.88806	3	623	603	2	0.967897	0.198819	0.0414594	0.179055
9703173	2	179539713	0.9323	3	623	613	2	0.983949	0.126233	0.0277325	0.118266
2592705	2	179747438	0.90836	3	623	622	2	0.998395	0.166484	0.0514469	0.152626
4588700	2	179814074	0.617504	3	623	617	2	0.990369	0.472386	0.0940032	0.360812
2390812	2	179984115	0.824167	3	623	600	2	0.963082	0.289832	0.0583333	0.247831
4582800	2	181420040	0.831461	3	623	623	2	1	0.280268	0.070626	0.240993
4777269	2	181420040	0.837229	3	623	599	2	0.961477	0.272554	0.0350584	0.235411
4772021	2	182252853	0.695507	3	623	601	2	0.964687	0.423554	0.0798669	0.333855
2427777	2	182344145	0.771478	3	623	582	2	0.934189	0.3526	0.0652921	0.290436
2399576	2	182347581	0.921222	3	623	622	2	0.998395	0.145144	0.0321543	0.134611
2433845	2	182348385	0.704429	3	623	587	2	0.942215	0.416417	0.0630324	0.329716
2484152	2	182422348	0.9046	3	623	587	2	0.942215	0.172598	0.0238501	0.157703
4772275	2	182634880	0.632203	3	623	590	2	0.94703	0.465045	0.0474576	0.356911
2399907	2	182635631	0.794118	3	623	595	2	0.955056	0.32699	0.0789916	0.273529
2561521	2	183184357	0.918874	3	623	604	2	0.969502	0.149089	0.0496689	0.137975
2606248	2	183395032	0.82391	3	623	619	2	0.993579	0.290165	0.0936995	0.248067
4770107	2	184266823	0.741042	3	623	614	2	0.985554	0.383797	0.100977	0.310147
4582009	2	184395647	0.55412	3	623	619	2	0.993579	0.494142	0.0904685	0.372054
2596909	2	184452945	0.788961	3	623	616	2	0.988764	0.333003	0.0779221	0.277558
100197349	2	184756243	0.627926	3	623	598	2	0.959872	0.46727	0.132107	0.358099
9698262	2	184763165	0.589638	3	623	608	2	0.975923	0.48393	0.129934	0.366836
2520493	2	184992766	0.949565	3	623	575	2	0.922953	0.0957822	0.0208696	0.0911951
9708712	2	185018060	0.589085	3	623	623	2	1	0.484128	0.131621	0.366938
2409660	2	185387401	0.770619	3	623	582	2	0.934189	0.353531	0.032646	0.291039
9705766	2	185582867	0.743569	3	623	622	2	0.998395	0.381348	0.0787781	0.308635
7050077	2	185695561	0.578818	3	623	609	2	0.977528	0.487576	0.106732	0.368711
7059180	2	186118972	0.770248	3	623	605	2	0.971108	0.353932	0.0595041	0.291298
9698448	2	186447255	0.517018	3	623	617	2	0.990369	0.499421	0.0940032	0.37471
2439402	2	186462430	0.540296	3	623	608	2	0.975923	0.496752	0.110197	0.373371
2383678	2	186639648	0.72089	3	623	584	2	0.9374	0.402415	0.0445205	0.321446
4584202	2	186643310	0.840391	3	623	614	2	0.985554	0.268268	0.0586319	0.232284
9688309	2	186687844	0.606557	3	623	610	2	0.979133	0.477291	0.0852459	0.363388
2391978	2	187124222	0.794543	3	623	623	2	1	0.326489	0.0770465	0.273192
5587987	2	187125296	0.890158	3	623	569	2	0.913323	0.195553	0.0369069	0.176433
2376201	2	187382802	0.88806	3	623	603	2	0.967897	0.198819	0.21393	0.179055
5588988	2	188053320	0.911922	3	623	562	2	0.902087	0.160641	0.00533808	0.147738
4772765	2	188054917	0.891586	3	623	618	2	0.991974	0.193321	0.02589	0.174635
2435881	2	188772242	0.719101	3	623	623	2	1	0.403989	0.11236	0.322386
4579962	2	189635029	0.880293	3	623	614	2	0.985554	0.210754	0.02443	0.188546
7048316	2	189967712	0.935795	3	623	623	2	1	0.120166	0.0256822	0.112946
2379966	2	190158926	0.590762	3	623	617	2	0.990369	0.483525	0.118314	0.366627
2580657	2	190431080	0.52504	3	623	619	2	0.993579	0.498746	0.0840065	0.374372
2434294	2	191001434	0.836276	3	623	623	2	1	0.273837	0.0802568	0.236343
4583765	2	191774227	0.830479	3	623	584	2	0.9374	0.281567	0.0513699	0.241927
4771887-2	2	192006272	0.92685	3	623	581	2	0.932584	0.135598	0.0292599	0.126404
4771887-1	2	192006272	0.923077	3	623	585	2	0.939005	0.142012	0.0136752	0.131928
4583265	2	192098764	0.643891	3	623	622	2	0.998395	0.458591	0.12701	0.353438
4770850	2	192098910	0.636143	3	623	617	2	0.990369	0.46293	0.082658	0.355778
7048736	2	192398142	0.823435	3	623	623	2	1	0.29078	0.12199	0.248503
5583566	2	192401472	0.93328	3	623	622	2	0.998395	0.124537	0.0209003	0.116783
2578900	2	192702036	0.728299	3	623	576	2	0.924559	0.395759	0.0399306	0.317447
2459982	2	193409873	0.688604	3	623	623	2	1	0.428857	0.0995185	0.336898
4774187	2	193420411	0.686207	3	623	580	2	0.930979	0.430654	0.0689655	0.337923
2624603	2	193494482	0.787752	3	623	596	2	0.956661	0.334398	0.0419463	0.278487
2387415	2	194301689	0.549488	3	623	586	2	0.94061	0.495102	0.0511945	0.372539
2605212	2	195113472	0.687925	3	623	588	2	0.94382	0.429368	0.0833333	0.33719
4581775	2	195527687	0.798555	3	623	623	2	1	0.321729	0.0337079	0.269974
4765531	2	195715149	0.634446	3	623	569	2	0.913323	0.463848	0.0316344	0.356271
4590141	2	195740397	0.832765	3	623	586	2	0.94061	0.278536	0.0546075	0.239745
2486302	2	195740463	0.926186	3	623	569	2	0.913323	0.13673	0.00702988	0.127383
7050544	2	196054656	0.845486	3	623	576	2	0.924559	0.261279	0.0173611	0.227145
4773659	2	196086493	0.509868	3	623	608	2	0.975923	0.499805	0.0888158	0.374903
4581906	2	196097351	0.841021	3	623	607	2	0.974318	0.267409	0.0411862	0.231655
2513756	2	196145935	0.681524	3	623	617	2	0.990369	0.434098	0.0923825	0.339878
4772769	2	196333619	0.851329	3	623	602	2	0.966292	0.253136	0.0348837	0.221097
5583655	2	196861565	0.822335	3	623	591	2	0.948636	0.2922	0.0439932	0.24951
2444257	2	196865036	0.764182	3	623	617	2	0.990369	0.360416	0.102107	0.295466
4581873	2	196865836	0.769663	3	623	623	2	1	0.354564	0.104334	0.291706
2566077	2	196870332	0.710611	3	623	622	2	0.998395	0.411286	0.0643087	0.326708
4767742	2	196873948	0.696303	3	623	568	2	0.911717	0.42293	0.0827465	0.333495
2459864	2	197012526	0.53719	3	623	605	2	0.971108	0.497234	0.0661157	0.373613
2441170	2	197015970	0.518771	3	623	586	2	0.94061	0.499295	0.0921502	0.374647
2444247	2	197382190	0.776896	3	623	567	2	0.910112	0.346657	0.0335097	0.286572
2411294	2	197443974	0.818421	3	623	570	2	0.914928	0.297216	0.0578947	0.253047
2385109	2	197624191	0.840391	3	623	614	2	0.985554	0.268268	0.130293	0.232284
9687243	2	197625704	0.711002	3	623	609	2	0.977528	0.410957	0.0623974	0.326514
4584100	2	197765581	0.895968	3	623	620	2	0.995185	0.186419	0.0596774	0.169043
9694341	2	198027086	0.946721	3	623	610	2	0.979133	0.10088	0.0213115	0.0957917
7061374	2	198321782	0.729201	3	623	613	2	0.983949	0.394934	0.0848287	0.316948
2439721	2	198407339	0.747913	3	623	599	2	0.961477	0.377078	0.136895	0.305984
100126048	2	198512491	0.836066	3	623	610	2	0.979133	0.27412	0.0754098	0.236549
4772343	2	198582459	0.87055	3	623	618	2	0.991974	0.225385	0.038835	0.199986
3037670	2	198719933	0.759197	3	623	598	2	0.959872	0.365633	0.0668896	0.29879
2537168	2	198855471	0.734477	3	623	612	2	0.982343	0.390041	0.0800654	0.313975
2569919	2	198891703	0.69506	3	623	587	2	0.942215	0.423903	0.0851789	0.334056
2509232	2	198892099	0.944257	3	623	592	2	0.950241	0.105272	0.027027	0.0997308
9713031	2	198892212	0.94322	3	623	590	2	0.94703	0.107111	0.0288136	0.101375
2513547	2	199142438	0.555646	3	623	611	2	0.980738	0.493807	0.0998363	0.371884
4772114	2	199180854	0.538523	3	623	623	2	1	0.497032	0.162119	0.373512
4590030	2	199457611	0.514925	3	623	603	2	0.967897	0.499554	0.121061	0.374777
4766341	2	199498902	0.75	3	623	620	2	0.995185	0.375	0.0677419	0.304688
2550610	2	199549639	0.941516	3	623	607	2	0.974318	0.110128	0.0115321	0.104064
2521670	2	200091044	0.872112	3	623	606	2	0.972713	0.223065	0.0940594	0.198186
4771644	2	201612629	0.716529	3	623	605	2	0.971108	0.40623	0.0644628	0.323719
4583080	2	201769403	0.810201	3	623	598	2	0.959872	0.307551	0.0551839	0.260257
4578249	2	202153987	0.825796	3	623	597	2	0.958266	0.287714	0.110553	0.246325
4773877	2	202199075	0.578203	3	623	601	2	0.964687	0.487769	0.0615641	0.368809
2509558	2	202283583	0.796327	3	623	599	2	0.961477	0.32438	0.0601002	0.271769
2429301	2	202298496	0.880417	3	623	623	2	1	0.210565	0.0304976	0.188396
4582231	2	202640167	0.749587	3	623	605	2	0.971108	0.375413	0.0644628	0.304945
4578311	2	202643087	0.538596	3	623	570	2	0.914928	0.497021	0.119298	0.373506
4577012	2	202747910	0.915323	3	623	620	2	0.995185	0.155014	0.0241935	0.143
2383760	2	202920002	0.60708	3	623	565	2	0.906902	0.477068	0.0849558	0.363271
2444569	2	202954998	0.645656	3	623	587	2	0.942215	0.457569	0.0545145	0.352884
2599032	2	202960419	0.529863	3	623	586	2	0.94061	0.498216	0.059727	0.374107
4773199	2	203052348	0.629213	3	623	623	2	1	0.466608	0.144462	0.357746
4771595	2	203139213	0.596187	3	623	577	2	0.926164	0.481496	0.0485269	0.365577
4772986	2	203301711	0.63754	3	623	618	2	0.991974	0.462165	0.0906149	0.355367
4773916	2	203602851	0.620209	3	623	574	2	0.921348	0.4711	0.0766551	0.360132
4775683	2	203845818	0.726714	3	623	569	2	0.913323	0.397202	0.0896309	0.318317
100056649	2	203948645	0.862761	3	623	623	2	1	0.236809	0.0497592	0.20877
4593211	2	203952278	0.929947	3	623	571	2	0.916533	0.13029	0.028021	0.121803
4771017	2	204118467	0.849117	3	623	623	2	1	0.256234	0.0609952	0.223406
4587064	2	204176959	0.698686	3	623	609	2	0.977528	0.421047	0.090312	0.332407
2476219	2	204243987	0.512882	3	623	621	2	0.99679	0.499668	0.101449	0.374834
2393909	2	204341867	0.833051	3	623	590	2	0.94703	0.278154	0.0355932	0.239469
4587411	2	204694638	0.930064	3	623	622	2	0.998395	0.130089	0.0241158	0.121628
4576204	2	205475430	0.828926	3	623	605	2	0.971108	0.283616	0.0677686	0.243397
2539870	2	205559586	0.835494	3	623	617	2	0.990369	0.274887	0.0599676	0.237106
4582994	2	205844189	0.612642	3	623	617	2	0.990369	0.474624	0.15235	0.36199
4776602	2	206217409	0.631092	3	623	595	2	0.955056	0.46563	0.0621849	0.357224
2552032	2	206418867	0.506515	3	623	614	2	0.985554	0.499915	0.0912052	0.374958
4583437	2	206863749	0.914125	3	623	623	2	1	0.157001	0.0529695	0.144676
4581940	2	207041191	0.713826	3	623	622	2	0.998395	0.408557	0.0868167	0.325097
4583712	2	207354466	0.807818	3	623	614	2	0.985554	0.310497	0.0684039	0.262293
4771503	2	207613828	0.821859	3	623	581	2	0.932584	0.292814	0.060241	0.249944
4772511	2	207962391	0.58427	3	623	623	2	1	0.485797	0.11557	0.367798
4583027	2	208130051	0.522472	3	623	623	2	1	0.49899	0.107544	0.374495
4581153	2	208219779	0.505654	3	623	619	2	0.993579	0.499936	0.12601	0.374968
5583530	2	208611569	0.680272	3	623	588	2	0.94382	0.435004	0.0442177	0.34039
4773810	2	208611822	0.522801	3	623	614	2	0.985554	0.49896	0.0846906	0.37448
4771869	2	208846536	0.62291	3	623	598	2	0.959872	0.469786	0.0518395	0.359437
2426075	2	208866367	0.926966	3	623	623	2	1	0.1354	0.0529695	0.126233
2403078	2	208919854	0.826829	3	623	615	2	0.987159	0.286365	0.0666667	0.245363
2388772	2	209010413	0.923013	3	623	604	2	0.969502	0.14212	0.0182119	0.132021
100060284	2	209111364	0.540107	3	623	561	2	0.900482	0.496783	0.655971	0.373386
4773195	2	209281382	0.805651	3	623	584	2	0.9374	0.313155	0.0359589	0.264122
4773431-2	2	209281688	0.885841	3	623	565	2	0.906902	0.202254	0.0442478	0.181801
4773431-1	2	209281688	0.787954	3	623	606	2	0.972713	0.334165	0.0808581	0.278332
4774552-2	2	209506429	0.644231	3	623	572	2	0.918138	0.458395	0.0996503	0.353332
4774552-1	2	209506429	0.673401	3	623	594	2	0.953451	0.439864	0.127946	0.343124
2570537	2	209584602	0.522491	3	623	578	2	0.927769	0.498988	0.0622837	0.374494
4771152	2	209641565	0.803371	3	623	623	2	1	0.315932	0.0690209	0.266026
4592221-2	2	209819199	0.925129	3	623	581	2	0.932584	0.138531	0.0327022	0.128935
4592221-1	2	209819199	0.9046	3	623	587	2	0.942215	0.172598	0.0545145	0.157703
2381941	2	209831903	0.670588	3	623	595	2	0.955056	0.441799	0.0470588	0.344206
2404840	2	209930092	0.75	3	623	566	2	0.908507	0.375	0.0583039	0.304688
2385427	2	210313071	0.888889	3	623	612	2	0.982343	0.197531	0.0392157	0.178022
9706154	2	210472831	0.834405	3	623	622	2	0.998395	0.276346	0.0643087	0.238163
4583548	2	210866065	0.888601	3	623	579	2	0.929374	0.197978	0.0328152	0.178381
4581144	2	210960476	0.668595	3	623	605	2	0.971108	0.443151	0.117355	0.34496
4582653	2	211285044	0.909091	3	623	594	2	0.953451	0.165289	0.023569	0.151629
5585357	2	212524578	0.903146	3	623	604	2	0.969502	0.174947	0.0413907	0.159644
2559185	2	213307716	0.556507	3	623	584	2	0.9374	0.493614	0.0890411	0.371787
2468819	2	213328112	0.786458	3	623	576	2	0.924559	0.335883	0.0347222	0.279474
2504327	2	213339961	0.696339	3	623	601	2	0.964687	0.422902	0.101498	0.333479
2546591-2	2	213588900	0.923267	3	623	606	2	0.972713	0.14169	0.0181518	0.131652
2546591-1	2	213588900	0.945378	3	623	595	2	0.955056	0.103277	0.0352941	0.0979436
4576787-2	2	213590485	0.940925	3	623	584	2	0.9374	0.111171	0.0325342	0.104991
4576787-1	2	213590485	0.922948	3	623	597	2	0.958266	0.14223	0.0268007	0.132115
2588365	2	213995675	0.602796	3	623	608	2	0.975923	0.478866	0.0805921	0.36421
7059214	2	214581014	0.691201	3	623	591	2	0.948636	0.426884	0.499154	0.335769
4582919	2	214832660	0.725522	3	623	623	2	1	0.39828	0.0802568	0.318966
4589708	2	214835181	0.724194	3	623	620	2	0.995185	0.399475	0.0709677	0.319685
4773316	2	214837581	0.742188	3	623	576	2	0.924559	0.38269	0.0364583	0.309464
2406349	2	215010013	0.568847	3	623	581	2	0.932584	0.49052	0.0877797	0.370215
4575813	2	215296633	0.887358	3	623	617	2	0.990369	0.199907	0.0340357	0.179926
2530178	2	215339217	0.776014	3	623	567	2	0.910112	0.347632	0.0670194	0.287208
2394655	2	215345951	0.696141	3	623	622	2	0.998395	0.423057	0.106109	0.333568
2440152	2	215346213	0.823102	3	623	619	2	0.993579	0.29121	0.337641	0.248809
2603950-2	2	216041241	0.938983	3	623	590	2	0.94703	0.114588	0.0338983	0.108023
2603950-1	2	216041241	0.936116	3	623	587	2	0.942215	0.119606	0.0357751	0.112453
9688568	2	216666509	0.929302	3	623	587	2	0.942215	0.1314	0.0357751	0.122767
4584584	2	216985149	0.789744	3	623	585	2	0.939005	0.332097	0.0376068	0.276953
100127044	2	217223424	0.948653	3	623	594	2	0.953451	0.0974206	0.0151515	0.0926752
4591156	2	217227324	0.705584	3	623	591	2	0.948636	0.415471	0.115059	0.329163
2398024	2	217228023	0.733161	3	623	579	2	0.929374	0.391272	0.0535406	0.314725
4592005	2	217329143	0.892794	3	623	569	2	0.913323	0.191425	0.0351494	0.173103
4576419	2	217635190	0.807258	3	623	620	2	0.995185	0.311185	0.0629032	0.262767
4577073	2	217974092	0.934189	3	623	623	2	1	0.122959	0.00642055	0.1154
2391154	2	220097923	0.931782	3	623	623	2	1	0.127129	0.0272873	0.119048
2435516	2	220486914	0.699675	3	623	616	2	0.988764	0.42026	0.0909091	0.33195
2410327	2	220764574	0.735152	3	623	623	2	1	0.389407	0.0898876	0.313588
4584706	2	220858721	0.81862	3	623	623	2	1	0.296963	0.0802568	0.25287
4772665	2	221358875	0.675084	3	623	594	2	0.953451	0.438691	0.0639731	0.342466
2392119	2	222808075	0.730081	3	623	615	2	0.987159	0.394125	0.0585366	0.316458
4577467	2	224111686	0.866387	3	623	595	2	0.955056	0.231522	0.0420168	0.204721
4583593	2	224547848	0.787097	3	623	620	2	0.995185	0.335151	0.0580645	0.278988
4771592	2	224735054	0.918228	3	623	587	2	0.942215	0.15017	0.0136286	0.138895
4770343	2	225619242	0.641476	3	623	569	2	0.913323	0.459969	0.101933	0.354183
100182583	2	227659503	0.940678	3	623	590	2	0.94703	0.111606	0.0169492	0.105378
2381978	2	228051131	0.941821	3	623	593	2	0.951846	0.109588	0.0151771	0.103583
2476716	2	228065604	0.518486	3	623	568	2	0.911717	0.499317	0.110915	0.374658
4580700-2	2	228870617	0.830961	3	623	562	2	0.902087	0.28093	0.088968	0.241469
4580700-1	2	228870617	0.81684	3	623	576	2	0.924559	0.299224	0.0711806	0.254457
4583817	2	229416480	0.730897	3	623	602	2	0.966292	0.393373	0.0863787	0.316002
2382681	2	229417366	0.776667	3	623	600	2	0.963082	0.346911	0.0566667	0.286737
2589579	2	229676415	0.599518	3	623	623	2	1	0.480192	0.0914928	0.3649
2428143	2	229821828	0.611928	3	623	612	2	0.982343	0.474944	0.122549	0.362158
7059238	2	229996140	0.880875	3	623	617	2	0.990369	0.209868	0.0275527	0.187846
4583219	2	229999169	0.515901	3	623	566	2	0.908507	0.499494	0.194346	0.374747
7048920	2	230388777	0.810051	3	623	587	2	0.942215	0.307737	0.0391823	0.260386
7048045-2	2	230614880	0.945261	3	623	612	2	0.982343	0.103485	0.106209	0.09813
7048045-1	2	230614880	0.684765	3	623	617	2	0.990369	0.431724	0.611021	0.338531
2435431	2	231212305	0.839607	3	623	611	2	0.980738	0.269334	0.0458265	0.233064
9666560	2	231283520	0.771242	3	623	612	2	0.982343	0.352856	0.0784314	0.290602
9679170	2	231333956	0.884551	3	623	602	2	0.966292	0.20424	0.0315615	0.183383
2594886	2	231711924	0.800344	3	623	581	2	0.932584	0.319587	0.0619621	0.268519
4589923	2	232179913	0.516556	3	623	604	2	0.969502	0.499452	0.109272	0.374726
100057125	2	232360140	0.900974	3	623	616	2	0.988764	0.17844	0.025974	0.162519
2424835	2	232883792	0.614767	3	623	623	2	1	0.473657	0.645265	0.361481
2461074	2	233117504	0.671824	3	623	614	2	0.985554	0.440953	0.102606	0.343733
100212801	2	233477210	0.676617	3	623	603	2	0.967897	0.437613	0.0729685	0.34186
100163402	2	233484878	0.939167	3	623	600	2	0.963082	0.114265	0.0483333	0.107737
2556404	2	233738171	0.906897	3	623	580	2	0.930979	0.16887	0.0310345	0.154612
7057316	2	233740257	0.570481	3	623	603	2	0.967897	0.490065	0.119403	0.369983
4580366	2	233907029	0.737847	3	623	576	2	0.924559	0.386857	0.09375	0.312028
4588524	2	233916474	0.549839	3	623	622	2	0.998395	0.495032	0.109325	0.372504
4772994	2	234210626	0.629032	3	623	589	2	0.945425	0.466701	0.0628183	0.357796
2440878	2	234211915	0.833045	3	623	578	2	0.927769	0.278162	0.0640138	0.239475
2495242	2	235142054	0.716858	3	623	611	2	0.980738	0.405946	0.104746	0.32355
9695116	2	235383735	0.718494	3	623	611	2	0.980738	0.404521	0.0654664	0.322702
4584241	2	235440687	0.508039	3	623	622	2	0.998395	0.499871	0.122186	0.374935
100127314	2	235493890	0.733819	3	623	618	2	0.991974	0.390658	0.0889968	0.314351
7048953	2	235844559	0.869919	3	623	615	2	0.987159	0.22632	0.0585366	0.20071
2498675	2	235846859	0.91115	3	623	574	2	0.921348	0.161912	0.0383275	0.148804
4587367	2	235926448	0.910656	3	623	610	2	0.979133	0.162724	0.0278689	0.149484
2535647	2	236006584	0.810671	3	623	581	2	0.932584	0.306967	0.0619621	0.259852
2433638	2	236188285	0.671222	3	623	622	2	0.998395	0.441366	0.0723473	0.343964
4589327	2	236240045	0.664216	3	623	612	2	0.982343	0.446066	0.0931373	0.346579
2535252	2	236282177	0.695922	3	623	564	2	0.905297	0.423229	0.0939716	0.333668
4583655	2	236297441	0.717781	3	623	613	2	0.983949	0.405143	0.0489396	0.323072
2509738	2	236485260	0.560739	3	623	568	2	0.911717	0.492621	0.040493	0.371283
4589803	2	236719697	0.731648	3	623	613	2	0.983949	0.392679	0.0831974	0.31558
2559750	2	236719813	0.722403	3	623	616	2	0.988764	0.401074	0.0941558	0.320644
2455547	3	202270	0.828502	2	623	621	2	0.99679	0.284172	0.342995	0.243795
100056772	3	374245	0.948893	3	623	587	2	0.942215	0.0969907	0.0545145	0.0922871
2430447	3	1104188	0.662379	3	623	622	2	0.998395	0.447266	0.0610932	0.347242
7048921	3	1260812	0.555377	3	623	623	2	1	0.493867	0.0995185	0.371915
100184354	3	1326998	0.59204	3	623	603	2	0.967897	0.483057	0.623549	0.366385
100161976	3	1353272	0.597222	3	623	576	2	0.924559	0.481096	0.0555556	0.365369
4773666	3	1353519	0.567993	3	623	603	2	0.967897	0.490754	0.0646766	0.370334
4590346	3	1610864	0.634046	3	623	608	2	0.975923	0.464063	0.120066	0.356386
100057695	3	1713531	0.888416	3	623	587	2	0.942215	0.198267	0.032368	0.178612
9705874	3	1713597	0.844677	3	623	573	2	0.919743	0.262395	0.034904	0.22797
2509895	3	1964065	0.937925	3	623	588	2	0.94382	0.116443	0.0289116	0.109664
4773307	3	2157766	0.843103	3	623	580	2	0.930979	0.26456	0.062069	0.229564
2432516	3	2685182	0.760611	3	623	589	2	0.945425	0.364164	0.108659	0.297856
2452829	3	2782004	0.900482	3	623	623	2	1	0.179229	0.0642055	0.163168
4577909	3	2802709	0.768092	3	623	608	2	0.975923	0.356253	0.0921053	0.292795
4582949	3	2951327	0.628333	3	623	600	2	0.963082	0.467061	0.0866667	0.357988
2424100	3	3477180	0.566372	3	623	565	2	0.906902	0.49119	0.0707965	0.370556
4583370	3	3705212	0.595763	3	623	590	2	0.94703	0.481659	0.079661	0.365661
2440095	3	3835760	0.897249	3	623	618	2	0.991974	0.184386	0.0307443	0.167387
5585193	3	3914815	0.851133	3	623	618	2	0.991974	0.253412	0.0291262	0.221303
4591442	3	3915868	0.829011	3	623	617	2	0.990369	0.283503	0.0437601	0.243316
2433219	3	4152362	0.57483	3	623	588	2	0.94382	0.488801	0.0680272	0.369338
2426507	3	4190280	0.58657	3	623	618	2	0.991974	0.485011	0.066343	0.367393
5583451	3	5584988	0.660484	3	623	620	2	0.995185	0.44849	0.05	0.347918
2455361	3	5951190	0.720459	3	623	567	2	0.910112	0.402796	0.0723104	0.321674
2474206	3	6178296	0.908486	3	623	601	2	0.964687	0.166279	0.0299501	0.152454
100056531	3	6178362	0.790164	3	623	610	2	0.979133	0.33161	0.0557377	0.276627
9702940	3	6739367	0.94382	3	623	623	2	1	0.106047	0.0128411	0.100424
2490373	3	7081910	0.709836	3	623	610	2	0.979133	0.411938	0.0622951	0.327091
2430034	3	7121527	0.906518	3	623	583	2	0.935795	0.169486	0.0428816	0.155123
4777135	3	7390259	0.620107	3	623	562	2	0.902087	0.471149	0.0622776	0.360158
4585634	3	7407690	0.849206	3	623	567	2	0.910112	0.25611	0.0299824	0.223314
4586569	3	8266866	0.679078	3	623	564	2	0.905297	0.435862	0.120567	0.340874
4583732	3	8596063	0.776991	3	623	565	2	0.906902	0.346552	0.0672566	0.286503
2629924	3	8602062	0.879032	3	623	620	2	0.995185	0.212669	0.0516129	0.190055
9694172	3	8810276	0.877617	3	623	621	2	0.99679	0.214811	0.0289855	0.191739
2414691	3	9114589	0.621716	3	623	571	2	0.916533	0.47037	0.056042	0.359746
2442052	3	9241509	0.805415	3	623	591	2	0.948636	0.313444	0.0236887	0.26432
2503163	3	9424734	0.927653	3	623	622	2	0.998395	0.134226	0.0321543	0.125218
4772543	3	9784979	0.949757	3	623	617	2	0.990369	0.0954375	0.0388979	0.0908833
2555202	3	10051940	0.505042	3	623	595	2	0.955056	0.499949	0.0756303	0.374975
4770816	3	10274285	0.593098	3	623	623	2	1	0.482666	0.168539	0.366183
2400214	3	10276908	0.693443	3	623	610	2	0.979133	0.42516	0.0885246	0.334779
2507429	3	10283527	0.652488	3	623	623	2	1	0.453495	0.094703	0.350666
2597406	3	10442635	0.920302	3	623	596	2	0.956661	0.146692	0.0151007	0.135933
2451748	3	10453367	0.935484	3	623	620	2	0.995185	0.120708	0.0483871	0.113422
4581727	3	10522734	0.90931	3	623	623	2	1	0.164931	0.046549	0.15133
4772119-2	3	11897926	0.838576	3	623	604	2	0.969502	0.270732	0.044702	0.234084
4772119-1	3	11897926	0.841625	3	623	603	2	0.967897	0.266584	0.0414594	0.231051
2429480	3	12567206	0.762058	3	623	622	2	0.998395	0.362651	0.11254	0.296893
4772678	3	13483944	0.61557	3	623	623	2	1	0.473287	0.133226	0.361287
2390763	3	13592082	0.59918	3	623	610	2	0.979133	0.480327	0.0934426	0.36497
4582510	3	13685240	0.575601	3	623	582	2	0.934189	0.488569	0.0927835	0.369219
2458231	3	14372323	0.514965	3	623	568	2	0.911717	0.499552	0.0862676	0.374776
2411947	3	14841813	0.523091	3	623	563	2	0.903692	0.498934	0.0408526	0.374466
2441035	3	14850255	0.507867	3	623	572	2	0.918138	0.499876	0.0961538	0.374938
100185256	3	16570754	0.662273	3	623	607	2	0.974318	0.447335	0.151565	0.34728
4586273	3	17610095	0.869932	3	623	592	2	0.950241	0.2263	0.0743243	0.200694
2423672	3	18026437	0.824205	3	623	566	2	0.908507	0.289782	0.0477032	0.247795
4593723	3	19255781	0.707895	3	623	570	2	0.914928	0.41356	0.121053	0.328044
2405746	3	19459673	0.892548	3	623	577	2	0.926164	0.191813	0.0207972	0.173417
4584119	3	19655228	0.799358	3	623	623	2	1	0.32077	0.0674157	0.269323
100226505	3	19926074	0.52931	3	623	580	2	0.930979	0.498282	0.1	0.374139
4591760	3	20008199	0.681109	3	623	577	2	0.926164	0.434399	0.499133	0.340048
9708486	3	20305984	0.524786	3	623	585	2	0.939005	0.498771	0.0991453	0.374385
2393151	3	21260702	0.635906	3	623	596	2	0.956661	0.463059	0.0771812	0.355847
4774007	3	21463364	0.602196	3	623	592	2	0.950241	0.479112	0.0793919	0.364338
2466763	3	21755223	0.511304	3	623	575	2	0.922953	0.499744	0.0904348	0.374872
4772845	3	21847308	0.902104	3	623	618	2	0.991974	0.176625	0.0404531	0.161027
2509125	3	23956613	0.753033	3	623	577	2	0.926164	0.371949	0.0883882	0.302776
2596892	3	24231441	0.524834	3	623	604	2	0.969502	0.498767	0.0529801	0.374382
4767509	3	24459792	0.828881	3	623	599	2	0.961477	0.283674	0.0283806	0.243439
7060238	3	24855897	0.929374	3	623	623	2	1	0.131276	0.0256822	0.122659
4771390	3	25216440	0.816856	3	623	617	2	0.990369	0.299205	0.0551053	0.254443
9710658	3	25222837	0.551282	3	623	585	2	0.939005	0.49474	0.0837607	0.372356
100128311	3	25342424	0.572006	3	623	618	2	0.991974	0.48963	0.849515	0.369761
9700172	3	26445250	0.651515	3	623	561	2	0.900482	0.454086	0.083779	0.350989
4771372	3	27394616	0.913149	3	623	616	2	0.988764	0.158615	0.144481	0.146036
4764453	3	27463638	0.694215	3	623	605	2	0.971108	0.424561	0.0991736	0.334435
2427902	3	28616373	0.640678	3	623	590	2	0.94703	0.460419	0.142373	0.354426
4590014	3	28616741	0.607394	3	623	568	2	0.911717	0.476933	0.109155	0.3632
4576564	3	29972437	0.510535	3	623	617	2	0.990369	0.499778	0.106969	0.374889
4775909	3	32029618	0.922078	3	623	616	2	0.988764	0.1437	0.0227273	0.133376
4770719	3	32030296	0.924191	3	623	587	2	0.942215	0.140124	0.0153322	0.130307
4583053	3	32045230	0.701797	3	623	612	2	0.982343	0.418556	0.0931373	0.330961
4576581	3	32045661	0.726613	3	623	620	2	0.995185	0.397293	0.0693548	0.318372
2452719	3	32125442	0.575684	3	623	621	2	0.99679	0.488544	0.123994	0.369206
4583591-2	3	32247570	0.94087	3	623	575	2	0.922953	0.111268	0.0347826	0.105078
4583591-1	3	32247570	0.920204	3	623	589	2	0.945425	0.146858	0.0305603	0.136074
100164225	3	32411433	0.842246	3	623	561	2	0.900482	0.265735	0.0409982	0.230428
2382165	3	32483930	0.60087	3	623	575	2	0.922953	0.479651	0.0573913	0.364618
2503916	3	33064019	0.931562	3	623	621	2	0.99679	0.127508	0.0402576	0.119379
4772905	3	33348913	0.634677	3	623	620	2	0.995185	0.463724	0.108065	0.356204
2515608	3	33850574	0.774062	3	623	613	2	0.983949	0.34978	0.122349	0.288607
2427131	3	34418479	0.723301	3	623	618	2	0.991974	0.400273	0.0809061	0.320164
9693216	3	34555252	0.640517	3	623	580	2	0.930979	0.46051	0.0534483	0.354475
2569944	3	35355609	0.8125	3	623	584	2	0.9374	0.304688	0.0599315	0.25827
4772109	3	35498572	0.917774	3	623	602	2	0.966292	0.15093	0.0315615	0.13954
4767441	3	36833664	0.739669	3	623	605	2	0.971108	0.385117	0.061157	0.31096
2539932	3	38253399	0.87225	3	623	591	2	0.948636	0.222859	0.0186125	0.198026
4579558	3	38429074	0.752622	3	623	572	2	0.918138	0.372364	0.131119	0.303036
2542887	3	38536260	0.661565	3	623	588	2	0.94382	0.447794	0.0646259	0.347534
4772028	3	39456820	0.50321	3	623	623	2	1	0.499979	0.0882825	0.37499
4585469	3	39478245	0.752818	3	623	621	2	0.99679	0.372166	0.0628019	0.302912
100058622	3	39748556	0.575365	3	623	617	2	0.990369	0.48864	0.0648298	0.369256
4772654	3	40065330	0.885233	3	623	623	2	1	0.203191	0.0401284	0.182548
4776468	3	40524403	0.739092	3	623	573	2	0.919743	0.38567	0.0401396	0.311299
4583699	3	40923275	0.914773	3	623	616	2	0.988764	0.155927	0.0178571	0.143771
100163509	3	41048716	0.914286	3	623	595	2	0.955056	0.156735	0.168067	0.144452
5586733	3	42247099	0.778646	3	623	576	2	0.924559	0.344713	0.0434028	0.285299
5585321	3	42251810	0.857651	3	623	562	2	0.902087	0.244171	0.024911	0.214361
2591338	3	42865175	0.696774	3	623	620	2	0.995185	0.42256	0.103226	0.333281
4585485	3	42902544	0.891304	3	623	621	2	0.99679	0.193762	0.0434783	0.17499
2455066	3	43227498	0.909917	3	623	605	2	0.971108	0.163936	0.014876	0.150498
9703145	3	43229207	0.909018	3	623	621	2	0.99679	0.165409	0.020934	0.151729
9708850	3	43992108	0.821799	3	623	578	2	0.927769	0.29289	0.0346021	0.249998
9687468	3	44318851	0.5275	3	623	600	2	0.963082	0.498487	0.095	0.374243
2406591	3	45051780	0.620748	3	623	588	2	0.94382	0.47084	0.0646259	0.359995
2405204	3	45444936	0.75	3	623	590	2	0.94703	0.375	0.0627119	0.304688
2414980	3	45566747	0.826531	3	623	588	2	0.94382	0.286756	0.0612245	0.245641
4582282	3	47446398	0.60195	3	623	564	2	0.905297	0.479212	0.147163	0.36439
7061857	3	47446464	0.733119	3	623	622	2	0.998395	0.391311	0.11254	0.314749
4592381	3	47462122	0.704984	3	623	622	2	0.998395	0.415963	0.0948553	0.32945
2596802	3	47560207	0.680651	3	623	584	2	0.9374	0.434731	0.0702055	0.340235
7048180	3	47961895	0.787852	3	623	568	2	0.911717	0.334282	0.0545775	0.27841
2521583	3	50510243	0.580402	3	623	597	2	0.958266	0.487071	0.118928	0.368452
4773173	3	51010418	0.888889	3	623	612	2	0.982343	0.197531	0.0522876	0.178022
4581810	3	53882316	0.792742	3	623	620	2	0.995185	0.328604	0.0693548	0.274614
2426677	3	53890623	0.592593	3	623	621	2	0.99679	0.482853	0.10628	0.36628
100126704	3	54471606	0.741176	3	623	595	2	0.955056	0.383668	0.0571429	0.310067
4584071	3	55028277	0.5725	3	623	600	2	0.963082	0.489488	0.0883333	0.369688
100243905	3	56057958	0.855517	3	623	571	2	0.916533	0.247216	0.0507881	0.216658
9710518	3	57205481	0.941176	3	623	578	2	0.927769	0.110727	0.0484429	0.104596
9688872	3	58078553	0.922151	3	623	623	2	1	0.143577	0.0176565	0.13327
4773915	3	58881924	0.834158	3	623	606	2	0.972713	0.276676	0.0544554	0.238401
4767878	3	58921267	0.879661	3	623	590	2	0.94703	0.211715	0.0440678	0.189303
4580540	3	59804105	0.925241	3	623	622	2	0.998395	0.13834	0.0305466	0.128771
9698999	3	60253528	0.522508	3	623	622	2	0.998395	0.498987	0.154341	0.374493
2381134	3	60254875	0.590909	3	623	605	2	0.971108	0.483471	0.0876033	0.366599
4773768	3	60254941	0.93339	3	623	593	2	0.951846	0.124347	0.0151771	0.116616
4773801	3	60694393	0.571429	3	623	574	2	0.921348	0.489796	0.0418118	0.369846
4576178	3	61228414	0.793443	3	623	610	2	0.979133	0.327783	0.0688525	0.274062
7060254	3	62612554	0.915141	3	623	601	2	0.964687	0.155315	0.0432612	0.143254
100056240	3	63958764	0.922185	3	623	604	2	0.969502	0.143519	0.0165563	0.13322
4585268	3	64813725	0.888889	3	623	585	2	0.939005	0.197531	0.0444444	0.178022
4774054	3	65708890	0.807003	3	623	614	2	0.985554	0.311498	0.0504886	0.262982
4579706	3	65712867	0.677706	3	623	619	2	0.993579	0.436841	0.101777	0.341426
4772370-2	3	66109371	0.886482	3	623	577	2	0.926164	0.201264	0.0467938	0.18101
4772370-1	3	66109371	0.863636	3	623	583	2	0.935795	0.235537	0.0737564	0.207798
4768375	3	66730855	0.890879	3	623	614	2	0.985554	0.194426	0.0358306	0.175526
4770987	3	67169862	0.515422	3	623	616	2	0.988764	0.499524	0.086039	0.374762
4770994	3	68053261	0.59232	3	623	612	2	0.982343	0.482954	0.122549	0.366332
4584428	3	69818038	0.62541	3	623	610	2	0.979133	0.468545	0.706557	0.358778
2401714	3	73310936	0.926849	2	623	622	2	0.998395	0.1356	0.146302	0.126406
4771649	3	81386869	0.862522	3	623	571	2	0.916533	0.237156	0.0297723	0.209034
4773685	3	82016477	0.861831	3	623	579	2	0.929374	0.238157	0.0207254	0.209798
4766604	3	82016617	0.845528	3	623	615	2	0.987159	0.26122	0.0943089	0.227102
100163472	3	84060083	0.878632	3	623	585	2	0.939005	0.213275	0.017094	0.190532
4583289	3	86715288	0.905451	3	623	587	2	0.942215	0.171218	0.0187394	0.15656
9706064	3	86715288	0.925217	3	623	575	2	0.922953	0.13838	0.0173913	0.128806
2530410	3	86715799	0.83479	3	623	572	2	0.918138	0.275831	0.0227273	0.23779
2430119	3	87781562	0.885593	3	623	590	2	0.94703	0.202636	0.0186441	0.182105
2585204	3	87781628	0.888264	3	623	622	2	0.998395	0.198503	0.0530547	0.178801
4777546	3	87786649	0.864528	3	623	561	2	0.900482	0.234239	0.0499109	0.206805
2400693	3	88389577	0.660514	3	623	623	2	1	0.448471	0.142857	0.347908
3037856	3	88389760	0.942434	3	623	608	2	0.975923	0.108504	0.00986842	0.102617
2418749	3	88389826	0.708194	3	623	598	2	0.959872	0.413311	0.122074	0.327898
2389649	3	89433263	0.859903	3	623	621	2	0.99679	0.240939	0.0354267	0.211913
100226284	3	89623027	0.790051	3	623	593	2	0.951846	0.331741	0.362563	0.276715
4771928	3	90414639	0.629032	3	623	620	2	0.995185	0.466701	0.0774194	0.357796
4577706	3	90693021	0.629421	3	623	622	2	0.998395	0.4665	0.0787781	0.357689
7048867	3	91602464	0.862319	3	623	621	2	0.99679	0.23745	0.0241546	0.209259
4773448	3	92149143	0.717905	3	623	592	2	0.950241	0.405034	0.0675676	0.323008
2419534	3	93187599	0.613223	3	623	605	2	0.971108	0.474361	0.0760331	0.361852
2394586	3	93826799	0.55939	3	623	623	2	1	0.492946	0.081862	0.371448
4769175	3	94138729	0.817524	3	623	622	2	0.998395	0.298357	0.0980707	0.253848
4588922	3	98444013	0.887175	3	623	616	2	0.988764	0.200191	0.0535714	0.180152
4774064	3	98444213	0.883218	3	623	578	2	0.927769	0.206288	0.0259516	0.185011
2443969	3	98513731	0.549331	3	623	598	2	0.959872	0.495133	0.0919732	0.372555
4576882	3	99281014	0.650413	3	623	605	2	0.971108	0.454752	0.110744	0.351352
2395282	3	99300429	0.65331	3	623	574	2	0.921348	0.452992	0.0731707	0.350391
4767367	3	101033787	0.781046	3	623	612	2	0.982343	0.342027	0.22549	0.283535
100257917	3	103642602	0.741087	3	623	589	2	0.945425	0.383755	0.0628183	0.310121
2568662	3	105346408	0.608403	3	623	595	2	0.955056	0.476497	0.0773109	0.362973
7047495	3	106491777	0.896277	3	623	564	2	0.905297	0.18593	0.0230496	0.168645
2539012	3	107421399	0.918228	3	623	587	2	0.942215	0.15017	0.129472	0.138895
100128897	3	108437106	0.638502	3	623	574	2	0.921348	0.461635	0.043554	0.355081
4772625	3	108437172	0.656915	3	623	564	2	0.905297	0.450755	0.0620567	0.349165
9710332	3	109175555	0.66881	2	623	622	2	0.998395	0.443006	0.662379	0.344879
4771570	3	111357699	0.695205	3	623	584	2	0.9374	0.42379	0.0582192	0.333991
4587131	3	112758151	0.608414	3	623	618	2	0.991974	0.476493	0.106796	0.36297
4582777	3	113071181	0.921095	3	623	621	2	0.99679	0.145358	0.0289855	0.134794
2427874	3	114086826	0.573506	3	623	619	2	0.993579	0.489194	0.138934	0.369539
4580525	3	114354665	0.812931	3	623	580	2	0.930979	0.304148	0.0706897	0.257895
2448378	3	114782253	0.891479	3	623	622	2	0.998395	0.193488	0.0530547	0.174769
4764853	3	114783090	0.893087	3	623	622	2	0.998395	0.190966	0.0434084	0.172732
100058960	3	115728843	0.828666	3	623	607	2	0.974318	0.283958	0.0263591	0.243642
4774591	3	117590320	0.882556	3	623	579	2	0.929374	0.207302	0.0310881	0.185815
2446063	3	117591133	0.90949	3	623	569	2	0.913323	0.164635	0.0123023	0.151083
2436048	3	117816246	0.585069	3	623	576	2	0.924559	0.485526	0.0520833	0.367658
2448882	3	119644053	0.595439	3	623	592	2	0.950241	0.481783	0.133446	0.365725
9689113	3	119966911	0.890017	3	623	591	2	0.948636	0.195774	0.0304569	0.17661
7048760	3	119977067	0.889351	3	623	601	2	0.964687	0.196811	0.0382696	0.177444
2523830-2	3	120356011	0.732394	3	623	568	2	0.911717	0.391986	0.0669014	0.315159
2523830-1	3	120356011	0.563209	3	623	617	2	0.990369	0.492009	0.28363	0.370973
9681971	3	121026259	0.595315	3	623	619	2	0.993579	0.48183	0.082391	0.36575
2429730	3	121203684	0.569847	3	623	587	2	0.942215	0.490243	0.0664395	0.370074
2474889	3	122108785	0.935588	3	623	621	2	0.99679	0.120527	0.122383	0.113263
2430722	3	122120696	0.776596	3	623	611	2	0.980738	0.34699	0.096563	0.286789
4589449	3	122121458	0.863489	3	623	619	2	0.993579	0.235751	0.0694669	0.207962
100146345	3	122667753	0.785968	3	623	563	2	0.903692	0.336445	0.0373002	0.279847
5587038	3	124109324	0.637306	3	623	579	2	0.929374	0.462294	0.0414508	0.355436
4582659	3	124923607	0.649758	3	623	621	2	0.99679	0.455145	0.0950081	0.351566
4587124	3	126630347	0.937903	3	623	620	2	0.995185	0.116482	0.0274194	0.109698
4770838	3	128542228	0.858086	3	623	606	2	0.972713	0.243549	0.029703	0.213891
4772174	3	128792569	0.811582	3	623	613	2	0.983949	0.305833	0.0603589	0.259066
4767600	3	129225151	0.894355	3	623	620	2	0.995185	0.188969	0.0467742	0.171114
4771373	3	130049075	0.773312	3	623	622	2	0.998395	0.350601	0.0707395	0.289141
4769064	3	132268147	0.816344	3	623	569	2	0.913323	0.299852	0.026362	0.254897
2432698	3	132384873	0.947276	3	623	569	2	0.913323	0.0998885	0.0527241	0.0948996
2539015	3	132399403	0.842657	3	623	572	2	0.918138	0.265172	0.027972	0.230014
9688470	3	133453658	0.784091	3	623	616	2	0.988764	0.338585	0.0551948	0.281265
2437256	3	133488539	0.784566	3	623	622	2	0.998395	0.338044	0.0578778	0.280907
4583978	3	133892255	0.881849	3	623	584	2	0.9374	0.208382	0.0410959	0.186671
4583786	3	134282674	0.764608	3	623	599	2	0.961477	0.359966	0.0434057	0.295178
2544495	3	134614903	0.894695	3	623	622	2	0.998395	0.188432	0.0401929	0.170679
100127122	3	134920916	0.75434	3	623	576	2	0.924559	0.370622	0.397569	0.301942
4773693	3	134921465	0.777687	3	623	614	2	0.985554	0.34578	0.0635179	0.285998
9703924	3	135004291	0.676661	3	623	617	2	0.990369	0.437582	0.0696921	0.341843
2397956	3	135004357	0.670418	3	623	622	2	0.998395	0.441915	0.096463	0.344271
9682601	3	135100182	0.625445	3	623	562	2	0.902087	0.468527	0.0729537	0.358768
4593824	3	135126173	0.756494	3	623	616	2	0.988764	0.368422	0.0974026	0.300555
2452798	3	135442277	0.854271	3	623	597	2	0.958266	0.248984	0.0201005	0.217987
4576095	3	135850067	0.781713	3	623	607	2	0.974318	0.341275	0.0708402	0.283041
9715167	3	137006810	0.880584	3	623	582	2	0.934189	0.210311	0.0498282	0.188196
4578358	3	137521891	0.791385	3	623	592	2	0.950241	0.330189	0.0557432	0.275677
2444946	3	137579747	0.894693	3	623	603	2	0.967897	0.188435	0.0315091	0.170681
100126691	3	137784552	0.752019	3	623	619	2	0.993579	0.372972	0.105008	0.303418
4779724	3	138373924	0.611504	3	623	565	2	0.906902	0.475134	0.0300885	0.362258
4585016	3	138383725	0.563269	3	623	569	2	0.913323	0.491994	0.0755712	0.370965
2575467	3	138643142	0.870579	3	623	622	2	0.998395	0.225343	0.0305466	0.199953
100058325	3	140463047	0.666084	3	623	572	2	0.918138	0.444832	0.0384615	0.345894
2490661	3	143697854	0.884677	3	623	620	2	0.995185	0.204047	0.0532258	0.183229
2457506	3	143802297	0.834146	3	623	615	2	0.987159	0.276692	0.0390244	0.238413
4773309	3	144925975	0.606109	3	623	622	2	0.998395	0.477482	0.109325	0.363487
2404203	3	145181809	0.848739	3	623	595	2	0.955056	0.256762	0.0773109	0.223798
2474555	3	145730075	0.741573	3	623	623	2	1	0.383285	0.0770465	0.309831
4583681	3	145789965	0.852989	3	623	619	2	0.993579	0.250798	0.0387722	0.219348
2434680	3	145822756	0.867695	3	623	616	2	0.988764	0.229601	0.0470779	0.203243
4575818	3	148841634	0.889916	3	623	595	2	0.955056	0.195931	0.0655462	0.176737
4770914	3	149244563	0.759646	3	623	622	2	0.998395	0.365168	0.101286	0.298494
4766871	3	149247355	0.85284	3	623	581	2	0.932584	0.251008	0.0533563	0.219505
9679112	3	149368249	0.842756	3	623	566	2	0.908507	0.265036	0.0565371	0.229914
4581544	3	149398895	0.721254	3	623	574	2	0.921348	0.402093	0.135889	0.321254
4583615	3	150274992	0.507317	3	623	615	2	0.987159	0.499893	0.162602	0.374946
4590035	3	151044053	0.909677	3	623	620	2	0.995185	0.164329	0.0225806	0.150827
4582045	3	151336190	0.890048	3	623	623	2	1	0.195725	0.0369181	0.176571
4773004	3	151626705	0.607509	3	623	586	2	0.94061	0.476884	0.0511945	0.363175
100231716	3	152845401	0.883838	3	623	594	2	0.953451	0.205336	0.0673401	0.184255
4582996	3	153262729	0.629442	3	623	591	2	0.948636	0.46649	0.0676819	0.357683
5583615	3	154075852	0.939551	3	623	579	2	0.929374	0.11359	0.0276339	0.107139
2485102	3	154089264	0.945425	2	623	623	2	1	0.103192	0.109149	0.0978681
2425806	3	154089330	0.79053	2	623	623	2	1	0.331185	0.418941	0.276343
2419351	3	155510362	0.565365	3	623	589	2	0.945425	0.491455	0.118846	0.370691
2437882	3	155688705	0.537099	3	623	593	2	0.951846	0.497247	0.372681	0.37362
2462398	3	155957247	0.80814	3	623	602	2	0.966292	0.3101	0.0548173	0.262019
4579011	3	156364027	0.946667	3	623	600	2	0.963082	0.100978	0.01	0.0958795
100162177	3	156429313	0.7475	3	623	600	2	0.963082	0.377487	0.0416667	0.306239
9687350	3	156485271	0.893333	3	623	600	2	0.963082	0.190578	0.0366667	0.172418
2456274	3	157087193	0.504967	3	623	604	2	0.969502	0.499951	0.0860927	0.374975
4589721	3	157204950	0.822391	3	623	594	2	0.953451	0.292129	0.0690236	0.249459
2467290	3	158513733	0.517442	3	623	602	2	0.966292	0.499392	0.0813953	0.374696
2567794	3	159388909	0.580775	3	623	619	2	0.993579	0.486951	0.092084	0.36839
2444568	3	159808565	0.881967	3	623	610	2	0.979133	0.208202	0.0491803	0.186528
4771454	3	160075844	0.605611	3	623	606	2	0.972713	0.477693	0.0627063	0.363598
4582277	3	160407194	0.696809	3	623	564	2	0.905297	0.422533	0.0390071	0.333266
2437687	3	161560130	0.545307	3	623	618	2	0.991974	0.495894	0.0841424	0.372939
4584664	3	161730664	0.667208	3	623	616	2	0.988764	0.444083	0.0941558	0.345478
2425080	3	165170409	0.915017	3	623	606	2	0.972713	0.155523	0.0214521	0.143429
4582061	3	165411707	0.779801	3	623	604	2	0.969502	0.343422	0.089404	0.284453
5586668	3	165642978	0.869712	3	623	591	2	0.948636	0.226626	0.0507614	0.200946
2460365	3	165731205	0.88122	3	623	623	2	1	0.209343	0.0385233	0.187431
9708226	3	165765150	0.90931	3	623	623	2	1	0.164931	0.0337079	0.15133
4771083	3	165858119	0.922619	3	623	588	2	0.94382	0.142786	0.0187075	0.132592
100126982	3	165910367	0.917989	3	623	567	2	0.910112	0.15057	0.0758377	0.139234
2426353	3	166019832	0.904032	3	623	620	2	0.995185	0.173516	0.0370968	0.158462
5586725	3	166436008	0.694042	3	623	621	2	0.99679	0.424696	0.0708535	0.334512
7049270	3	166796858	0.857744	3	623	594	2	0.953451	0.244038	0.0387205	0.214261
2579981	3	167612689	0.935702	3	623	591	2	0.948636	0.120327	0.0304569	0.113088
2395251	3	167688345	0.880837	3	623	621	2	0.99679	0.209926	0.0676329	0.187891
4775035	3	167690508	0.5	3	623	602	2	0.966292	0.5	0.0930233	0.375
2387520	3	168297513	0.837379	3	623	618	2	0.991974	0.272351	0.066343	0.235264
2586822	3	168302993	0.84007	3	623	569	2	0.913323	0.268704	0.0351494	0.232603
2566024	3	169045831	0.572358	3	623	615	2	0.987159	0.489529	0.097561	0.36971
100057865	3	169078519	0.807061	3	623	609	2	0.977528	0.311427	0.044335	0.262934
4772771	3	169079844	0.766784	3	623	566	2	0.908507	0.357652	0.0918728	0.293695
2513931-2	3	169080004	0.882403	3	623	591	2	0.948636	0.207536	0.0321489	0.186001
2513931-1	3	169080004	0.931185	3	623	574	2	0.921348	0.12816	0.0261324	0.119947
2592123	3	169115305	0.776509	3	623	613	2	0.983949	0.347086	0.0750408	0.286851
4767476	3	170441913	0.504132	3	623	605	2	0.971108	0.499966	0.0892562	0.374983
4773578	3	170460296	0.732715	3	623	593	2	0.951846	0.391687	0.0623946	0.314978
9668351	3	171036922	0.907534	3	623	584	2	0.9374	0.167832	0.0136986	0.153748
4773454	3	171154892	0.611746	3	623	613	2	0.983949	0.475026	0.0880914	0.362201
2428126	3	171155406	0.900974	3	623	616	2	0.988764	0.17844	0.038961	0.162519
2506417	3	171443128	0.949275	3	623	621	2	0.99679	0.0963033	0.0241546	0.0916661
2409962	3	171443194	0.941413	3	623	623	2	1	0.11031	0.0433387	0.104226
9687599	3	172052639	0.559649	3	623	570	2	0.914928	0.492884	0.105263	0.371417
4775091	3	172378034	0.618794	3	623	564	2	0.905297	0.471776	0.0531915	0.36049
2458765	3	172447306	0.619718	3	623	568	2	0.911717	0.471335	0.0457746	0.360257
4775962	3	172473374	0.730769	3	623	598	2	0.959872	0.393491	0.083612	0.316073
4773761	3	172568802	0.911318	3	623	592	2	0.950241	0.161636	0.0219595	0.148573
4765553	3	172854649	0.551053	3	623	617	2	0.990369	0.494787	0.0907618	0.37238
4583283	3	173019483	0.709565	3	623	575	2	0.922953	0.412165	0.0626087	0.327225
100056401	3	173204416	0.930532	3	623	583	2	0.935795	0.129285	0.0051458	0.120928
4771021	3	173255268	0.55475	3	623	621	2	0.99679	0.494005	0.117552	0.371984
5588616	3	173289018	0.859788	3	623	567	2	0.910112	0.241105	0.047619	0.212039
4579007	3	175585862	0.792071	3	623	618	2	0.991974	0.329389	0.079288	0.27514
4764686	3	175587261	0.799677	3	623	619	2	0.993579	0.320388	0.0807754	0.269063
2573359	3	175634838	0.589744	3	623	585	2	0.939005	0.483892	0.0478632	0.366816
4773103	3	176680324	0.840171	3	623	585	2	0.939005	0.268567	0.0358974	0.232503
4770075	3	176680511	0.930976	3	623	594	2	0.953451	0.128519	0.020202	0.12026
4584047	3	176784400	0.885922	3	623	618	2	0.991974	0.202128	0.0339806	0.1817
2401522	3	176805651	0.779561	3	623	592	2	0.950241	0.343692	0.0625	0.28463
2447055	3	176805988	0.922151	3	623	623	2	1	0.143577	0.046549	0.13327
4766649	3	177142902	0.867363	3	623	622	2	0.998395	0.230088	0.0659164	0.203618
2383193	3	177146902	0.858911	3	623	606	2	0.972713	0.242366	0.0643564	0.212995
4775773	3	177442226	0.751613	3	623	620	2	0.995185	0.373382	0.0806452	0.303675
9693785	3	177442226	0.816239	3	623	585	2	0.939005	0.299985	0.244444	0.25499
2440265	3	178006626	0.703737	3	623	562	2	0.902087	0.416983	0.0516014	0.330045
2561557	3	178267306	0.939444	3	623	611	2	0.980738	0.113779	0.00981997	0.107306
2426233	3	178571658	0.757624	3	623	623	2	1	0.367259	0.0738363	0.29982
4772546	3	178602323	0.72913	3	623	563	2	0.903692	0.394999	0.0586146	0.316987
4590111	3	178605910	0.843053	3	623	583	2	0.935795	0.264629	0.0909091	0.229615
5589916	3	178605910	0.867099	3	623	617	2	0.990369	0.230477	0.116694	0.203917
2463350	3	179501973	0.634029	3	623	623	2	1	0.464073	0.0963082	0.356391
4589800	3	179786143	0.903566	3	623	617	2	0.990369	0.17427	0.0534846	0.159085
2404886	3	179804087	0.820707	3	623	594	2	0.953451	0.294294	0.0791246	0.250989
9706289	3	179804087	0.911348	3	623	564	2	0.905297	0.161586	0.0248227	0.148531
5583628	3	180042580	0.832795	3	623	619	2	0.993579	0.278495	0.0371567	0.239715
9699138	3	181654080	0.939123	3	623	616	2	0.988764	0.114341	0.0146104	0.107804
2483865	3	181815667	0.826825	3	623	589	2	0.945425	0.286371	0.0475382	0.245367
2391762	3	181815746	0.73021	3	623	619	2	0.993579	0.394007	0.116317	0.316386
4584474	3	182595626	0.705457	3	623	623	2	1	0.415574	0.0882825	0.329223
4773613	3	182595796	0.699013	3	623	608	2	0.975923	0.420788	0.0690789	0.332256
2531272	3	182842889	0.578431	3	623	612	2	0.982343	0.487697	0.117647	0.368773
100127920	3	182847321	0.891419	3	623	571	2	0.916533	0.193583	0.0315236	0.174846
2426078	3	183046371	0.945425	3	623	623	2	1	0.103192	0.102729	0.0978681
4773337	3	183266326	0.9323	3	623	613	2	0.983949	0.126233	0.0146819	0.118266
5586806	3	183553989	0.779221	3	623	616	2	0.988764	0.344072	0.0649351	0.284879
2441283	3	183555090	0.540128	3	623	623	2	1	0.496779	0.216693	0.373385
4778002	3	183866746	0.678992	3	623	595	2	0.955056	0.435924	0.087395	0.340909
9698490	3	184214615	0.889525	3	623	611	2	0.980738	0.19654	0.207856	0.177226
4593087	3	184363495	0.829451	3	623	601	2	0.964687	0.282924	0.0748752	0.242901
2438939	3	184366587	0.914876	3	623	605	2	0.971108	0.155756	0.031405	0.143626
4577772	3	184370416	0.79053	3	623	623	2	1	0.331185	0.0882825	0.276343
2620341	3	185027042	0.501767	3	623	566	2	0.908507	0.499994	0.0459364	0.374997
9708126	3	185027108	0.901945	3	623	617	2	0.990369	0.176881	0.0275527	0.161237
2380936	3	185029633	0.625659	3	623	569	2	0.913323	0.46842	0.0527241	0.358711
2379384	3	185248492	0.905797	3	623	621	2	0.99679	0.170657	0.0305958	0.156095
4582272	3	185427100	0.895586	3	623	589	2	0.945425	0.187024	0.0458404	0.169535
7048905	3	186233761	0.764706	3	623	612	2	0.982343	0.359862	0.0816993	0.295111
2417232	3	186749743	0.5313	3	623	623	2	1	0.498041	0.0963082	0.374018
4576303	3	186784561	0.511364	3	623	616	2	0.988764	0.499742	0.12013	0.374871
2459862	3	186841980	0.921098	3	623	583	2	0.935795	0.145353	0.140652	0.13479
4771759	3	187171271	0.609952	3	623	623	2	1	0.475821	0.128411	0.362618
2547564	3	187342502	0.730088	3	623	565	2	0.906902	0.394119	0.0973451	0.316454
2407209	3	187713145	0.819257	3	623	592	2	0.950241	0.29615	0.0472973	0.252298
7060943	3	187744215	0.504209	3	623	594	2	0.953451	0.499965	0.12963	0.374982
4584769	3	188086125	0.935456	3	623	581	2	0.932584	0.120756	0.0120482	0.113465
4578574	3	188088942	0.735192	3	623	574	2	0.921348	0.38937	0.135889	0.313565
100128569	3	188237247	0.69244	3	623	582	2	0.934189	0.425934	0.0859107	0.335224
2515665	3	188332771	0.869983	3	623	573	2	0.919743	0.226226	0.026178	0.200637
2512975	3	188456172	0.93696	3	623	579	2	0.929374	0.118131	0.0189983	0.111154
2604556	3	188529656	0.91881	3	623	622	2	0.998395	0.149196	0.0337621	0.138066
4771735	3	188808946	0.676724	3	623	580	2	0.930979	0.437537	0.0637931	0.341818
4771616	3	188809276	0.714055	3	623	619	2	0.993579	0.408361	0.0969305	0.324982
2384196	3	189463685	0.764602	3	623	565	2	0.906902	0.359972	0.0424779	0.295182
4584750	3	189603195	0.79374	3	623	623	2	1	0.327434	0.107544	0.273827
4581903	3	189691721	0.547078	3	623	616	2	0.988764	0.495567	0.0779221	0.372774
2429237	3	190087088	0.631494	3	623	616	2	0.988764	0.465419	0.0974026	0.357112
7049891	3	190087565	0.635113	3	623	618	2	0.991974	0.463489	0.092233	0.356078
7049634	3	190458226	0.799838	3	623	617	2	0.990369	0.320194	0.0534846	0.268932
2411197	3	190567443	0.532905	3	623	623	2	1	0.497834	0.0866774	0.373915
4589897	3	190567659	0.539326	3	623	623	2	1	0.496907	0.131621	0.373449
2589671	3	190568382	0.79374	3	623	623	2	1	0.327434	0.0626003	0.273827
9694108	3	190568474	0.91252	3	623	623	2	1	0.159654	0.0401284	0.14691
2394169	3	190779237	0.840641	3	623	593	2	0.951846	0.267928	0.0320405	0.232035
4773668	3	191177538	0.629893	3	623	562	2	0.902087	0.466255	0.0960854	0.357558
2432289	3	191331890	0.672269	3	623	595	2	0.955056	0.440647	0.0504202	0.343562
100056579	3	191997362	0.87435	3	623	577	2	0.926164	0.219724	0.0363951	0.195585
2506264	3	192019974	0.933065	3	623	620	2	0.995185	0.12491	0.0306452	0.117109
2400487	3	192060785	0.901173	3	623	597	2	0.958266	0.178121	0.0301508	0.162258
9687357-2	3	192222914	0.901193	3	623	587	2	0.942215	0.178089	0.0272572	0.162231
9687357-1	3	192222914	0.931699	3	623	571	2	0.916533	0.127272	0.0175131	0.119173
7048036	3	192223576	0.908065	3	623	620	2	0.995185	0.166967	0.0290323	0.153028
2381464	3	192802496	0.932476	2	623	622	2	0.998395	0.125929	0.135048	0.118
4586430	3	193609022	0.829545	3	623	572	2	0.918138	0.2828	0.0402098	0.242812
4774380	3	193759958	0.843598	3	623	617	2	0.990369	0.263881	0.0470016	0.229064
4586493	3	195510196	0.609223	3	623	618	2	0.991974	0.476141	0.0987055	0.362786
4583482	3	195510262	0.570853	3	623	621	2	0.99679	0.48996	0.10467	0.369929
2452135	3	196047736	0.849838	3	623	616	2	0.988764	0.255227	0.0470779	0.222657
9693356	3	196200059	0.886087	3	623	575	2	0.922953	0.201874	0.0330435	0.181497
4769915	3	196201430	0.684514	3	623	607	2	0.974318	0.431909	0.0840198	0.338636
2463914	3	196528052	0.708829	3	623	589	2	0.945425	0.412781	0.0865874	0.327587
4584626	3	196571385	0.936995	3	623	619	2	0.993579	0.11807	0.00969305	0.1111
9715958	3	197378975	0.558407	3	623	565	2	0.906902	0.493177	0.0654867	0.371565
100056433	3	197401706	0.941821	3	623	593	2	0.951846	0.109588	0.0118044	0.103583
100128835	3	197951664	0.516502	3	623	606	2	0.972713	0.499455	0.765677	0.374728
4766086	3	198372560	0.664716	3	623	598	2	0.959872	0.445737	0.0819398	0.346397
4771062	3	198527010	0.901153	3	623	607	2	0.974318	0.178152	0.0329489	0.162283
4771864	3	198682723	0.706897	3	623	609	2	0.977528	0.414388	0.116585	0.328529
4779116	3	198682897	0.71273	3	623	597	2	0.958266	0.409492	0.0887772	0.32565
4587446	3	198785919	0.857388	3	623	582	2	0.934189	0.244547	0.0618557	0.214646
4774168	3	199005165	0.889159	3	623	618	2	0.991974	0.197111	0.0533981	0.177685
4587381	3	199005231	0.886548	3	623	617	2	0.990369	0.201162	0.0421394	0.180929
4769585	3	199269787	0.581395	3	623	602	2	0.966292	0.48675	0.0730897	0.368287
2413016	3	199551570	0.507601	3	623	592	2	0.950241	0.499884	0.0523649	0.374942
4579224	3	200037575	0.641892	3	623	592	2	0.950241	0.459733	0.0912162	0.354056
9694104	3	200187392	0.50727	3	623	619	2	0.993579	0.499894	0.100162	0.374947
7048207	3	200188143	0.709208	3	623	619	2	0.993579	0.412464	0.0775444	0.327401
4764620	3	200292469	0.829582	3	623	622	2	0.998395	0.282751	0.0643087	0.242777
4583147	3	201094335	0.548957	3	623	623	2	1	0.495206	0.128411	0.372592
9689250	3	201179470	0.527027	3	623	592	2	0.950241	0.498539	0.0439189	0.374268
100128377	3	201310586	0.667238	3	623	583	2	0.935795	0.444063	0.0720412	0.345467
7047586	3	201380330	0.888034	3	623	585	2	0.939005	0.198859	0.0495726	0.179086
4771046	3	201797320	0.911504	3	623	565	2	0.906902	0.161328	0.0176991	0.148315
2434070	3	201947931	0.639555	3	623	584	2	0.9374	0.461049	0.172945	0.354766
2513048	3	202069767	0.525394	3	623	571	2	0.916533	0.49871	0.0665499	0.374354
100161837	3	202380749	0.881897	3	623	580	2	0.930979	0.20831	0.191379	0.186614
2449443	3	202767156	0.91388	3	623	598	2	0.959872	0.157407	0.0384615	0.145019
100126331	3	202845183	0.752836	3	623	617	2	0.990369	0.372148	0.082658	0.302901
2428422	3	203869708	0.871817	3	623	589	2	0.945425	0.223505	0.0526316	0.198528
2547816	3	203894996	0.58391	3	623	578	2	0.927769	0.485918	0.0570934	0.36786
4772025	3	204072363	0.557214	3	623	603	2	0.967897	0.493453	0.0729685	0.371705
2519953	3	204301876	0.55662	3	623	574	2	0.921348	0.493588	0.0644599	0.371774
9716869	3	204363056	0.883527	3	623	601	2	0.964687	0.205813	0.0399334	0.184634
7060898	3	204590203	0.671222	3	623	622	2	0.998395	0.441366	0.0755627	0.343964
4579024	3	204628424	0.917362	3	623	599	2	0.961477	0.151617	0.0116861	0.140124
2548266	3	204693497	0.874555	3	623	562	2	0.902087	0.219417	0.0160142	0.195345
2618746	3	205235361	0.941272	3	623	613	2	0.983949	0.110557	0.0261011	0.104446
4766822	3	205285264	0.569828	3	623	580	2	0.930979	0.490248	0.0637931	0.370077
2395407	3	205407172	0.657522	3	623	565	2	0.906902	0.450374	0.0867257	0.348955
2451737	3	206017118	0.533118	3	623	619	2	0.993579	0.497806	0.0840065	0.373901
2619454	3	206532587	0.565008	3	623	623	2	1	0.491548	0.109149	0.370738
9666443	3	207073374	0.841828	3	623	569	2	0.913323	0.266308	0.0246046	0.230848
9689182	3	207479617	0.861552	3	623	567	2	0.910112	0.23856	0.0194004	0.210105
2419754-2	3	207556672	0.932981	3	623	567	2	0.910112	0.125056	0.0282187	0.117236
2419754-1	3	207556672	0.912326	3	623	576	2	0.924559	0.159974	0.0399306	0.147178
4593909	3	207710880	0.942464	3	623	617	2	0.990369	0.108452	0.0372771	0.102571
4591254	3	207710968	0.53172	3	623	599	2	0.961477	0.497988	0.0651085	0.373992
4581889	3	207712628	0.794719	3	623	587	2	0.942215	0.326282	0.0732538	0.273052
4776891	3	209009632	0.857258	3	623	620	2	0.995185	0.244733	0.05	0.214786
4584762	3	209716598	0.857724	3	623	615	2	0.987159	0.244068	0.0276423	0.214283
2384632	3	209730549	0.862712	3	623	590	2	0.94703	0.23688	0.0576271	0.208824
2397614	3	209731149	0.671429	3	623	595	2	0.955056	0.441224	0.105882	0.343885
2581588	3	209904696	0.741103	3	623	562	2	0.902087	0.383738	0.0622776	0.310111
4590232	3	210418068	0.805016	3	623	618	2	0.991974	0.31393	0.092233	0.264654
100222543	3	210418266	0.948553	3	623	622	2	0.998395	0.0976003	0.0289389	0.0928374
2535774	3	210758510	0.59809	3	623	576	2	0.924559	0.480757	0.0572917	0.365193
4771739	3	210837676	0.571429	3	623	616	2	0.988764	0.489796	0.123377	0.369846
4771286	3	211327958	0.816212	3	623	623	2	1	0.30002	0.0690209	0.255014
4585244	3	211859633	0.670947	3	623	623	2	1	0.441554	0.0930979	0.344069
7049863	3	211859633	0.642739	3	623	606	2	0.972713	0.459251	0.19967	0.353795
5583329	3	211978434	0.836066	3	623	610	2	0.979133	0.27412	0.0459016	0.236549
4590336	3	212018728	0.829032	3	623	620	2	0.995185	0.283476	0.0451613	0.243296
2464578	3	212179703	0.8203	3	623	601	2	0.964687	0.294816	0.046589	0.251358
2592741	3	212269588	0.628893	3	623	578	2	0.927769	0.466773	0.102076	0.357835
2382899	3	213260089	0.838602	3	623	601	2	0.964687	0.270697	0.0332779	0.234059
2459750	3	213417725	0.948419	3	623	601	2	0.964687	0.0978403	0.0133111	0.0930539
4578601	3	213541225	0.680713	3	623	617	2	0.990369	0.434686	0.0810373	0.34021
4592759-2	3	214007654	0.543372	3	623	611	2	0.980738	0.496238	0.402619	0.373112
4592759-1	3	214007654	0.685613	3	623	563	2	0.903692	0.431096	0.298401	0.338174
2392756	3	214123425	0.808149	3	623	589	2	0.945425	0.310088	0.0373514	0.262011
2598817	3	214123491	0.897561	3	623	615	2	0.987159	0.183891	0.0617886	0.166983
2515371	3	214372860	0.91835	3	623	594	2	0.953451	0.149966	0.0319865	0.138721
2437071	3	215037518	0.673208	3	623	586	2	0.94061	0.439998	0.0631399	0.343199
2565695	3	215082423	0.919932	3	623	587	2	0.942215	0.147314	0.0170358	0.136464
4772458	3	215084922	0.834443	3	623	601	2	0.964687	0.276296	0.0449251	0.238126
4587415	3	215171309	0.861667	3	623	600	2	0.963082	0.238394	0.0466667	0.209978
4584059	3	215528349	0.85738	3	623	603	2	0.967897	0.244559	0.039801	0.214655
2608062	3	216132633	0.949357	3	623	622	2	0.998395	0.0961567	0.0434084	0.0915337
4584700-2	3	216255886	0.836237	3	623	574	2	0.921348	0.273889	0.0731707	0.236382
4584700-1	3	216255886	0.837391	3	623	575	2	0.922953	0.272334	0.0817391	0.235251
2385712	3	216306171	0.612281	3	623	570	2	0.914928	0.474786	0.045614	0.362075
5585234	3	216648570	0.819132	3	623	622	2	0.998395	0.29631	0.0466238	0.25241
4773368	3	216649236	0.945101	3	623	592	2	0.950241	0.10377	0.0152027	0.0983855
4587982	3	216875963	0.830769	3	623	585	2	0.939005	0.281183	0.0854701	0.241651
2608749	3	217096923	0.803859	3	623	622	2	0.998395	0.31534	0.0546624	0.26562
4581712	3	217238629	0.643087	3	623	622	2	0.998395	0.459052	0.0771704	0.353688
9668202	3	217821189	0.785714	3	623	588	2	0.94382	0.336735	0.037415	0.28004
4772345	3	217832046	0.635025	3	623	611	2	0.980738	0.463537	0.0621931	0.356104
4772784	3	218182465	0.537903	3	623	620	2	0.995185	0.497127	0.0758065	0.373559
5588959	3	218543953	0.859431	3	623	562	2	0.902087	0.241619	0.0355872	0.212429
4770738	3	218544567	0.802326	3	623	602	2	0.966292	0.317198	0.0398671	0.266891
4765620	3	218729689	0.756933	3	623	613	2	0.983949	0.367971	0.0326264	0.30027
9699603	3	218736308	0.78479	2	623	618	2	0.991974	0.33779	0.430421	0.280739
2435852	3	218786098	0.666941	3	623	608	2	0.975923	0.444262	0.0509868	0.345577
2574316	3	218898622	0.733547	3	623	623	2	1	0.390911	0.208668	0.314505
9625083	3	219396732	0.906678	3	623	584	2	0.9374	0.169226	0.0222603	0.154907
7049610	3	219577801	0.599153	3	623	590	2	0.94703	0.480338	0.0932203	0.364975
4772456	3	219690552	0.507525	3	623	598	2	0.959872	0.499887	0.102007	0.374943
4765013	3	219857014	0.860738	3	623	596	2	0.956661	0.239736	0.0268456	0.210999
4582049	3	219896512	0.659396	3	623	596	2	0.956661	0.449186	0.0738255	0.348302
2383495	3	220507671	0.870787	3	623	623	2	1	0.225035	0.0497592	0.199714
4587920	3	220657843	0.853952	3	623	582	2	0.934189	0.249436	0.0412371	0.218327
7049284	3	221220431	0.548232	3	623	622	2	0.998395	0.495347	0.11254	0.372663
2535973	3	221307864	0.695338	3	623	622	2	0.998395	0.423686	0.0787781	0.333931
4590900	3	221638463	0.910802	3	623	611	2	0.980738	0.162483	0.0441899	0.149283
2557795	3	221707111	0.668026	3	623	613	2	0.983949	0.443534	0.0995106	0.345173
4589568	3	221910522	0.693237	3	623	621	2	0.99679	0.425319	0.0660225	0.334871
7050396	3	222040850	0.717061	3	623	592	2	0.950241	0.405769	0.0793919	0.323445
100196273	3	223306308	0.806344	3	623	599	2	0.961477	0.312307	0.0400668	0.263539
100198101	3	223607775	0.850081	3	623	617	2	0.990369	0.254887	0.189627	0.222403
4577963	3	223607942	0.682823	3	623	588	2	0.94382	0.433151	0.0935374	0.339341
2461524	3	223683768	0.668664	3	623	584	2	0.9374	0.443105	0.0428082	0.344934
2437267	3	223738238	0.725884	3	623	622	2	0.998395	0.397953	0.114148	0.318769
4773380	3	223829547	0.762136	3	623	618	2	0.991974	0.36257	0.0614887	0.296841
2555867	3	223993624	0.940236	3	623	594	2	0.953451	0.112385	0.0286195	0.10607
2561290	3	224133027	0.839434	3	623	601	2	0.964687	0.269569	0.0415973	0.233235
2425896	3	224459411	0.827022	3	623	581	2	0.932584	0.286113	0.060241	0.245182
4778947	3	224607038	0.939698	3	623	597	2	0.958266	0.11333	0.0536013	0.106909
4591641	3	224888270	0.870579	3	623	622	2	0.998395	0.225343	0.175241	0.199953
4774034	3	225085850	0.516755	3	623	567	2	0.910112	0.499439	0.0705467	0.374719
7057256	3	225170586	0.770796	3	623	565	2	0.906902	0.353339	0.0584071	0.290914
4580894	3	225547770	0.926613	3	623	620	2	0.995185	0.136003	0.0564516	0.126754
2425840	3	225588312	0.51405	3	623	605	2	0.971108	0.499605	0.0694215	0.374803
5585231	3	225875738	0.761023	3	623	567	2	0.910112	0.363734	0.0440917	0.297583
2414827-2	3	226573358	0.930702	3	623	570	2	0.914928	0.128992	0.0192982	0.120673
2414827-1	3	226573358	0.879223	3	623	592	2	0.950241	0.21238	0.0523649	0.189827
100058183	3	226629017	0.944805	3	623	616	2	0.988764	0.104297	0.0324675	0.0988578
2434704	3	226769799	0.87833	3	623	563	2	0.903692	0.213732	0.0230906	0.190892
9693261	3	226991771	0.648087	3	623	601	2	0.964687	0.456141	0.0615641	0.352109
2553731	3	227193058	0.749571	3	623	583	2	0.935795	0.375428	0.0548885	0.304955
2472022	3	227194134	0.718371	3	623	577	2	0.926164	0.404628	0.0641248	0.322766
2446444	3	227194200	0.75	3	623	610	2	0.979133	0.375	0.0737705	0.304688
2585677	3	227280415	0.754019	3	623	622	2	0.998395	0.370948	0.0836013	0.302147
2423167	3	227281316	0.934039	3	623	614	2	0.985554	0.12322	0.0374593	0.115629
4579268	3	227355983	0.708871	3	623	620	2	0.995185	0.412746	0.0854839	0.327566
7049313	3	227915363	0.696945	3	623	622	2	0.998395	0.422425	0.590032	0.333204
2394431	3	228374822	0.532154	3	623	622	2	0.998395	0.497932	0.11254	0.373964
2414402	3	228449520	0.567261	3	623	617	2	0.990369	0.490952	0.103728	0.370435
4575639	3	228547314	0.686877	3	623	602	2	0.966292	0.430154	0.0747508	0.337638
4590440	3	229191269	0.660312	3	623	577	2	0.926164	0.4486	0.107452	0.347979
4590119-2	3	229245222	0.878114	3	623	562	2	0.902087	0.21406	0.0516014	0.191149
4590119-1	3	229245222	0.85034	3	623	588	2	0.94382	0.254524	0.0510204	0.222132
2428783	3	229383642	0.904145	3	623	579	2	0.929374	0.173334	0.0189983	0.158311
4581498	3	229677211	0.500808	3	623	619	2	0.993579	0.499999	0.151858	0.374999
5583271	3	230015652	0.941272	3	623	613	2	0.983949	0.110557	0.0326264	0.104446
4581737	3	230245890	0.855049	3	623	614	2	0.985554	0.247881	0.114007	0.217158
4767541	3	230749000	0.910839	3	623	572	2	0.918138	0.162422	0.034965	0.149232
100218003	3	230749258	0.938907	3	623	622	2	0.998395	0.114722	0.0192926	0.108141
2421578	3	230786135	0.846085	3	623	562	2	0.902087	0.26045	0.0516014	0.226533
4581080	3	230895171	0.828778	3	623	622	2	0.998395	0.28381	0.062701	0.243536
7051091	3	231719062	0.822581	3	623	620	2	0.995185	0.291883	0.0612903	0.249285
2390894	4	140200	0.938103	3	623	622	2	0.998395	0.116132	0.0401929	0.109388
4773945	4	842958	0.852033	3	623	615	2	0.987159	0.252146	0.0390244	0.220357
2420800	4	1221663	0.812057	3	623	564	2	0.905297	0.305241	0.0780142	0.258655
100162807	4	1261677	0.862069	3	623	609	2	0.977528	0.237812	0.0197044	0.209535
2512743	4	2385486	0.548309	3	623	621	2	0.99679	0.495332	0.877617	0.372655
4585965	4	2405195	0.853638	3	623	591	2	0.948636	0.24988	0.072758	0.21866
2598285	4	2865040	0.65042	3	623	595	2	0.955056	0.454748	0.0705882	0.35135
2531022	4	3047561	0.557878	3	623	622	2	0.998395	0.4933	0.073955	0.371628
4766709	4	3084738	0.647804	3	623	592	2	0.950241	0.456308	0.0827703	0.352199
100161945	4	3471965	0.886477	3	623	599	2	0.961477	0.20127	0.0233723	0.181015
4764536	4	3479338	0.945793	3	623	618	2	0.991974	0.102537	0.0113269	0.0972805
2428586	4	3890000	0.744482	3	623	589	2	0.945425	0.380457	0.0356537	0.308083
100056118	4	4070992	0.877036	3	623	614	2	0.985554	0.215688	0.0276873	0.192427
7049892	4	4090871	0.567257	3	623	565	2	0.906902	0.490953	0.253097	0.370436
4591518	4	4322155	0.798658	3	623	596	2	0.956661	0.321607	0.0771812	0.269892
100165189	4	4657585	0.844915	3	623	590	2	0.94703	0.262067	0.252542	0.227727
5589104	4	5378068	0.512417	3	623	604	2	0.969502	0.499692	0.0811258	0.374846
2406389	4	5379611	0.693103	3	623	580	2	0.930979	0.425422	0.113793	0.33493
2582139	4	5979677	0.929374	3	623	623	2	1	0.131276	0.035313	0.122659
7050640	4	6325419	0.933105	3	623	583	2	0.935795	0.124841	0.113208	0.117048
2614542	4	6408474	0.576244	3	623	623	2	1	0.488374	0.070626	0.369119
4579232	4	6535262	0.846154	3	623	585	2	0.939005	0.260355	0.0547009	0.226463
4771658	4	6536745	0.940554	3	623	614	2	0.985554	0.111825	0.0179153	0.105572
9666115	4	7312739	0.831461	3	623	623	2	1	0.280268	0.0642055	0.240993
4773842	4	7782288	0.680033	3	623	611	2	0.980738	0.435176	0.0736498	0.340487
4773829	4	9493948	0.508039	3	623	622	2	0.998395	0.499871	0.109325	0.374935
100128381	4	10032011	0.842697	3	623	623	2	1	0.265118	0.0609952	0.229974
7048278	4	10034690	0.913194	3	623	576	2	0.924559	0.158541	0.0208333	0.145973
2435171	4	10231513	0.714407	3	623	590	2	0.94703	0.408059	0.0525424	0.324803
2571405	4	10483037	0.659711	3	623	623	2	1	0.448985	0.0963082	0.348191
2580086	4	10798260	0.859322	3	623	590	2	0.94703	0.241775	0.0271186	0.212548
2529252	4	11070333	0.939222	3	623	617	2	0.990369	0.114168	0.0243112	0.107651
2573698	4	11466555	0.794643	3	623	616	2	0.988764	0.326371	0.0568182	0.273112
2420031	4	13815400	0.741519	3	623	619	2	0.993579	0.383338	0.0678514	0.309864
2505337	4	13945861	0.808673	3	623	588	2	0.94382	0.309441	0.0323129	0.261564
2430359	4	14167331	0.751618	3	623	618	2	0.991974	0.373377	0.39644	0.303672
4577748	4	14349140	0.844463	3	623	614	2	0.985554	0.262691	0.0504886	0.228188
2446831	4	14611362	0.678819	3	623	576	2	0.924559	0.436047	0.0972222	0.340979
4776235	4	14814471	0.685065	3	623	616	2	0.988764	0.431502	0.0909091	0.338405
2479283	4	14950236	0.92144	3	623	611	2	0.980738	0.144776	0.0360065	0.134296
5587095	4	15546414	0.752108	3	623	593	2	0.951846	0.372883	0.0809444	0.303362
5585430	4	15611671	0.775374	3	623	601	2	0.964687	0.348338	0.046589	0.287668
2456757	4	15616335	0.832792	3	623	616	2	0.988764	0.278499	0.0649351	0.239718
2396755	4	15695036	0.821661	3	623	614	2	0.985554	0.293068	0.0635179	0.250124
2439246	4	15860290	0.938202	3	623	623	2	1	0.115958	0.011236	0.109235
2577699	4	16375611	0.945425	3	623	623	2	1	0.103192	0.0288925	0.0978681
4774547	4	16851551	0.673948	3	623	618	2	0.991974	0.439484	0.0695793	0.342911
2543703	4	16937026	0.896552	3	623	609	2	0.977528	0.185493	0.0558292	0.16829
2434914	4	17368471	0.739095	3	623	619	2	0.993579	0.385667	0.0694669	0.311297
4588992	4	19424080	0.786634	3	623	621	2	0.99679	0.335681	0.0563607	0.27934
100126797	4	19915257	0.725993	3	623	604	2	0.969502	0.397854	0.405629	0.31871
7049415	4	20772858	0.705986	3	623	568	2	0.911717	0.41514	0.0422535	0.328969
9681031	4	21014278	0.649758	3	623	621	2	0.99679	0.455145	0.687601	0.351566
4772814	4	21664354	0.833882	3	623	608	2	0.975923	0.277046	0.0328947	0.238669
4582712	4	21664767	0.843493	3	623	607	2	0.974318	0.264026	0.0428336	0.229171
2470681	4	21912340	0.724422	3	623	606	2	0.972713	0.399269	0.0462046	0.319561
4779016	4	23526137	0.842193	3	623	602	2	0.966292	0.265808	0.0498339	0.230481
4764986	4	24905914	0.603084	3	623	616	2	0.988764	0.478747	0.102273	0.364148
2426041	4	25466339	0.621188	3	623	623	2	1	0.470627	0.0866774	0.359882
4577776	4	25660953	0.550088	3	623	569	2	0.913323	0.494982	0.144112	0.372479
2405614	4	26181888	0.854502	3	623	622	2	0.998395	0.248657	0.062701	0.217742
4773609	4	26376218	0.75	3	623	574	2	0.921348	0.375	0.0400697	0.304688
2530181	4	26428648	0.944923	3	623	581	2	0.932584	0.104088	0.010327	0.0986707
4591472-2	4	26617239	0.872093	3	623	602	2	0.966292	0.223094	0.0531561	0.198208
4591472-1	4	26617239	0.942509	3	623	574	2	0.921348	0.108372	0.0243902	0.1025
100058704	4	26617410	0.880711	3	623	591	2	0.948636	0.210119	0.0389171	0.188044
2468459	4	27704071	0.729915	3	623	585	2	0.939005	0.394279	0.0820513	0.316551
[truncated: 3,037 more rows]
