# Supplementary material for: Genetic structure analysis and identifying key founder inbred lines in diverse elite sub-tropical maize inbred lines
Source: Sci Rep. 2023 Jul 20;13:11695. doi: 10.1038/s41598-023-38980-3 (PMC10359401; doi:10.1038/s41598-023-38980-3)
Supplement: Supplementary file 7 — Supplementary Table S6. [file 41598_2023_38980_MOESM7_ESM.xlsx]

## Sheet: Sheet2
Supplementary Table S5 Ward's hierarchical clustering and population structure of 623 mid-altitude maize inbred lines
Taxa	Inbred	Trait group	Ward's Cluster	Genetic Structure	Heterotic Group
PE407	TZMi1338	DT	1	1	B
PE408	TZMi1339	DT	1	1	B
PE420	TZMi1355	DT	1	1	B
PE423	TZMi1359	DT	1	1	B
PE424	TZMi1360	DT	1	1	B
PE425	TZMi1361	DT	1	1	B
PE433	TZMi1285	DT	1	1	A
PE439	TZMi1291	DT	1	1	A
PE440	TZMi1292	DT	1	1	A
PE445	TZMi1297	DT	1	1	A
PE472	TZMi1269	DT	1	1	B
PE479	TZMi1270	DT	1	1	B
PE484	TZMi1283	DT	1	1	B
PE485	TZMi1284	DT	1	1	B
PE405	TZMi1336	DT	2	mixed	B
PE406	TZMi1337	DT	2	mixed	B
PE409	TZMi1340	DT	2	mixed	B
PE410	TZMi1341	DT	2	mixed	B
PE411	TZMi1342	DT	2	mixed	B
PE412	TZMi1344	DT	2	mixed	B
PE413	TZMi1345	DT	2	mixed	B
PE414	TZMi1346	DT	2	mixed	B
PE415	TZMi1347	DT	2	2	B
PE416	TZMi1348	DT	2	mixed	B
PE417	TZMi1349	DT	2	2	B
PE418	TZMi1353	DT	2	3	B
PE419	TZMi1354	DT	2	mixed	B
PE426	TZMi1362	DT	2	mixed	B
PE427	TZMi1363	DT	2	mixed	B
PE428	TZMi1364	DT	2	mixed	B
PE429	TZMi1365	DT	2	mixed	B
PE430	TZMi1368	DT	2	mixed	B
PE431	TZMi1370	DT	2	mixed	B
PE432	TZMi1371	DT	2	3	B
PE434	TZMi1286	DT	2	2	A
PE435	TZMi1287	DT	2	2	A
PE436	TZMi1288	DT	2	2	A
PE437	TZMi1289	DT	2	2	A
PE438	TZMi1290	DT	2	2	A
PE441	TZMi1293	DT	2	mixed	A
PE442	TZMi1294	DT	2	mixed	A
PE443	TZMi1295	DT	2	mixed	A
PE444	TZMi1296	DT	2	mixed	A
PE446	TZMi1298	DT	2	mixed	A
PE447	TZMi1299	DT	2	mixed	A
PE448	TZMi1300	DT	2	4	A
PE449	TZMi1301	DT	2	mixed	A
PE450	TZMi1302	DT	2	mixed	A
PE451	TZMi1303	DT	2	mixed	A
PE453	TZMi1305	DT	2	2	A
PE454	TZMi1318	DT	2	mixed	A
PE455	TZMi1320	DT	2	mixed	A
PE456	TZMi1321	DT	2	4	A
PE457	TZMi1323	DT	2	mixed	A
PE458	TZMi1324	DT	2	mixed	A
PE459	TZMi1325	DT	2	mixed	A
PE460	TZMi1326	DT	2	2	A
PE461	TZMi1327	DT	2	mixed	A
PE462	TZMi1328	DT	2	mixed	A
PE463	TZMi1329	DT	2	mixed	A
PE464	TZMi1330	DT	2	mixed	A
PE465	TZMi1331	DT	2	mixed	A
PE466	TZMi1332	DT	2	mixed	A
PE467	TZMi1372	DT	2	mixed	B
PE468	TZMi1374	DT	2	mixed	B
PE469	TZMi1266	DT	2	2	B
PE470	TZMi1267	DT	2	2	B
PE471	TZMi1268	DT	2	2	B
PE473	TZMi1264	DT	2	2	B
PE474	TZMi1265	DT	2	2	B
PE475	TZMi1263	DT	2	2	B
PE476	TZMi1274	DT	2	2	B
PE477	TZMi1275	DT	2	2	B
PE478	TZMi1276	DT	2	2	B
PE480	TZMi1271	DT	2	mixed	B
PE481	TZMi1272	DT	2	2	B
PE482	TZMi1273	DT	2	2	B
PE483	TZMi1281	DT	2	mixed	B
PE486	TZMi1277	DT	2	2	B
PE487	TZMi1278	DT	2	2	B
PE488	TZMi1279	DT	2	2	B
PE489	TZMi1280	DT	2	2	B
PE491	TZMi2023	DT	2	mixed	A
PE492	TZMi2020	DT	2	mixed	Unknown
PE493	TZMi2029	DT	2	mixed	Unknown
PE421	TZMi1356	DT	3	mixed	B
PE422	TZMi1358	DT	3	mixed	B
PE452	TZMi1304	DT	3	3	A
PE490	TZMi2027	DT	3	3	A
PE494	TZMi727	EARLY	2	mixed	B
PE495	TZMi837	EARLY	2	2	B
PE496	TZMi838	EARLY	2	mixed	B
PE497	TZMi840	EARLY	2	mixed	B
PE498	TZMi841	EARLY	2	mixed	B
PE499	TZMi845	EARLY	2	mixed	B
PE500	TZMi846	EARLY	2	mixed	B
PE501	TZMi848	EARLY	2	mixed	B
PE502	TZMi849	EARLY	2	mixed	B
PE503	TZMi850	EARLY	2	3	B
PE504	TZMi851	EARLY	2	mixed	B
PE554	87014	Founder	2	4	A
PE555	87036	Founder	2	mixed	B
PE556	88069	Founder	2	3	A
PE557	88091	Founder	2	mixed	A
PE562	89183	Founder	2	mixed	A
PE572	89274	Founder	2	mixed	B
PE576	89302	Founder	2	mixed	A
PE582	90156	Founder	2	mixed	A
PE592	90301	Founder	2	mixed	B
PE593	90301	Founder	2	mixed	B
PE594	90313	Founder	2	mixed	A
PE597	M131	Founder	2	2	A
PE601	TZMi102	Founder	2	2	A
PE604	TZMi107	Founder	2	mixed	A
PE607	TZMi204	Founder	2	mixed	B
PE615	TZMi214	Founder	2	mixed	B
PE618	TZMi407	Founder	2	2	B
PE620	TZMi501	Founder	2	2	A
PE553	Z28	Founder	3	3	A
PE619	TZMi407	Founder	3	3	B
PE282	TZMi1109	Productive	1	1	A
PE285	TZMi1105	Productive	1	1	A
PE290	TZMi1125	Productive	1	1	B
PE291	TZMi1126	Productive	1	1	B
PE292	TZMi1127	Productive	1	1	B
PE293	TZMi1128	Productive	1	1	B
PE294	TZMi1129	Productive	1	1	B
PE298	TZMi1124	Productive	1	1	B
PE311	TZMi1312	Productive	1	1	Unknown
PE312	TZMi1313	Productive	1	1	Unknown
PE315	TZMi1136	Productive	1	1	B
PE316	TZMi1137	Productive	1	1	B
PE317	TZMi1138	Productive	1	1	B
PE322	TZMi2019	Productive	1	mixed	A
PE326	TZMi1118	Productive	1	1	Unknown
PE329	TZMi1122	Productive	1	1	Unknown
PE344	TZMi1133	Productive	1	1	B
PE345	TZMi1135	Productive	1	1	B
PE367	TZMi756	Productive	1	1	B
PE374	TZMi790	Productive	1	1	B
PE376	TZMi794	Productive	1	1	A
PE381	TZMi792	Productive	1	1	A
PE382	TZMi758	Productive	1	1	B
PE383	TZMi2009	Productive	1	1	B
PE384	TZMi742	Productive	1	1	B
PE385	TZMi2011	Productive	1	1	B
PE386	TZMi757	Productive	1	1	B
PE387	TZMi741	Productive	1	1	B
PE391	TZMi2012	Productive	1	1	B
PE393	TZMi743	Productive	1	1	B
PE395	TZMi763	Productive	1	1	B
PE396	TZMi2014	Productive	1	1	B
PE397	TZMi744	Productive	1	1	B
PE398	TZMi2022	Productive	1	1	B
PE399	TZMi764	Productive	1	1	B
PE400	TZMi765	Productive	1	1	B
PE401	TZMi2016	Productive	1	1	B
PE403	TZMi2021	Productive	1	1	B
PE404	TZMi2030	Productive	1	1	B
PE598	TZMi711	Productive	1	1	B
PE606	TZMi203	Productive	1	1	B
PE609	TZMi206	Productive	1	1	A
PE622	TZMi603	Productive	1	1	B
PE281	TZMi1108	Productive	2	mixed	A
PE283	TZMi1110	Productive	2	mixed	A
PE284	TZMi1111	Productive	2	2	A
PE286	TZMi1112	Productive	2	2	A
PE287	TZMi1113	Productive	2	2	A
PE288	TZMi1106	Productive	2	2	A
PE289	TZMi1107	Productive	2	2	A
PE295	TZMi1130	Productive	2	mixed	B
PE296	TZMi1131	Productive	2	2	B
PE299	TZMi712	Productive	2	2	A
PE300	TZMi713	Productive	2	mixed	A
PE301	TZMi1308	Productive	2	mixed	Unknown
PE302	TZMi1309	Productive	2	mixed	Unknown
PE303	TZMi1310	Productive	2	2	Unknown
PE304	TZMi1307	Productive	2	4	Unknown
PE305	TZMi1333	Productive	2	mixed	Unknown
PE306	TZMi1334	Productive	2	mixed	Unknown
PE307	TZMi1335	Productive	2	mixed	Unknown
PE308	TZMi1315	Productive	2	mixed	Unknown
PE309	TZMi1311	Productive	2	2	Unknown
PE310	TZMi1317	Productive	2	mixed	Unknown
PE313	TZMi2025	Productive	2	mixed	B
PE314	TZMi1114	Productive	2	mixed	B
PE318	TZMi2008	Productive	2	2	A
PE319	TZMi2010	Productive	2	2	A
PE320	TZMi2017	Productive	2	2	A
PE321	TZMi2013	Productive	2	2	A
PE323	TZMi2031	Productive	2	2	A
PE324	TZMi1116	Productive	2	2	Unknown
PE325	TZMi1117	Productive	2	2	Unknown
PE327	TZMi1120	Productive	2	mixed	Unknown
PE328	TZMi1121	Productive	2	2	Unknown
PE330	TZMi1115	Productive	2	2	Unknown
PE337	TZSTRI122	Productive	2	mixed	B
PE338	TZSTRI125	Productive	2	mixed	B
PE339	TZMi740	Productive	2	2	B
PE340	TZMi766	Productive	2	mixed	B
PE342	TZMi783	Productive	2	mixed	B
PE343	TZMi1132	Productive	2	mixed	B
PE346	TZMi798	Productive	2	mixed	Unknown
PE347	TZMi719	Productive	2	2	A
PE348	TZMi2028	Productive	2	2	A
PE349	TZMi745	Productive	2	2	A
PE350	TZMi720	Productive	2	mixed	A
PE351	TZMi754	Productive	2	2	A
PE352	TZMi721	Productive	2	mixed	A
PE353	TZMi722	Productive	2	2	A
PE354	TZMi767	Productive	2	mixed	A
PE355	TZMi755	Productive	2	2	A
PE356	TZMi2024	Productive	2	3	A
PE357	TZMi769	Productive	2	2	A
PE358	TZMi723	Productive	2	2	A
PE359	TZMi724	Productive	2	mixed	A
PE360	TZMi760	Productive	2	mixed	A
PE361	TZMi2015	Productive	2	mixed	A
PE363	TZMi978	Productive	2	mixed	B
PE364	TZMi910	Productive	2	2	B
PE365	TZMi730	Productive	2	mixed	B
PE366	TZMi736	Productive	2	4	B
PE368	TZMi733	Productive	2	2	B
PE369	TZMi746	Productive	2	mixed	B
PE370	TZMi785	Productive	2	2	B
PE371	TZMi786	Productive	2	2	B
PE372	TZMi787	Productive	2	mixed	B
PE373	TZMi789	Productive	2	2	B
PE377	TZMi795	Productive	2	mixed	A
PE378	TZMi775	Productive	2	2	A
PE379	TZMi2032	Productive	2	mixed	A
PE380	TZMi776	Productive	2	2	A
PE388	TZMi759	Productive	2	mixed	B
PE389	TZMi791	Productive	2	2	B
PE392	TZMi762	Productive	2	mixed	B
PE394	TZMi780	Productive	2	2	B
PE402	TZMi2018	Productive	2	mixed	B
PE536	TZMi714	Productive	2	mixed	A
PE537	TZMi715	Productive	2	mixed	A
PE538	TZMi725	Productive	2	2	B
PE540	TZMi771	Productive	2	2	A
PE541	TZMi717	Productive	2	mixed	A
PE542	TZMi772	Productive	2	2	A
PE543	TZMi718	Productive	2	mixed	A
PE544	TZMi773	Productive	2	2	B
PE545	TZMi774	Productive	2	2	A
PE546	TZMi747	Productive	2	mixed	Unknown
PE547	TZMi726	Productive	2	mixed	Unknown
PE548	TZMi748	Productive	2	mixed	Unknown
PE549	TZMi729	Productive	2	2	B
PE550	TZMi728	Productive	2	mixed	B
PE551	TZMi753	Productive	2	mixed	B
PE552	TZMi2026	Productive	2	mixed	B
PE558	88098	Productive	2	mixed	B
PE559	88099	Productive	2	mixed	A
PE560	89182	Productive	2	mixed	A
PE563	89199	Productive	2	mixed	A
PE564	89207	Productive	2	mixed	A
PE565	89223	Productive	2	mixed	B
PE566	89243	Productive	2	mixed	A
PE567	89246	Productive	2	mixed	B
PE568	89246	Productive	2	mixed	B
PE569	89248	Productive	2	mixed	A
PE570	89258	Productive	2	mixed	A
PE571	89260	Productive	2	mixed	A
PE573	89277	Productive	2	mixed	B
PE574	89291	Productive	2	mixed	B
PE575	89293	Productive	2	mixed	A
PE577	89311	Productive	2	2	A
PE578	89320	Productive	2	2	A
PE579	89343	Productive	2	mixed	A
PE580	89365	Productive	2	mixed	A
PE581	90143	Productive	2	mixed	A
PE583	90176	Productive	2	mixed	A
PE584	90183	Productive	2	mixed	A
PE585	90188	Productive	2	mixed	A
PE586	90204	Productive	2	mixed	B
PE587	90219	Productive	2	mixed	A
PE588	90220	Productive	2	mixed	A
PE589	90251	Productive	2	mixed	A
PE590	90263	Productive	2	mixed	A
PE591	90267	Productive	2	mixed	A
PE595	90323	Productive	2	mixed	A
PE600	TZMi102	Productive	2	2	A
PE602	TZMi103	Productive	2	mixed	A
PE603	TZMi104	Productive	2	mixed	A
PE605	TZMi201	Productive	2	mixed	A
PE608	TZMi205	Productive	2	mixed	A
PE610	TZMi208	Productive	2	mixed	A
PE611	TZMi209	Productive	2	mixed	A
PE612	TZMi210	Productive	2	mixed	A
PE613	TZMi211	Productive	2	mixed	A
PE614	TZMi212	Productive	2	2	A
PE616	TZMi303	Productive	2	mixed	B
PE617	TZMi407	Productive	2	mixed	B
PE621	TZMi502	Productive	2	mixed	A
PE623	TZMi604	Productive	2	4	A
PE297	TZMi1123	Productive	3	mixed	B
PE331	TZSTRI124	Productive	3	3	B
PE332	TZSTRI123	Productive	3	mixed	B
PE334	TZMi2052	Productive	3	mixed	A
PE336	TZSTRI126	Productive	3	mixed	A
PE341	TZMi781	Productive	3	3	B
PE362	TZMi770	Productive	3	3	A
PE390	TZMi761	Productive	3	3	B
PE539	TZMi716	Productive	3	3	A
PE561	89182	Productive	3	mixed	A
PE596	90332	Productive	3	mixed	A
PE599	TZMi 302	Productive	3	3	B
PE333	TZMi2051	Productive	4	4	A
PE335	TZMi2050	Productive	4	4	A
PE375	TZMi793	Productive	4	4	A
PE068	TZMi2033	PVA	1	1	B
PE072	TZMi2037	PVA	1	1	B
PE074	TZMi2039	PVA	1	1	B
PE033	TZMi1082	PVA	2	mixed	B
PE065	TZMi2004	PVA	2	mixed	B
PE066	TZMi2001	PVA	2	mixed	B
PE067	TZMi2002	PVA	2	mixed	B
PE069	TZMi2034	PVA	2	mixed	B
PE070	TZMi2035	PVA	2	mixed	B
PE071	TZMi2036	PVA	2	mixed	B
PE075	TZMi2040	PVA	2	4	B
PE077	TZMi2041	PVA	2	mixed	B
PE078	TZMi2042	PVA	2	4	B
PE079	TZMi2043	PVA	2	4	B
PE013	TZMi1000	PVA	3	3	B
PE026	TZMi1078	PVA	3	3	B
PE048	TZMi1099	PVA	3	mixed	B
PE073	TZMi2038	PVA	3	mixed	B
PE001	TZMi985	PVA	4	4	B
PE002	TZMi1057	PVA	4	4	B
PE003	TZMi986	PVA	4	4	B
PE004	TZMi988	PVA	4	4	B
PE005	TZMi989	PVA	4	4	B
PE006	TZMi1091	PVA	4	4	B
PE007	TZMi990	PVA	4	4	B
PE008	TZMi1040	PVA	4	4	B
PE009	TZMi992	PVA	4	4	B
PE010	TZMi1044	PVA	4	4	B
PE011	TZMi997	PVA	4	4	B
PE012	TZMi1045	PVA	4	4	B
PE014	TZMi1001	PVA	4	4	B
PE015	TZMi1002	PVA	4	4	B
PE016	TZMi1003	PVA	4	4	B
PE017	TZMi1005	PVA	4	4	B
PE018	TZMi1006	PVA	4	4	B
PE019	TZMi1008	PVA	4	4	B
PE020	TZMi980	PVA	4	4	B
PE021	TZMi1009	PVA	4	4	B
PE022	TZMi1012	PVA	4	4	B
PE023	TZMi1014	PVA	4	4	B
PE024	TZMi1058	PVA	4	4	B
PE025	TZMi1100	PVA	4	4	B
PE027	TZMi1084	PVA	4	4	B
PE028	TZMi1079	PVA	4	4	B
PE029	TZMi1085	PVA	4	4	B
PE030	TZMi1087	PVA	4	4	B
PE031	TZMi1088	PVA	4	4	B
PE032	TZMi1089	PVA	4	4	B
PE034	TZMi1025	PVA	4	4	B
PE035	TZMi1021	PVA	4	4	B
PE036	TZMi1026	PVA	4	4	B
PE037	TZMi1028	PVA	4	4	B
PE038	TZMi1029	PVA	4	4	B
PE039	TZMi1055	PVA	4	4	B
PE040	TZMi1069	PVA	4	4	B
PE041	TZMi1068	PVA	4	4	B
PE042	TZMi1071	PVA	4	4	B
PE043	TZMi1071	PVA	4	4	B
PE044	TZMi1095	PVA	4	4	B
PE045	TZMi1095	PVA	4	4	B
PE046	TZMi1032	PVA	4	4	B
PE047	TZMi1098	PVA	4	4	B
PE049	TZMi2007	PVA	4	4	A
PE050	TZMi1092	PVA	4	4	B
PE051	TZMi1063	PVA	4	4	B
PE052	TZMi1063	PVA	4	4	B
PE053	TZMi1046	PVA	4	4	B
PE054	TZMi1047	PVA	4	4	B
PE055	TZMi1049	PVA	4	4	B
PE056	TZMi1050	PVA	4	4	B
PE057	TZMi1065	PVA	4	4	B
PE058	TZMi1065	PVA	4	4	B
PE059	TZMi1017	PVA	4	4	B
PE060	TZMi1018	PVA	4	4	B
PE061	TZMi1066	PVA	4	4	B
PE062	TZMi1066	PVA	4	4	B
PE063	TZMi1067	PVA	4	4	B
PE064	TZMi2005	PVA	4	4	B
PE076	TZMi2044	PVA	4	4	B
PE080	TZMi2047	PVA	4	4	B
PE081	TZMi2006	PVA	4	4	B
PE082	TZMi2045	PVA	4	4	B
PE083	TZMi2048	PVA	4	4	B
PE084	TZMi2049	PVA	4	4	B
PE085	TZMi2046	PVA	4	4	B
PE086	TZMi2003	PVA	4	4	B
PE516	TZMi829	QPM	1	mixed	B
PE517	TZMi830	QPM	1	mixed	B
PE519	TZMi831	QPM	1	1	B
PE521	TZMi834	QPM	1	1	B
PE533	TZMi818	QPM	1	1	B
PE505	TZMi814	QPM	2	mixed	A
PE506	TZMi811	QPM	2	mixed	A
PE507	TZMi812	QPM	2	mixed	A
PE508	TZMi813	QPM	2	mixed	A
PE509	TZMi806	QPM	2	mixed	A
PE510	TZMi807	QPM	2	mixed	A
PE511	TZMi809	QPM	2	mixed	A
PE512	TZMi810	QPM	2	mixed	A
PE513	TZMi826	QPM	2	mixed	B
PE514	TZMi820	QPM	2	mixed	B
PE515	TZMi828	QPM	2	mixed	B
PE518	TZMi819	QPM	2	mixed	B
PE520	TZMi833	QPM	2	mixed	B
PE522	TZMi835	QPM	2	2	B
PE523	TZMi815	QPM	2	mixed	A
PE524	TZMi824	QPM	2	2	B
PE525	TZMi825	QPM	2	2	B
PE526	TZMi799	QPM	2	mixed	A
PE527	TZMi800	QPM	2	mixed	A
PE528	TZMi801	QPM	2	mixed	A
PE529	TZMi802	QPM	2	mixed	A
PE530	TZMi803	QPM	2	mixed	A
PE531	TZMi822	QPM	2	2	B
PE532	TZMi816	QPM	2	mixed	B
PE534	TZMi823	QPM	2	2	B
PE535	TZMi805	QPM	2	mixed	A
PE134	TZMi1195	STR	1	1	A
PE138	TZMi1196	STR	1	mixed	A
PE139	TZMi1197	STR	1	mixed	A
PE143	TZMi1261	STR	1	1	A
PE144	TZMi1262	STR	1	1	A
PE146	TZMi1259	STR	1	1	A
PE147	TZMi1260	STR	1	1	A
PE151	TZMi1140	STR	1	1	B
PE152	TZMi1141	STR	1	1	B
PE153	TZMi1142	STR	1	1	B
PE154	TZMi1143	STR	1	1	B
PE155	TZMi1144	STR	1	1	B
PE156	TZMi1145	STR	1	1	B
PE157	TZMi1146	STR	1	1	B
PE158	TZMi1147	STR	1	1	B
PE162	TZMi1152	STR	1	1	B
PE163	TZMi1153	STR	1	1	B
PE164	TZMi1154	STR	1	1	B
PE165	TZMi1139	STR	1	1	B
PE166	TZMi1159	STR	1	1	B
PE167	TZMi1160	STR	1	1	B
PE168	TZMi1161	STR	1	1	B
PE169	TZMi1162	STR	1	1	B
PE170	TZMi1163	STR	1	1	B
PE171	TZMi1164	STR	1	1	B
PE172	TZMi1165	STR	1	1	B
PE173	TZMi1166	STR	1	1	B
PE174	TZMi1167	STR	1	1	B
PE175	TZMi1168	STR	1	1	B
PE176	TZMi1169	STR	1	1	B
PE177	TZMi1171	STR	1	1	B
PE178	TZMi1155	STR	1	1	B
PE179	TZMi1156	STR	1	1	B
PE182	TZMi1216	STR	1	1	B
PE193	TZMi1231	STR	1	1	B
PE195	TZMi1237	STR	1	1	B
PE196	TZMi1238	STR	1	1	B
PE197	TZMi1240	STR	1	1	B
PE198	TZMi1239	STR	1	1	B
PE200	TZMi1242	STR	1	1	B
PE202	TZMi1243	STR	1	1	B
PE205	TZMi1246	STR	1	mixed	B
PE208	TZMi1253	STR	1	1	B
PE210	TZMi1254	STR	1	1	B
PE211	TZMi1255	STR	1	1	B
PE212	TZMi1256	STR	1	1	B
PE214	TZMi1247	STR	1	mixed	B
PE215	TZMi1249	STR	1	mixed	B
PE216	TZMi1250	STR	1	mixed	B
PE220	TZMi1180	STR	1	1	B
PE260	TZMi877	STR	1	1	A
PE271	TZMi885	STR	1	1	A
PE091	TZMi919	STR	2	2	A
PE093	TZMi921	STR	2	2	A
PE094	TZMi924	STR	2	mixed	A
PE121	TZMi970	STR	2	2	A
PE125	TZMi977	STR	2	mixed	A
PE126	TZSTRI118	STR	2	2	A
PE127	TZSTRI119	STR	2	2	A
PE133	TZMi1208	STR	2	2	A
PE136	TZMi1210	STR	2	mixed	A
PE141	TZMi1199	STR	2	2	A
PE145	TZMi1258	STR	2	mixed	A
PE148	TZSTRI120	STR	2	2	A
PE160	TZMi1150	STR	2	2	B
PE189	TZMi1227	STR	2	mixed	B
PE190	TZMi1228	STR	2	mixed	B
PE191	TZMi1229	STR	2	mixed	B
PE192	TZMi1230	STR	2	mixed	B
PE194	TZMi1234	STR	2	mixed	B
PE203	TZMi1244	STR	2	2	B
PE204	TZMi1245	STR	2	mixed	B
PE206	TZMi1221	STR	2	2	B
PE209	TZMi1255	STR	2	mixed	B
PE217	TZMi1251	STR	2	mixed	B
PE218	TZMi1178	STR	2	2	B
PE219	TZMi1177	STR	2	2	B
PE221	TZMi1179	STR	2	2	B
PE222	TZMi1181	STR	2	2	B
PE223	TZMi1182	STR	2	2	B
PE224	TZMi1183	STR	2	2	B
PE225	TZMi1184	STR	2	2	B
PE226	TZMi1174	STR	2	2	B
PE227	TZMi1185	STR	2	2	B
PE230	TZMi1188	STR	2	2	B
PE231	TZMi1190	STR	2	2	B
PE232	TZMi1191	STR	2	mixed	B
PE233	TZMi1192	STR	2	2	B
PE234	TZMi1193	STR	2	2	B
PE235	TZMi1194	STR	2	2	B
PE236	TZMi1175	STR	2	2	B
PE237	TZMi1176	STR	2	2	B
PE238	TZMi869	STR	2	3	A
PE239	TZMi903	STR	2	mixed	A
PE241	TZMi909	STR	2	3	A
PE242	TZMi906	STR	2	mixed	A
PE243	TZMi859	STR	2	mixed	A
PE244	TZMi874	STR	2	mixed	A
PE245	TZMi870	STR	2	3	A
PE246	TZMi873	STR	2	mixed	A
PE247	TZMi860	STR	2	mixed	A
PE248	TZMi861	STR	2	mixed	A
PE249	TZMi862	STR	2	mixed	A
PE250	TZMi876	STR	2	mixed	A
PE251	TZMi889	STR	2	mixed	A
PE252	TZMi889	STR	2	mixed	A
PE253	TZMi890	STR	2	mixed	A
PE254	TZMi871	STR	2	3	A
PE255	TZMi863	STR	2	3	A
PE256	TZSTRI121	STR	2	mixed	A
PE257	TZMi864	STR	2	2	A
PE258	TZMi894	STR	2	mixed	A
PE259	TZMi878	STR	2	mixed	B
PE261	TZMi891	STR	2	3	A
PE262	TZMi852	STR	2	mixed	A
PE263	TZMi893	STR	2	2	A
PE264	TZMi865	STR	2	2	A
PE265	TZMi857	STR	2	mixed	A
PE267	TZMi858	STR	2	mixed	A
PE268	TZMi868	STR	2	2	A
PE269	TZMi884	STR	2	3	A
PE270	TZMi886	STR	2	mixed	A
PE272	TZMi856	STR	2	mixed	A
PE273	TZMi882	STR	2	3	A
PE275	TZMi899	STR	2	mixed	A
PE277	TZMi896	STR	2	2	A
PE278	TZMi854	STR	2	mixed	A
PE279	TZMi855	STR	2	mixed	A
PE280	TZMi872	STR	2	mixed	A
PE087	TZMi951	STR	3	3	A
PE088	TZMi954	STR	3	3	A
PE089	TZMi912	STR	3	3	A
PE090	TZMi918	STR	3	3	A
PE092	TZMi920	STR	3	3	A
PE095	TZMi926	STR	3	3	A
PE096	TZMi930	STR	3	3	A
PE097	TZMi931	STR	3	3	A
PE098	TZMi934	STR	3	3	A
PE099	TZMi937	STR	3	3	A
PE100	TZMi938	STR	3	3	A
PE101	TZMi939	STR	3	3	A
PE102	TZMi940	STR	3	3	A
PE103	TZMi941	STR	3	3	A
PE104	TZMi942	STR	3	3	A
PE105	TZMi943	STR	3	3	A
PE106	TZMi944	STR	3	3	A
PE107	TZMi946	STR	3	3	A
PE108	TZMi947	STR	3	3	A
PE109	TZMi948	STR	3	3	A
PE110	TZMi916	STR	3	3	A
PE111	TZMi949	STR	3	3	A
PE112	TZMi950	STR	3	3	A
PE113	TZMi917	STR	3	3	A
PE114	TZMi955	STR	3	mixed	A
PE115	TZMi956	STR	3	mixed	A
PE116	TZMi957	STR	3	mixed	A
PE117	TZMi958	STR	3	3	A
PE118	TZMi967	STR	3	3	A
PE119	TZMi968	STR	3	mixed	A
PE120	TZMi969	STR	3	mixed	A
PE122	TZMi971	STR	3	3	A
PE123	TZMi972	STR	3	3	A
PE124	TZMi973	STR	3	3	A
PE128	TZMi1203	STR	3	3	A
PE129	TZMi1204	STR	3	3	A
PE130	TZMi1205	STR	3	3	A
PE131	TZMi1206	STR	3	mixed	A
PE132	TZMi1207	STR	3	3	A
PE135	TZMi1209	STR	3	3	A
PE137	TZMi1215	STR	3	3	A
PE140	TZMi1198	STR	3	3	A
PE142	TZMi1201	STR	3	mixed	A
PE149	TZMi1173	STR	3	3	B
PE150	TZMi1172	STR	3	mixed	B
PE159	TZMi1148	STR	3	3	B
PE161	TZMi1151	STR	3	3	B
PE180	TZMi1157	STR	3	3	B
PE181	TZMi1158	STR	3	3	B
PE183	TZMi1217	STR	3	3	B
PE184	TZMi1219	STR	3	3	B
PE185	TZMi1223	STR	3	3	B
PE186	TZMi1224	STR	3	3	B
PE187	TZMi1225	STR	3	3	B
PE188	TZMi1226	STR	3	3	B
PE199	TZMi1241	STR	3	3	B
PE201	TZMi1220	STR	3	3	B
PE207	TZMi1222	STR	3	3	B
PE213	TZMi1257	STR	3	3	B
PE228	TZMi1187	STR	3	3	B
PE229	TZMi1189	STR	3	mixed	B
PE240	TZMi902	STR	3	mixed	A
PE266	TZMi901	STR	3	mixed	A
PE274	TZMi879	STR	3	3	A
PE276	TZMi900	STR	3	mixed	A
